# Supplementary material for: Life stage and proximity to roads shape the skin microbiota of eastern newts (Notophthalmus viridescens)
Source: Environ Microbiol. 2022 Apr 29;24(9):3954–65. doi: 10.1111/1462-2920.15986 (PMC9790580; doi:10.1111/1462-2920.15986)
Supplement: Supplementary file 1 — Table S1. Amplicon Sequence Variants (ASVs) among adults and efts close and far from roads. The ASV list is broken down by ASV associations to sample group(s). The average relative abundance of each ASV is displayed for each treatment group (Adults Close; Adults Far; Efts Close; Efts Far). The relative abundance cells are shaded based on their value with 0 in white and the max value in black. For each ASV, the association statistic and corresponding p value are presented as well as its taxonomy. [file EMI-24-3954-s001.xlsx]

## Sheet: Sheet1
		LDA stats		Adults		Efts		Taxonomy
Assignment	ASV ID	LDA	p.value	Close	Far	Close	Far	Kingdom	Phylum	Class	Order	Family	Genus	Species
Adults	03b0fd5b91e3c932aa5a4d552ae45061	0.999757	0.005	0	0	2.63553e-05	0	Bacteria	Proteobacteria	Gammaproteobacteria	Alteromonadales	Alteromonadaceae	Cellvibrio
	064ea1599013ce46b0ba7c508468c7b8	0.986754	0.005	0	0	0	1.96373e-05	Bacteria	Actinobacteria	Actinobacteria	Actinomycetales
	08cc46b8779c43b1872292e0d97a0890	0.725476	0.005	0	0.000500751	0	0	Bacteria	Proteobacteria	Alphaproteobacteria	Rickettsiales
	0addb2c9da3b7f29387d7473beb29d92	0.538028	0.005	0	0	0.000175702	0.000186554	Bacteria	Proteobacteria	Alphaproteobacteria	Rhodobacterales	Hyphomonadaceae
	115f17904b2fcf7092fa79107d957a13	0.429198	0.005	0	0	0	2.94559e-05	Bacteria	Planctomycetes	Phycisphaerae	WD2101
	14289196a989a4518f5bc05571dc5a69	0.561951	0.005	0	0	1.75702e-05	0	Bacteria	Proteobacteria	Deltaproteobacteria	Spirobacillales
	1b06f55830d99221f4a3b99740c9c2fc	0.538028	0.005	0	0	0	0	Bacteria	Proteobacteria	Gammaproteobacteria	Aeromonadales	Aeromonadaceae	Aeromonas
	21fe1317e64da0998509624052377caf	0.561951	0.005	0	0	0	0.000314197	Bacteria	Verrucomicrobia	[Spartobacteria]	[Chthoniobacterales]	[Chthoniobacteraceae]	Chthoniobacter
	2b7ca38a8e20021e45d94aa8e876105f	0.458831	0.005	0	0	2.63553e-05	0	Bacteria	Proteobacteria	Alphaproteobacteria	Rhizobiales	Phyllobacteriaceae
	30339d4c01d7e1f5f59b4c145cf32395	0.628281	0.005	0	0	7.9066e-05	0	Bacteria	Proteobacteria	Alphaproteobacteria	BD7-3
	308f947d5eb1091717dae16e8650a430	0.931793	0.005	0	0	0	1.96373e-05	Bacteria	Actinobacteria	Actinobacteria	Actinomycetales	Nocardiaceae
	34e9c71dc0d5d3d0d024dd19ffd95c5e	0.858395	0.005	0	0	0	8.83678e-05	Bacteria	Proteobacteria	Alphaproteobacteria	Rhodospirillales	Rhodospirillaceae	Reyranella	massiliensis
	365bc413ed3cf82d8737939b5581c3cc	0.903211	0.005	0	0	8.78511e-06	0	Bacteria	TM7	TM7-1
	413b60cfa1b2a882c5d3e9551807f7fe	0.999829	0.005	0	0	2.63553e-05	0	Bacteria	Actinobacteria	Acidimicrobiia	Acidimicrobiales
	41b2650f3648b21a092edea611ff6968	0.486664	0.005	0	0	3.51404e-05	0	Bacteria	Proteobacteria	Gammaproteobacteria	Legionellales	Legionellaceae	Legionella
	41ebf552f3b1acc7e12f21a8dfb32bcf	0.538028	0.005	0	0	0.000210843	0	Bacteria	Proteobacteria	Gammaproteobacteria	Pseudomonadales	Pseudomonadaceae	Pseudomonas
	4286fe009c9c4d61de406011ea9124d2	0.458831	0.005	0	0	5.27106e-05	0	Bacteria	Bacteroidetes	Sphingobacteriia	Sphingobacteriales
	44ee7e8aba70a82fa006aa6ea0f024c3	0.429198	0.005	0	1.66917e-05	0	0	Bacteria	Proteobacteria	Deltaproteobacteria	Spirobacillales
	45019cdc0754d9272271a3fcbcfeb376	0.511795	0.005	0	0	0.000614958	0.000235648	Bacteria	Proteobacteria	Deltaproteobacteria	Myxococcales	Haliangiaceae
	4505c57a5058e6f9be725b66cbf14d9d	0.458831	0.005	0	0	1.75702e-05	0	Bacteria	Proteobacteria	Betaproteobacteria	Neisseriales	Neisseriaceae	Chitinibacter	tainanensis
	4dcf1cb02cfd5c00ab843a21c37661b1	0.707107	0.005	2.78195e-05	0	0	0	Bacteria	Proteobacteria	Gammaproteobacteria	Chromatiales
	4e579e8bc4b9460311de357af5935141	0.725476	0.005	0	0	0.000166917	0.00197355	Bacteria	Bacteroidetes	Sphingobacteriia	Sphingobacteriales	Sphingobacteriaceae	Pedobacter
	51f9cc35690dd438c2a261c48ca26de5	0.999823	0.005	0	0	0.00043047	0.000157098	Bacteria	Proteobacteria	Deltaproteobacteria	Myxococcales	Cystobacterineae
	53fa642bf357f58f8858fe5b17ade482	0.429198	0.005	0	0	0	1.96373e-05	Bacteria	Proteobacteria	Alphaproteobacteria	Rhizobiales	Methylocystaceae
	59eba82b17f2030b65e3de2089276618	0.584898	0.005	0	0	0	2.94559e-05	Bacteria	Planctomycetes	Phycisphaerae	WD2101
	5fa47c2c7499cb13a6780d9e7745bc5a	0.688247	0.005	0	0	0	0.000117824	Bacteria	Verrucomicrobia	[Methylacidiphilae]	Methylacidiphilales
	6b64fd5a83ec5c878d36244488120f86	0.458831	0.005	0	0	0	9.81865e-05	Bacteria	Proteobacteria	Gammaproteobacteria	Xanthomonadales	Xanthomonadaceae
	6e0ad855d65d067c8913ab5b28c49b76	0.688247	0.005	0	0	2.63553e-05	0	Bacteria	Gemmatimonadetes	Gemm-1
	703b6ec6b972010ca744755911d6a7be	0.512989	0.005	0	0	9.66362e-05	2.94559e-05	Bacteria	Proteobacteria	Deltaproteobacteria	Myxococcales	Haliangiaceae
	711ccf0affa8a0cd6d31008d5d9f0263	0.512989	0.005	0	8.34585e-06	0	0	Bacteria	Proteobacteria	Alphaproteobacteria
	71217090b758704f0170e0093e88c9e7	0.486664	0.005	0	0	1.75702e-05	0	Bacteria	Bacteroidetes	Flavobacteriia	Flavobacteriales	Flavobacteriaceae	Flavobacterium
	72c093c210a6e3e6fe95f0b2c6e67cbd	0.458831	0.005	0	0	1.75702e-05	0	Bacteria	Bacteroidetes	[Rhodothermi]	[Rhodothermales]	[Balneolaceae]	KSA1
	791ca5935b55de1be66b9c83d56e4167	0.512989	0.005	0	0	8.78511e-06	0	Bacteria	Proteobacteria	Alphaproteobacteria	Rickettsiales
	7cc25f5b2cd1dcbe013ac3e9f465c07e	0.486664	0.005	9.27317e-06	0	0	0	Bacteria	Proteobacteria	Alphaproteobacteria
	7e350e713938e4db19d55b3ffd310d38	0.690601	0.005	0	0	0.000237198	0	Bacteria	Bacteroidetes	[Saprospirae]	[Saprospirales]	Chitinophagaceae
	846eb4cc21bcddca807d5062b698d51a	0.707107	0.005	0	1.66917e-05	0	0	Archaea	[Parvarchaeota]	[Parvarchaea]	YLA114
	8668a14234f023e3495c8af42730f800	0.512989	0.005	0	0	1.75702e-05	0.000127642	Bacteria	Proteobacteria	Alphaproteobacteria	Sphingomonadales	Sphingomonadaceae	Sphingomonas
	88c7bfc917dfef9cb4535c9cbb3ab0aa	0.429198	0.005	0	0	8.78511e-06	0	Bacteria	Bacteroidetes	Cytophagia	Cytophagales	Cytophagaceae	Sporocytophaga
	897f869784c7b933c9eb21eb9a4c7f35	0.486664	0.005	0	0	0.000202057	9.81865e-06	Bacteria	Proteobacteria	Gammaproteobacteria	Alteromonadales	Alteromonadaceae	Cellvibrio
	901ae07086ff1fd63a2cad127a170b72	0.725476	0.005	0	0	4.39255e-05	0	Bacteria	Actinobacteria	Actinobacteria	Actinomycetales	Microbacteriaceae
	90483bb88c1fd5f70c281143596d371a	0.512989	0.005	2.78195e-05	0	0.000316264	9.81865e-06	Bacteria	Proteobacteria	Gammaproteobacteria	Alteromonadales	Alteromonadaceae	Cellvibrio
	970c35071b1760946881acd5250fe381	0.486664	0.005	0	0	2.63553e-05	0	Bacteria	Proteobacteria
	9889920091011c31a3a47963970cec5d	0.512989	0.005	0	9.18044e-05	0	0	Bacteria	Chlamydiae	Chlamydiia	Chlamydiales	Rhabdochlamydiaceae	Candidatus Rhabdochlamydia
	9dab699cc1c76d0dd94b37cefe890980	0.486664	0.005	0	0	0.0004129	0.000382927	Bacteria	FBP
	9fc737c3d667cfc6378d2b0660179738	0.538028	0.005	0	0	0	3.92746e-05	Bacteria	Bacteroidetes	Bacteroidia	Bacteroidales
	a29967304fc0b967b6e53e1a5ac70768	0.512989	0.005	0	0	0	1.96373e-05	Bacteria	Proteobacteria	Deltaproteobacteria	Spirobacillales
	aff652537d9e8f68467bf8084c1ef555	0.512989	0.005	0	0	0	8.83678e-05	Bacteria	TM7	TM7-1
	b238e4433192982e521b66297ac7d931	0.707107	0.005	9.27317e-06	0	0	0	Bacteria	Actinobacteria	Acidimicrobiia	Acidimicrobiales	JdFBGBact
	b296a67f92d16f74c10d2f54323f61ef	0.458831	0.005	0	0	0.000193272	0	Bacteria	Proteobacteria	Alphaproteobacteria	Sphingomonadales	Sphingomonadaceae	Sphingomonas	wittichii
	b36902a062f6af26f9e9ac8606a72c48	0.512989	0.005	0	0	0.000193272	2.94559e-05	Bacteria	Proteobacteria	Alphaproteobacteria	Rhizobiales	Aurantimonadaceae
	b4fb1121071a86169e4a41a61329298b	0.538028	0.005	0	0	0	0	Bacteria	Actinobacteria	Actinobacteria	Actinomycetales	Microbacteriaceae
	b703a73fba5641605736f8302d09b82b	0.512989	0.005	0	0	0	9.81865e-06	Bacteria	Proteobacteria	Alphaproteobacteria	Sphingomonadales	Sphingomonadaceae	Novosphingobium
	bcc237eb35ee6d8f1dd6c49247245a60	0.986519	0.005	0	0	0	1.96373e-05	Bacteria	Bacteroidetes	Cytophagia	Cytophagales	Cytophagaceae	Emticicia
	c18f229669863acad8cf59b6e5c97481	0.512989	0.005	0	0	0	0	Bacteria	Proteobacteria	Gammaproteobacteria	Enterobacteriales	Enterobacteriaceae
	c2524c7f731dd209d4758f8f0132e29d	0.538028	0.005	0	0	4.39255e-05	0	Bacteria	Elusimicrobia	Elusimicrobia	FAC88
	c9b59f5c602850f9557e232d54d3681c	0.959715	0.005	0	0	0	6.87305e-05	Bacteria	Verrucomicrobia	[Spartobacteria]	[Chthoniobacterales]	[Chthoniobacteraceae]
	cb7bd8205baf0a89a49e1ae677cecaef	0.458831	0.005	0	0	0	0	Bacteria	Firmicutes	Bacilli	Lactobacillales	Carnobacteriaceae	Granulicatella
	cd632e647e8640497b421813db56d767	0.512989	0.005	2.78195e-05	0	0	0	Bacteria	Verrucomicrobia	Verrucomicrobiae	Verrucomicrobiales	Verrucomicrobiaceae	Luteolibacter
	ceefe49bad179dbf793f502ec6a98a12	0.512989	0.005	0	0	4.39255e-05	0	Bacteria	Acidobacteria	Acidobacteria-6	iii1-15
	d0f13c36f43eb90147a42b9dbd7eeac1	0.512989	0.005	0	0	0	3.92746e-05	Bacteria	Chloroflexi
	d115d2a36b85d1ca72dff0677552a025	0.538028	0.005	0	0	0	0.000284741	Bacteria	Planctomycetes	Planctomycetia	Gemmatales	Isosphaeraceae
	ecb70126c5314c51d63649d52f460b3c	0.512989	0.005	0	0	8.78511e-06	0	Bacteria	Actinobacteria	Thermoleophilia	Solirubrobacterales	Patulibacteraceae
	ed4d30752ee085e506ef04183e30d045	0.512989	0.005	4.63658e-05	0	0	0	Bacteria	Bacteroidetes	[Saprospirae]	[Saprospirales]	Chitinophagaceae
	f6612fd640bf337f019c951550519bf4	0.512989	0.005	0	0	0	0	Bacteria	Armatimonadetes	[Fimbriimonadia]	[Fimbriimonadales]	[Fimbriimonadaceae]	Fimbriimonas
	ffb7f821de0887877bf6df46488ed735	0.512989	0.005	0	0	0	0	Bacteria	Proteobacteria	Alphaproteobacteria	Sphingomonadales	Sphingomonadaceae	Sphingobium
	08e1219ec1b1f610bac2eac928fa071f	0.429198	0.01	0	0	1.75702e-05	5.89119e-05	Bacteria	Actinobacteria	Actinobacteria	Actinomycetales	Nocardioidaceae
	0e20d0626117a4fd96996882f8b4ca7a	0.458831	0.01	0	0	8.78511e-06	0	Bacteria	Actinobacteria	Actinobacteria	Actinomycetales	Streptosporangiaceae
	1bf9ce261e842d82ca5f00563225d373	0.512989	0.01	4.63658e-05	0	0	0	Bacteria	Proteobacteria	Gammaproteobacteria	Chromatiales	Chromatiaceae
	3a3c04f1d74fdf786499ebd1c325028b	0.429198	0.01	0	0	2.63553e-05	0	Bacteria	Acidobacteria	DA052	Ellin6513
	46514e7017b43513cd24fb198e05a061	0.458831	0.01	0	0	7.9066e-05	0.000127642	Bacteria	Bacteroidetes	[Saprospirae]	[Saprospirales]	Chitinophagaceae
	8f1374748f45328ced3302543a1131a8	0.512989	0.01	7.41854e-05	0	0	0	Bacteria	Cyanobacteria
	bd54ce970f276369287672ac8539091c	0.458831	0.01	0	0	0.00193272	0	Bacteria	Proteobacteria	Gammaproteobacteria	Legionellales	Coxiellaceae	Rickettsiella
	caa5ee7b65bfc0f38b26d37e472f550a	0.429198	0.01	0	0	0	3.92746e-05	Bacteria	Verrucomicrobia	[Spartobacteria]	[Chthoniobacterales]	[Chthoniobacteraceae]
	e12a88df4f4a536d0ed97dcd1848ddb9	0.429198	0.01	0	0	0	9.81865e-06	Bacteria	Proteobacteria	Alphaproteobacteria	Rhizobiales
	e5f64d439296674a7afe8370c38ce920	0.458831	0.01	0	0	0.000641313	0	Bacteria	Actinobacteria	Actinobacteria	Actinomycetales	Nakamurellaceae
	04f7e4b3f8de0ac3b3bab1c6521fea76	0.39736	0.015	0	0	4.39255e-05	0	Bacteria	Verrucomicrobia	[Spartobacteria]	[Chthoniobacterales]	[Chthoniobacteraceae]	Candidatus Xiphinematobacter
	212aa2f475af9d118c10f23b224d711c	0.458831	0.015	0	0	8.78511e-06	0	Bacteria	Proteobacteria	Deltaproteobacteria	Myxococcales
	4cf178ceea57dbd0944e75a5a752b1a7	0.39736	0.015	0	0	0	5.89119e-05	Bacteria	Proteobacteria	Alphaproteobacteria	BD7-3
	5dd7aabab31d2fa4e1540dfe79e8202c	0.429198	0.015	0	0	0	0.000255285	Bacteria	Bacteroidetes	Sphingobacteriia	Sphingobacteriales
	7265da54f9bb477b30e2494c1a9ad85d	0.429198	0.015	0	0	4.39255e-05	0	Bacteria	Bacteroidetes	Flavobacteriia	Flavobacteriales	Flavobacteriaceae	Flavobacterium	columnare
	84b5797034e101133578ad6f196e37f9	0.429198	0.015	0	0	8.78511e-05	0	Bacteria	Actinobacteria	Thermoleophilia	Solirubrobacterales	Solirubrobacteraceae
	8a5e7bc1594a5b008253c7bc9fde4775	0.512948	0.015	0	0	0	0	Bacteria	Actinobacteria	Actinobacteria	Actinomycetales	Nocardioidaceae	Nocardioides
	9c2cfe74586ede92a27e97c1c9a6eacc	0.458831	0.015	0.000268922	0	0	0	Bacteria	Proteobacteria	Betaproteobacteria	Rhodocyclales	Rhodocyclaceae	Dechloromonas
	9db3103813997fb1847360e95c8292e6	0.429198	0.015	0	0	0	9.81865e-05	Bacteria	Planctomycetes	Planctomycetia	Gemmatales	Isosphaeraceae
	b5f0b1c3710a8630b6c955db17e35d95	0.39736	0.015	0	0	8.78511e-06	0	Bacteria	Verrucomicrobia	Verrucomicrobiae	Verrucomicrobiales	Verrucomicrobiaceae
	c1f617fc8c83594216821f0986d5b3e6	0.458831	0.015	0	0	8.78511e-06	0	Bacteria	Proteobacteria	Deltaproteobacteria	Myxococcales
	d38f7bed2789d217575a27c8fba46641	0.39736	0.015	0	0	0	4.90932e-05	Bacteria	Proteobacteria	Deltaproteobacteria	Myxococcales	Polyangiaceae	Chondromyces
	dbcabbf219234a090aeb86c486132ba8	0.429198	0.015	0	0	1.75702e-05	0	Bacteria	Proteobacteria	Gammaproteobacteria	Legionellales
	faf93eafc216eed67e7a2dd41b0cb6b4	0.458831	0.015	0	0	8.78511e-06	0	Bacteria	Proteobacteria	Gammaproteobacteria	Xanthomonadales	Xanthomonadaceae	Dyella
	128067a507c04054afede7489c669ac7	0.39736	0.02	0	0	2.63553e-05	0	Bacteria	Bacteroidetes	[Saprospirae]	[Saprospirales]	Chitinophagaceae	Sediminibacterium
	29f58f8b3da44603508aa6590e32f941	0.429198	0.02	0	0	0	9.81865e-06	Bacteria	Actinobacteria	Actinobacteria	Actinomycetales	Nocardioidaceae	Kribbella
	548c3f420c3c6a1eb10f35aed1eeb0c1	0.429198	0.02	0	0	0	1.96373e-05	Bacteria	Bacteroidetes	Sphingobacteriia	Sphingobacteriales	Sphingobacteriaceae
	c0c8e50344b82e847f36b5eecc4fab1e	0.429198	0.02	3.70927e-05	0	0	0	Bacteria	Proteobacteria	Gammaproteobacteria
	c16a438ea08d3605c1168c4aee0faf6b	0.429198	0.02	0	0	0	0	Bacteria	Proteobacteria	Gammaproteobacteria
	d1074ae2dc5e81c326cd117fb2319d50	0.429198	0.02	0	0	5.27106e-05	0	Bacteria	Proteobacteria	Alphaproteobacteria	Caulobacterales	Caulobacteraceae
	e5e203e12ca12350c7b572c4a4785850	0.524368	0.02	0	0	9.66362e-05	0	Bacteria	Proteobacteria	Alphaproteobacteria	Rhizobiales	Hyphomicrobiaceae	Rhodoplanes
	f90ff364221867f7c34fc0c5f4537306	0.429198	0.02	0	5.00751e-05	0	0	Bacteria	Proteobacteria	Deltaproteobacteria	Myxococcales	Polyangiaceae
	6f3d5f11c450a2c710bd32abc4d605b9	0.429198	0.025	0	0	8.78511e-06	0	Bacteria	Proteobacteria	Gammaproteobacteria	Legionellales	Coxiellaceae
	783b9a65c5732f2f499af974f99ff0d6	0.458831	0.025	0	0	0	0	Bacteria	Bacteroidetes	Flavobacteriia	Flavobacteriales	Flavobacteriaceae	Flavobacterium
	8aedf902c09f744ebe4ed471786a6972	0.458831	0.025	0	0	0.000219628	0	Bacteria	Bacteroidetes	Cytophagia	Cytophagales	Cytophagaceae	Hymenobacter
	d0d5af321b4571609687de74cdd33d4c	0.458831	0.025	0	0	5.27106e-05	0	Bacteria	Acidobacteria	Solibacteres	Solibacterales	Solibacteraceae	Candidatus Solibacter
	e8418bcd50a2d329ae028b1f9d87b2ce	0.39736	0.025	0	0	0.000474396	0.000520388	Bacteria	Actinobacteria	Acidimicrobiia	Acidimicrobiales
	609e927ed8e28dd3d79e8e8aad47dd1e	0.39736	0.03	0	5.8421e-05	0	0	Bacteria	Bacteroidetes	[Saprospirae]	[Saprospirales]	Saprospiraceae
	bd06a60b5c615cf6a83442dcdfad6a7c	0.39736	0.03	0	0	0	1.96373e-05	Bacteria	Actinobacteria	Thermoleophilia	Solirubrobacterales	Conexibacteraceae
	fa0709f599e4ea8aa4daf27d82181b6d	0.39736	0.03	0	0	1.75702e-05	0	Bacteria	Actinobacteria	OPB41
	b24088e94d5e19d2b88ad362ead079a4	0.39736	0.035	0	0	4.39255e-05	9.81865e-06	Bacteria	Acidobacteria	[Chloracidobacteria]	RB41	Ellin6075
	bd328d0560694a5c53e2a89a4519819b	0.449925	0.035	0	0	4.39255e-05	0	Bacteria	Proteobacteria
	bdf7cf38fdad9fe9282b360f8c5bf49f	0.39736	0.035	0	8.34585e-06	0	0	Bacteria	Verrucomicrobia	Opitutae	Opitutales	Opitutaceae	Opitutus
	cba0e625af19e3c10d675e0fdc731aa6	0.39736	0.035	0	8.34585e-06	0	0	Bacteria	Cyanobacteria	4C0d-2	YS2
	db894634ac60ba558f7f1f5aad14aa90	0.362738	0.035	0	0	7.9066e-05	0	Bacteria	Armatimonadetes	Armatimonadia	FW68
	056c691d08e0f5eff3bf82c2792591b4	0.362738	0.04	0	0	3.51404e-05	0	Bacteria	Bacteroidetes	Bacteroidia	Bacteroidales	Bacteroidaceae	Bacteroides
	078b3ec9a05ae8cf0473e35426d92166	0.362738	0.04	0	0	1.75702e-05	0	Bacteria	Verrucomicrobia	Verrucomicrobiae	Verrucomicrobiales	Verrucomicrobiaceae	Haloferula	helveola
	342a002f1ff8c5afd294aeb9f5691b69	0.39736	0.04	0	0	0.000518321	6.87305e-05	Bacteria	Actinobacteria	Actinobacteria	Actinomycetales	Nocardioidaceae
	3e825edf79d734cb0fd14e28661e2190	0.362738	0.04	0	0	1.75702e-05	0	Bacteria	TM6	SJA-4
	3f88b8916236dbbe04619c0fa257df45	0.39736	0.04	0	0	0	9.81865e-06	Bacteria	Armatimonadetes	Armatimonadia	Armatimonadales	Armatimonadaceae
	4dafc251c8220c856503be60d55c014a	0.39736	0.04	0	0	0	3.92746e-05	Bacteria	Proteobacteria	Deltaproteobacteria	Bdellovibrionales	Bdellovibrionaceae	Bdellovibrio	bacteriovorus
	833d5128f7d9b215757a6ebbb92556ae	0.362738	0.04	0	0	3.51404e-05	1.96373e-05	Bacteria	Acidobacteria	Solibacteres	Solibacterales	Solibacteraceae	Candidatus Solibacter
	9aff16db1eb022cb3510690d767b664b	0.362738	0.04	3.70927e-05	0	0	0	Bacteria	Proteobacteria	Gammaproteobacteria	Methylococcales	Crenotrichaceae	Crenothrix
	a8c057d612312415822403459653a16a	0.362738	0.04	0	0	0	4.90932e-05	Bacteria	Proteobacteria	Deltaproteobacteria	Myxococcales
	b4587918bfe7955deb4fe9932ec07c3d	0.39736	0.04	0	0	0	1.96373e-05	Bacteria	Proteobacteria	Alphaproteobacteria	BD7-3
	3737ce7e35302b7af468bf96f261747d	0.39736	0.045	0	0	2.63553e-05	0	Bacteria	Verrucomicrobia	[Spartobacteria]	[Chthoniobacterales]	[Chthoniobacteraceae]	Ellin506
	3c381888a1d668510083371d91802e25	0.39736	0.045	0	0	0	0	Bacteria	Proteobacteria	Alphaproteobacteria	Rickettsiales
	3f289dd2be8d84b39be075944ddb63ad	0.39736	0.045	0	0	0	0	Bacteria	Planctomycetes	Planctomycetia	Planctomycetales	Planctomycetaceae	Planctomyces
	7a3a7d93e9bd2ce0cf46011cf86064b5	0.362738	0.045	0	0.00177767	0	0	Bacteria	Verrucomicrobia	[Spartobacteria]	[Chthoniobacterales]	[Chthoniobacteraceae]	Candidatus Xiphinematobacter
	a3df9f005a27032645f70233cab4a02a	0.362738	0.045	0	0	8.78511e-06	0	Bacteria	Proteobacteria	Gammaproteobacteria	Legionellales	Coxiellaceae
	eaa9c7a60c1e6710924a752bc3c04d24	0.39736	0.045	0	0	0.00150225	0.00276886	Bacteria	Proteobacteria	Gammaproteobacteria	Xanthomonadales	Xanthomonadaceae	Stenotrophomonas	maltophilia
	ad76f366fd72a35689ec10d98e59704e	0.389471	0.05	0	0	0	3.92746e-05	Bacteria	Proteobacteria	Alphaproteobacteria	Rhizobiales	Methylocystaceae
	da0574674b4bb1c095d90ae4e1745f58	0.362738	0.05	0	0	0	0	Bacteria	Proteobacteria	Gammaproteobacteria	Legionellales	Legionellaceae	Legionella	geestiana
Efts	00751fa634535475b17f4deb25546884	0.745356	0.005	0	5.00751e-05	3.51404e-05	0	Bacteria	Bacteroidetes	Bacteroidia	Bacteroidales	Bacteroidaceae	Bacteroides
	00e5c53e5de89d9e75ef2771ed62717f	0.471405	0.005	0	0	0.000579817	0	Bacteria	Proteobacteria	Gammaproteobacteria	Pseudomonadales	Pseudomonadaceae
	014e6e175d22a556bf7a9a0b75bc090f	0.471405	0.005	0	0	1.75702e-05	0	Bacteria	Proteobacteria	Gammaproteobacteria	Legionellales
	01837c3eac58d16de7fcb6351f9a9e0c	0.552771	0.005	0	0	7.9066e-05	0	Bacteria	Proteobacteria	Gammaproteobacteria	Legionellales	Legionellaceae	Legionella
	01f9be81e4a84fad175b854bbdc57407	0.645497	0.005	0	0	8.78511e-06	0	Bacteria	Proteobacteria
	024cab18c946c82fc4a7249326a5eadf	0.849837	0.005	0	0	1.75702e-05	0	Bacteria	Proteobacteria	TA18	PHOS-HD29
	0303134357769379a43b3aa4c5a5d6f0	0.552771	0.005	0	0	8.78511e-06	0	Bacteria	Proteobacteria	Alphaproteobacteria	BD7-3
	033f8780e355de102b0fd3b543b478cc	0.781736	0.005	0	0	4.39255e-05	0	Bacteria	Proteobacteria	Deltaproteobacteria	Bdellovibrionales	Bdellovibrionaceae	Bdellovibrio
	03af51e75c7ee46771685036b7c12f28	0.471405	0.005	0	0	0.000289909	0	Bacteria	Acidobacteria	Solibacteres	Solibacterales
	047230e244136c01661757af6296017a	0.440959	0.005	0	0	0	1.96373e-05	Bacteria	Planctomycetes	Phycisphaerae	Phycisphaerales
	04a9278c8747279936a81ae1c9731161	0.440959	0.005	0	0	4.39255e-05	0	Bacteria	Proteobacteria	Betaproteobacteria
	064adc0178077427f1b5ae6466e533e0	0.745356	0.005	0	0	0	0	Bacteria	Firmicutes	Bacilli	Bacillales	Planococcaceae	Sporosarcina
	074e66f75650948b8df12cfe2ffb5f37	0.927961	0.005	0	0	8.78511e-06	0	Bacteria	[Thermi]	Deinococci	Deinococcales	Trueperaceae	Truepera
	07bb4dc1f9ec324a60d78a51cbdc9e0f	0.763763	0.005	0	0	0	2.94559e-05	Bacteria	Proteobacteria	Gammaproteobacteria	Legionellales
	07c4f6b339488717bf39b8cf0aa6a342	0.527046	0.005	0	8.34585e-06	0.000158132	0	Bacteria	Bacteroidetes	Cytophagia	Cytophagales	Cytophagaceae	Rudanella
	08e735ec9dbad0fc44bf61529153723e	0.833333	0.005	0	0	2.63553e-05	0	Bacteria	Proteobacteria	Deltaproteobacteria	Bdellovibrionales	Bdellovibrionaceae	Bdellovibrio
	08fa4ec20acbc44098c59e693c7749cf	0.527046	0.005	0	0	0.000983932	0.000805129	Bacteria	Proteobacteria	Alphaproteobacteria	Sphingomonadales	Sphingomonadaceae
	0991b2995509039217b6ed4919b77e9f	0.57735	0.005	0	0	3.51404e-05	9.81865e-05	Bacteria	Actinobacteria	Actinobacteria	Actinomycetales	Microbacteriaceae	Clavibacter
	09bb00f2ae969c79a18ba11d365f1cdf	0.707107	0.005	0	0	2.63553e-05	0	Bacteria	Planctomycetes	Planctomycetia	Gemmatales	Gemmataceae
	0a610a9c7974b122ea23e575ac33aa96	0.527046	0.005	0	0	0.000122992	2.94559e-05	Bacteria	Actinobacteria	Thermoleophilia	Solirubrobacterales
	0acfc8aa39adf718d8317042a741de7e	0.799305	0.005	0	4.17293e-05	0	0	Bacteria	Bacteroidetes
	0b2647a610d300a56e01e3a85e4c1dd0	0.57735	0.005	0	0	2.63553e-05	0	Bacteria	FBP
	0b4aaad2f3b49c0f2d00faa2dccbf574	0.57735	0.005	0	0	8.78511e-06	0	Bacteria	Proteobacteria	Alphaproteobacteria	Rhizobiales	Methylocystaceae
	0b5a2a634b682228a8ccb85a217b5d25	0.687184	0.005	0	0	0	1.96373e-05	Bacteria	TM6	SJA-4
	0dab2a85ad798e5275b67da4df268e9c	0.781736	0.005	0	0	0	0	Bacteria	Proteobacteria	Alphaproteobacteria	Rhizobiales	Xanthobacteraceae	Ancylobacter	abiegnus
	0f0e36a3d71b8da0f5cbec7b3ed0116d	0.57735	0.005	0	0	0	0	Bacteria	Proteobacteria	Alphaproteobacteria	Rhizobiales	Xanthobacteraceae	Ancylobacter
	0f889f4373d643850758c48eead2e84f	0.833333	0.005	2.78195e-05	0	0.000307479	3.92746e-05	Bacteria	Firmicutes	Bacilli	Bacillales	Bacillaceae	Bacillus
	0fc05c1beb81794832f8c46d0f803bfb	0.687184	0.005	0	0	0	0	Bacteria	Bacteroidetes	Flavobacteriia	Flavobacteriales	Flavobacteriaceae	Flavobacterium
	102f60ef5eed3be75bae43cd000c98cc	0.471405	0.005	0	0	1.75702e-05	1.96373e-05	Bacteria	Proteobacteria	Alphaproteobacteria
	107aa7e6b56274803bffd1ccff5b2ee6	0.794922	0.005	3.70927e-05	0	0	0	Bacteria	Proteobacteria	Gammaproteobacteria	Methylococcales	Methylococcaceae
	13f32eba3b63edbbf5169bf74a696b73	0.897527	0.005	0	0	1.75702e-05	0	Bacteria	Verrucomicrobia	Verrucomicrobiae	Verrucomicrobiales	Verrucomicrobiaceae
	14215d706fb7265e0b56eeb892fc0ae5	0.745356	0.005	0	0	0	0.000274922	Bacteria	Verrucomicrobia	Opitutae	[Cerasicoccales]	[Cerasicoccaceae]
	1552ec8731eca7b1e9c14c0a1111f410	0.833333	0.005	0	0	0	2.94559e-05	Bacteria	Bacteroidetes	Sphingobacteriia	Sphingobacteriales
	15d18b72419acf6c6874a7b1fb3e4ee9	0.600925	0.005	0	0	8.78511e-06	0	Bacteria	Firmicutes	Clostridia	Clostridiales	Ruminococcaceae	Ruminococcus
	15e742b686c6bd7dee21168ec3efa1f2	0.5	0.005	0	0	0.000289909	0	Bacteria	Proteobacteria	Betaproteobacteria	MND1
	16469cc40587771b7602fa59352c70ab	0.726483	0.005	0	0	0.00419928	0.00214047	Bacteria	Proteobacteria	Alphaproteobacteria	Rhizobiales	Methylobacteriaceae	Methylobacterium
	1693b72fb96d3fa45f67065ef3445042	0.471405	0.005	0	0	0	0.000490932	Bacteria	Proteobacteria	Alphaproteobacteria	Sphingomonadales	Sphingomonadaceae
	16bab32a19d347ed6275975eded57dfb	0.600925	0.005	0	0	0.000122992	9.81865e-05	Bacteria	Actinobacteria	Acidimicrobiia	Acidimicrobiales	C111
	16df9240eb8110602541792b744cb408	0.687184	0.005	0	0	8.78511e-06	0	Bacteria	Bacteroidetes	[Saprospirae]	[Saprospirales]	Chitinophagaceae	Chitinophaga
	1713ba3ec6d537bb01d7c754f92da4f2	0.600925	0.005	0	0	0	0	Bacteria	Firmicutes	Bacilli	Bacillales
	180aad393b07e071c6c5d3d06840bf07	0.527046	0.005	0	0	0	2.94559e-05	Bacteria	Actinobacteria	Acidimicrobiia	Acidimicrobiales
	1819787d4d285ccd876a7f56b5b67a59	0.600925	0.005	0	0	0.000272338	0	Bacteria	Proteobacteria	Alphaproteobacteria	Rhodospirillales	Rhodospirillaceae
	18ec57e2bf0c5ac99702b9bab11490be	0.833333	0.005	0	0	8.78511e-06	0	Bacteria	Bacteroidetes	Flavobacteriia	Flavobacteriales	[Weeksellaceae]
	1b340cc6adb4dcb2a9c1306ac761736f	0.440959	0.005	0	0	0	0	Bacteria	Planctomycetes	Planctomycetia	Gemmatales	Gemmataceae	Gemmata
	1b3bc5949ba9598e6f74b285e6f3c902	0.527046	0.005	0	0	0	0	Bacteria	OD1	ZB2
	1cebabf697ba3dcc42f9ab13811c6bda	0.799305	0.005	0	1.66917e-05	0	0	Bacteria	Proteobacteria	Gammaproteobacteria	Legionellales
	1d8a564335259699fa7ad1cc71765298	0.600925	0.005	0	0	5.27106e-05	0	Bacteria	Proteobacteria	Gammaproteobacteria	Xanthomonadales	Sinobacteraceae
	1ea83794b96a00695927de44a90aa26d	0.781736	0.005	0	0	0	0	Bacteria	Gemmatimonadetes	Gemmatimonadetes	Gemmatimonadales	Ellin5301
	1f4f4a82b05eeccd5361047345201e66	0.881376	0.005	0	0	8.78511e-06	0	Bacteria	TM6	SJA-4
	20eebf3e522e508bcf37a5b5978247a1	0.957427	0.005	0	0	0	1.96373e-05	Bacteria	Proteobacteria	Alphaproteobacteria	Rhizobiales
	217791e2b9f75aa3915ad540e35c3612	0.497171	0.005	0	0	0.000272338	0.000952409	Bacteria	Proteobacteria	Alphaproteobacteria	Sphingomonadales	Sphingomonadaceae	Novosphingobium
	21c9dd47abd282e95fa94ed31aa5862c	0.745356	0.005	0	0	8.78511e-06	0	Bacteria	Proteobacteria	Alphaproteobacteria
	2325e4c9f95abc299ab131e3a5b5f5c7	0.5	0.005	0	0	3.51404e-05	3.92746e-05	Bacteria	Proteobacteria
	25d591aaa38ba58b1cb6ea9a636651c2	0.745356	0.005	0	0	7.02809e-05	0	Bacteria	Proteobacteria	Deltaproteobacteria	Myxococcales
	2641a74638c57ac5f565d012d53ad5b1	0.5	0.005	0	1.66917e-05	0	0	Bacteria	Proteobacteria	Alphaproteobacteria	Rhizobiales	Rhizobiaceae
	271b576cc1f2ce84b35d8374ed909db4	0.552771	0.005	0	0	8.78511e-06	1.96373e-05	Bacteria	Chloroflexi	Anaerolineae	Caldilineales	Caldilineaceae
	2742967570fd94384304a4df21f253e3	0.5	0.005	9.27317e-06	0	0	0	Bacteria	Proteobacteria	Epsilonproteobacteria	Campylobacterales
	28c5ab5c06291d622dc2e69e68758795	0.5	0.005	0	0	0	0.000166917	Bacteria	Proteobacteria	Gammaproteobacteria	Xanthomonadales	Xanthomonadaceae	Luteimonas
	2987bb2068089091148a08a20560fc6c	0.408248	0.005	9.27317e-06	0	0	0	Bacteria	Tenericutes	Mollicutes
	29ad81c62a44ac1e54d32e5348722906	0.5	0.005	0	0	0	0.00036329	Bacteria	Actinobacteria	Actinobacteria	Actinomycetales	Micrococcaceae
	2b5a0e8dfba6c9c8e1346bff33ed52e9	0.600925	0.005	0	0	3.51404e-05	0	Bacteria	Armatimonadetes	[Fimbriimonadia]	[Fimbriimonadales]	[Fimbriimonadaceae]	Fimbriimonas
	2be1fb1e253fb2992c327299e3120721	0.799305	0.005	0	0	4.39255e-05	0	Bacteria	TM7	TM7-1
	2c8921fcb56c25fd9ae8f47c713ff70c	0.799305	0.005	0	0	0	0	Bacteria	Proteobacteria	Alphaproteobacteria	Rhodobacterales	Rhodobacteraceae	Rhodobacter
	2d472d96718b8082143b440d80693cd1	0.600925	0.005	0	0	8.78511e-06	0	Bacteria	Actinobacteria	Thermoleophilia	Gaiellales
	2f60fa3b944066ed5c8be43a134dbd4e	0.763763	0.005	0	8.34585e-06	0	0	Bacteria	Actinobacteria	Acidimicrobiia	Acidimicrobiales	EB1017
	3111013c2c746f02f10f7f9de09b9b3c	0.816497	0.005	0	0.000166917	0	0	Bacteria	Verrucomicrobia	Verrucomicrobiae	Verrucomicrobiales	Verrucomicrobiaceae
	3309d238938cbac170f202acea8ed0ae	0.726483	0.005	0	0	1.75702e-05	0	Bacteria	Proteobacteria	Deltaproteobacteria	Spirobacillales
	33c31fcc2bb91a3ccc989a319d8bdd44	0.600925	0.005	0	0	4.39255e-05	0	Bacteria	Bacteroidetes	Cytophagia	Cytophagales	Cytophagaceae
	33d5a2c7d222f0b503a88a922c1312e1	0.816497	0.005	0	0	0	0	Bacteria	Chlamydiae	Chlamydiia	Chlamydiales
	34144659bb2c369d38e8b6b5778f72b8	0.62361	0.005	0	0	5.27106e-05	0	Bacteria	Proteobacteria	Alphaproteobacteria	Sphingomonadales	Sphingomonadaceae
	3488165faaa461993db62fb944f9cad0	0.781736	0.005	0	0	2.63553e-05	0	Bacteria	Bacteroidetes	Flavobacteriia	Flavobacteriales	Flavobacteriaceae	Flavobacterium
	352c589ff39606bf33682733f860cd7f	0.471405	0.005	0	0	8.78511e-05	0	Bacteria	Chlamydiae	Chlamydiia	Chlamydiales	Parachlamydiaceae
	35f9837ef2d53bdbf30d1423ab06d28c	0.471405	0.005	0	0	0.000474396	6.87305e-05	Bacteria	Bacteroidetes	Cytophagia	Cytophagales	Cytophagaceae	Emticicia
	365ebfdf1a370ffbd233bf0dc8e22cab	0.927961	0.005	0	0	0	0	Bacteria	Proteobacteria	Alphaproteobacteria	Rhodobacterales	Rhodobacteraceae
	36f60cbfb1f96aa624819a9f3107be31	0.881917	0.005	0	0	0	1.96373e-05	Bacteria	Chlamydiae	Chlamydiia	Chlamydiales
	375706ab988f3b336b11b9014e94ad23	0.440959	0.005	0	0	1.75702e-05	0	Bacteria	Proteobacteria	Alphaproteobacteria
	3803258f892a9f8b6ee2e1b6de8436d4	0.5	0.005	0	0	0	0	Bacteria	Proteobacteria	Betaproteobacteria	Burkholderiales	Comamonadaceae	Acidovorax	facilis
	3808ea41045cefe6cf5a8da9c11d5604	0.471405	0.005	0	0	6.14958e-05	0	Bacteria	Bacteroidetes	[Saprospirae]	[Saprospirales]	Chitinophagaceae
	3bdf3962a4d6b9738dc1bfa095f6cc8e	0.600925	0.005	0	0.000559172	0	0	Bacteria	Bacteroidetes	Flavobacteriia	Flavobacteriales	Flavobacteriaceae	Flavobacterium	columnare
	3e00a33b844a56c2e00acedeffc43b5e	0.687184	0.005	0	0	2.63553e-05	0	Bacteria	Verrucomicrobia	Verrucomicrobiae	Verrucomicrobiales	Verrucomicrobiaceae
	3e4fd5862097c8ed848310b34e04bea8	0.57735	0.005	0	0	1.75702e-05	0	Bacteria	Proteobacteria	Alphaproteobacteria	Rhodospirillales	Acetobacteraceae
	3e6df77215986634980e2adbd40a7663	0.687184	0.005	0	0	0	0.000117824	Bacteria	Actinobacteria	Thermoleophilia	Solirubrobacterales
	3eaf2c77e8c5773f6ae8ea974fc1b04e	0.57735	0.005	0	0	8.78511e-06	0	Bacteria	TM6	SJA-4
	4055e779b1cd16442387e806c991ccdb	0.707107	0.005	0	0	0	2.94559e-05	Bacteria	Proteobacteria
	4123e98613052b1445d0f879eb430693	0.726483	0.005	0	0	1.75702e-05	0	Bacteria	Cyanobacteria	ML635J-21
	4264afc46480544aaa1f789ad19e09be	0.645497	0.005	0	0	0	1.96373e-05	Bacteria	Bacteroidetes	BME43
	42a6af1be6375a94a8fb7c89225b6837	0.799305	0.005	0	0	5.27106e-05	0	Bacteria	Planctomycetes	Phycisphaerae	Phycisphaerales
	4363cc3a1753c7df0b93b87ac5f79ffb	0.527046	0.005	0	0	2.63553e-05	0	Bacteria	Armatimonadetes	Armatimonadia	Armatimonadales	Armatimonadaceae
	438dc2a2ea2405a782df5830ae62100e	0.471405	0.005	0	8.34585e-06	0	0	Bacteria	Bacteroidetes
	43a4de94031f6078a7f9e45d3d5a00f9	0.62361	0.005	0	0	0.000114206	4.90932e-05	Bacteria	Proteobacteria	Betaproteobacteria	Burkholderiales	Comamonadaceae	Polaromonas
	45114cc2a223e679265c91349e3c9aea	0.495329	0.005	0	0	0	3.92746e-05	Bacteria	Proteobacteria	Deltaproteobacteria	Myxococcales
	454cebca882b1f939be462db5699919c	0.552771	0.005	0	0	0	9.81865e-06	Bacteria	Planctomycetes	Phycisphaerae	WD2101
	4637321a52de300f1823d4abe8e7e314	0.408248	0.005	0	0	0	0.000265104	Bacteria	Proteobacteria	Deltaproteobacteria	Myxococcales	Haliangiaceae
	4701b14edac04186f86fea5b565c0134	0.527046	0.005	0	0	0	1.96373e-05	Bacteria	Verrucomicrobia	[Spartobacteria]	[Chthoniobacterales]	[Chthoniobacteraceae]	Candidatus Xiphinematobacter
	48e682c87750ac3a307939b345fe5122	0.527046	0.005	0.000157644	0.000150225	0	0	Bacteria	Actinobacteria	Actinobacteria	Actinomycetales
	49a1897b3e8a961a219716df9d1892f5	1	0.005	0	0	0.000202057	0.00072658	Bacteria	Proteobacteria	Alphaproteobacteria	Rhizobiales	Bradyrhizobiaceae
	4a820c093084d6615d4e362e0e58a447	0.645497	0.005	0	8.34585e-06	0	0	Bacteria	Chlamydiae	Chlamydiia	Chlamydiales	Parachlamydiaceae
	4ba58f1e16e0010b4320b8b2556a108c	0.799305	0.005	0	0	3.51404e-05	0	Bacteria	Proteobacteria	Gammaproteobacteria	Legionellales	Legionellaceae	Legionella	quinlivanii
	4baf2a9bb1a640ef98df5973d86305f4	0.5	0.005	0	0	0	0.000117824	Bacteria	Proteobacteria	Alphaproteobacteria	Sphingomonadales	Sphingomonadaceae
	4c55c8512156aa937958dffe0228d985	0.849837	0.005	9.27317e-06	0	0	0	Bacteria	Proteobacteria	Alphaproteobacteria	Rhizobiales
	4c9ad6211096cef7339b99102a7ab037	0.552771	0.005	0	0	2.63553e-05	0	Bacteria	Planctomycetes	Pla4
	4dabc664c809586e4f85a02e54cdd350	0.745356	0.005	0	0	7.9066e-05	0	Bacteria	Verrucomicrobia	Verrucomicrobiae	Verrucomicrobiales	Verrucomicrobiaceae	Luteolibacter
	4e3c37fd7340e56bd1cadf51bcd748fa	0.57735	0.005	0	0	5.27106e-05	0	Bacteria	Actinobacteria	Acidimicrobiia	Acidimicrobiales	EB1017
	4f03605612ca305e89fb7f131186df29	0.471405	0.005	0	0	0.000237198	0	Bacteria	Verrucomicrobia	Opitutae	[Cerasicoccales]	[Cerasicoccaceae]
	507d877b54d2e8f7297b8d6af9c36056	0.527046	0.005	0	0	3.51404e-05	0	Bacteria	Actinobacteria	Actinobacteria	Actinomycetales
	50dfa9590708f5ef6d803812b3d65d3e	0.5	0.005	0	0	0	9.81865e-06	Bacteria	Proteobacteria	Gammaproteobacteria	Xanthomonadales	Xanthomonadaceae	Rhodanobacter
	527efa74d00e20b9e71d50a2adbc78b4	0.552771	0.005	0	0	1.75702e-05	0	Bacteria	Acidobacteria	Acidobacteriia	Acidobacteriales	Acidobacteriaceae
	52b7f8984dc62828ed16b0813767bae8	0.440959	0.005	0	0	5.27106e-05	0	Bacteria	Proteobacteria	Alphaproteobacteria	Sphingomonadales	Erythrobacteraceae
	53af7604f959dc3a5806c2441526ee9f	0.471405	0.005	0	0	0	0	Bacteria	Proteobacteria	Alphaproteobacteria	Sphingomonadales	Sphingomonadaceae	Novosphingobium
	53dd64b0c29880e8f1e42d19050a7daf	0.799305	0.005	0	0.000141879	0	0	Bacteria	Proteobacteria	Betaproteobacteria	Rhodocyclales	Rhodocyclaceae	Dechloromonas
	541ec62b0f90585ad0169ee26ccab743	0.666667	0.005	0	0	0.000105421	0	Bacteria	Planctomycetes	Planctomycetia	Gemmatales	Isosphaeraceae
	54580fb940f267b8e94283e28ad1f13f	0.666667	0.005	0	0	0	7.85492e-05	Bacteria	Bacteroidetes	[Saprospirae]	[Saprospirales]	Chitinophagaceae
	5497ed2d4f70652f6755d66b39959c85	0.62361	0.005	0	8.34585e-06	0	0	Bacteria	Proteobacteria	Alphaproteobacteria	Rickettsiales
	54c8c780448b509fa25a1b6f44faba28	0.408248	0.005	0	0	1.75702e-05	0	Bacteria	Proteobacteria	Deltaproteobacteria	Myxococcales
	54f5aab9558589955ca67a394a0d1176	0.666667	0.005	0	0	0.00151104	0.00271977	Bacteria	Bacteroidetes	Sphingobacteriia	Sphingobacteriales	Sphingobacteriaceae	Mucilaginibacter	jinjuensis
	550b78a3c40f0da4ed10a54183eb1273	0.527046	0.005	0	0	0	2.94559e-05	Bacteria	Proteobacteria	Deltaproteobacteria	Myxococcales
	56df6786c42e98626965087948e3862d	0.440959	0.005	0	0	0	3.92746e-05	Bacteria	Proteobacteria	Alphaproteobacteria	Rhizobiales	Phyllobacteriaceae
	57450993437a06afb8b7fe45130863be	0.866025	0.005	0	0	6.14958e-05	0	Bacteria	Armatimonadetes	[Fimbriimonadia]	[Fimbriimonadales]	[Fimbriimonadaceae]	Fimbriimonas
	57eb0c749720a63a5e8c5eb18cfad083	0.707107	0.005	0	2.50376e-05	0	0	Bacteria	Proteobacteria	Alphaproteobacteria	Rhizobiales	Methylocystaceae	Methylosinus
	584d9739b21f27b2dd92d6d5e77a85d0	0.440959	0.005	0	0	0	0	Bacteria	Proteobacteria	Betaproteobacteria	Burkholderiales	Burkholderiaceae	Burkholderia
	5b84f9aefbea73054bcb5ebbf3904893	0.471405	0.005	9.27317e-06	0	0	0	Bacteria	Proteobacteria	Alphaproteobacteria	Rickettsiales	Rickettsiaceae
	5bbf54e87e92f5f34e7f2ba4c53d835c	0.552771	0.005	0	0	0.000228413	0	Bacteria	Proteobacteria	Deltaproteobacteria	Myxococcales	Haliangiaceae
	5bcb6b451e6b1846a8c0d8131c7085d0	0.440959	0.005	0	0	0	9.81865e-06	Bacteria	OP11	WCHB1-64	d153
	5bd168a586fae9c12177c1bc8c214adc	0.552771	0.005	3.70927e-05	0	0	0	Bacteria	Proteobacteria	Betaproteobacteria	Procabacteriales	Procabacteriaceae
	5bedc5a49a79db057750825d1cafce53	0.527046	0.005	0	0	2.63553e-05	0	Bacteria	Proteobacteria	Deltaproteobacteria	Myxococcales
	5bf5c86c103d5c8499f495333ece1188	0.552771	0.005	0	0	1.75702e-05	0	Bacteria	Chloroflexi	S085
	5d08b4b50e22d03abda1d200f5aee4fd	0.471405	0.005	0	0	0	0	Bacteria	Proteobacteria	Alphaproteobacteria	Sphingomonadales	Sphingomonadaceae	Sphingopyxis
	5e2c8d6642331b61edca883ae2ffb0aa	0.527046	0.005	0	0	3.51404e-05	0	Bacteria	Proteobacteria	Alphaproteobacteria	BD7-3
	5f1830963217edddc01282026d42dc1a	0.645497	0.005	0	0	4.39255e-05	0	Bacteria	Proteobacteria	Deltaproteobacteria	Myxococcales
	5f1d556bc8df7e62d4aecaf55d69e519	0.600925	0.005	0	0	0	4.90932e-05	Bacteria	Verrucomicrobia	[Spartobacteria]	[Chthoniobacterales]	[Chthoniobacteraceae]	Candidatus Xiphinematobacter
	5f379b433e4e2283f3b46f9e01d5a40a	0.5	0.005	0	0	0	0	Bacteria	Firmicutes	Clostridia	Clostridiales	Clostridiaceae
	5fc7ecb82f7d96b0f1393e9e326e6db9	0.726483	0.005	0	0	0.000553462	0.00107023	Bacteria	Proteobacteria	Betaproteobacteria	Burkholderiales	Oxalobacteraceae	Janthinobacterium
	5fe82e3cc6756a23ec19f75028c4d1b9	0.471405	0.005	0	0	9.66362e-05	0	Bacteria	Bacteroidetes	Sphingobacteriia	Sphingobacteriales	Sphingobacteriaceae
	60160a079ca1775c855eaa345c5cb5b2	0.745356	0.005	0	0	2.63553e-05	0	Bacteria	Verrucomicrobia	[Spartobacteria]	[Chthoniobacterales]	[Chthoniobacteraceae]
	618eac27434a7743becf8f7bb8886477	0.471405	0.005	2.78195e-05	0	0	0	Bacteria	Proteobacteria	Betaproteobacteria	Neisseriales	Neisseriaceae	Chitinibacter	tainanensis
	619c3de5eeb611ade520111aaeba53df	0.726483	0.005	0	0	0	6.87305e-05	Bacteria	Bacteroidetes	Flavobacteriia	Flavobacteriales	Cryomorphaceae
	61ce80827f7196bc090fa9a4cc34a138	0.705156	0.005	0	0	8.78511e-06	0	Bacteria	Gemmatimonadetes	Gemm-2
	61ce874823ed3a3c498a345bd9a5b4f2	0.866025	0.005	0	0	0	0.000127642	Bacteria	Planctomycetes	Planctomycetia	Gemmatales	Isosphaeraceae
	61f7f08645b54593a3be5251a6a5b4aa	0.57735	0.005	0	0	0	5.89119e-05	Bacteria	Proteobacteria	Alphaproteobacteria	Rhodospirillales	Acetobacteraceae
	637692d345e50506895bb091eb252a85	0.552771	0.005	0	0	3.51404e-05	1.96373e-05	Bacteria	Gemmatimonadetes	Gemmatimonadetes	Gemmatimonadales
	651d5e82a6f8abbf76e05bb7e1442b87	0.597387	0.005	0	0	0	2.94559e-05	Bacteria	Bacteroidetes	Cytophagia	Cytophagales	Cytophagaceae	Hymenobacter
	6532546e67874a22e13aa444385522b4	0.552771	0.005	0	0	0	1.96373e-05	Bacteria	Bacteroidetes	[Saprospirae]	[Saprospirales]	Chitinophagaceae
	65e2fe387bfdf0fa880811cceac1d59e	0.552771	0.005	3.70927e-05	0	0	0	Bacteria	Proteobacteria	Alphaproteobacteria	Caulobacterales	Caulobacteraceae	Asticcacaulis
	65f23a9351c81cf10a25003861eb9830	0.527046	0.005	0	0	5.27106e-05	0.000343653	Bacteria	Proteobacteria	Deltaproteobacteria	Myxococcales	Cystobacterineae
	662ac4ab8392b0be547b819ee0030a5a	0.600925	0.005	0	0	0	0	Bacteria	Proteobacteria	Betaproteobacteria	Neisseriales	Neisseriaceae	Chitinibacter	tainanensis
	66a06dc99e7cc6513ffabf123e87dd56	0.527046	0.005	0	0	1.75702e-05	0	Bacteria	Verrucomicrobia	[Spartobacteria]	[Chthoniobacterales]	[Chthoniobacteraceae]
	67145bc55fe02f2269295a04874c66b7	0.600925	0.005	0	0	8.78511e-06	0	Bacteria	Chloroflexi	C0119
	675999ae65440500a81da32022f6bbed	0.897527	0.005	0	0	7.02809e-05	0	Bacteria	Cyanobacteria	4C0d-2	MLE1-12
	677929eac52be081cdae08a0b9c70eb2	0.909741	0.005	0	0	0	9.81865e-05	Bacteria	Planctomycetes	Phycisphaerae	WD2101
	693986950b3dc1c2c0f212eb28606c5a	0.757607	0.005	0	1.66917e-05	0	0	Bacteria	Cyanobacteria	4C0d-2	YS2
	6b05140089fa4b8ff4e79b2b671243ba	0.471405	0.005	0	0	0	9.81865e-06	Bacteria	Planctomycetes	Planctomycetia	Pirellulales	Pirellulaceae
	6c29d326d30344367f351c117fb9e993	0.645497	0.005	0	0	0	0	Bacteria	Proteobacteria	Gammaproteobacteria	Pseudomonadales	Pseudomonadaceae
	6d17a73adfb2cef70014c57198832c5d	0.5	0.005	0	0	0	9.81865e-06	Bacteria	OD1
	6e539678b0c419f24c02c9e9b19fea4f	0.552771	0.005	0	0	6.14958e-05	0	Bacteria	Verrucomicrobia	[Pedosphaerae]	[Pedosphaerales]	Ellin515
	6fb94ac673ab4673fddb177f5cd0fe56	0.726483	0.005	0	3.33834e-05	0	0	Bacteria	Bacteroidetes	Bacteroidia	Bacteroidales
	6fed3f712c0d0c9e19abd7b5ebff6906	0.440959	0.005	2.78195e-05	0	0	0	Bacteria	SR1
	70d889ab2cd8df99b7222e8c57140849	0.645497	0.005	0	0	7.9066e-05	0	Bacteria	Acidobacteria	[Chloracidobacteria]	RB41	Ellin6075
	70f276d57109628a3ca903fa44d5d4a6	0.552771	0.005	0	0	5.27106e-05	0	Bacteria	Proteobacteria	Alphaproteobacteria	Sphingomonadales	Sphingomonadaceae
	716814abca94f647365e9fe366b77bcf	0.5	0.005	0	0	0.000158132	3.92746e-05	Bacteria	Verrucomicrobia	[Methylacidiphilae]	Methylacidiphilales
	71c1eb10f931fcacbb27b1687095b5db	0.527046	0.005	0	0	0	9.81865e-06	Bacteria	Proteobacteria	Gammaproteobacteria	Alteromonadales	Alteromonadaceae	Cellvibrio
	730ce348006f60aeb4fa5a0b70f16cda	0.471405	0.005	0	0	0.000746734	0.000127642	Bacteria	Proteobacteria	Alphaproteobacteria	Rhodospirillales	Rhodospirillaceae
	7360e57b4b77507826004f5af9fde057	0.763763	0.005	0	0	7.02809e-05	0	Bacteria	Actinobacteria	Actinobacteria	Actinomycetales	Kineosporiaceae
	73abf80dd20905ae175a0ce5439cb923	0.5	0.005	0	0	0.000105421	0	Bacteria	Bacteroidetes	Flavobacteriia	Flavobacteriales	Flavobacteriaceae	Flavobacterium	succinicans
	748f5e1091680b0ee4428fc49c6ad325	0.5	0.005	0	0	8.78511e-06	0	Bacteria	Actinobacteria	Actinobacteria	Actinomycetales	Microbacteriaceae
	751e3b9d80af6d2066ae5546f10ddb86	0.687184	0.005	0	0	0	8.83678e-05	Bacteria	Proteobacteria	Deltaproteobacteria	Bdellovibrionales	Bdellovibrionaceae	Bdellovibrio	bacteriovorus
	758f21b5f0c970acf9b711ab8356889e	0.5	0.005	0	0	0.000114206	0	Bacteria	Verrucomicrobia	[Pedosphaerae]	[Pedosphaerales]	Ellin515
	7601a936f4b1dd4021e70c142e0186af	0.645497	0.005	0	0	6.14958e-05	1.96373e-05	Bacteria	FBP
	766539517e96231dbec0a50000d315b7	0.552771	0.005	0	0	3.51404e-05	0	Bacteria	Proteobacteria	Alphaproteobacteria	Rhodospirillales
	7796e893d778ab8eb618e0dac2abaf32	0.912871	0.005	0	0	1.75702e-05	0	Bacteria	Proteobacteria	Deltaproteobacteria	Myxococcales
	77cde946ded93cb52a36f654e777bc95	0.897527	0.005	0	0	3.51404e-05	2.94559e-05	Bacteria	Proteobacteria	Deltaproteobacteria	Bdellovibrionales	Bacteriovoracaceae	Peredibacter	starrii
	77d6a7db6de3bb1f15a02fdb36f90627	0.763763	0.005	0	0	1.75702e-05	0	Bacteria	Proteobacteria	Gammaproteobacteria	Legionellales	Coxiellaceae
	77ec8accf24533d8bf736e0a18f3c62b	0.781736	0.005	0	0	8.78511e-06	0	Bacteria	TM7	TM7-1
	7850723d7f1215aebb8ab9721c04c497	0.440959	0.005	0	0	7.02809e-05	0	Bacteria	Proteobacteria	Alphaproteobacteria	Rhizobiales	Hyphomicrobiaceae	Rhodoplanes
	7a21c9fea813dd4d7670e06c68be9aa7	0.912871	0.005	0	0	0	2.94559e-05	Bacteria	Proteobacteria	Gammaproteobacteria	Legionellales
	7b4bb1abb08eb0fac4e883943febf8c1	0.57735	0.005	0	8.34585e-06	0	0	Bacteria	Proteobacteria	Alphaproteobacteria	Rickettsiales
	7b4e54b3fc967720478049e32e59c31a	0.552771	0.005	0	0	0.00110692	0.000824767	Bacteria	Actinobacteria	Thermoleophilia	Solirubrobacterales
	7b993faf9b7ddf97fb293232142224d4	0.5	0.005	0	0	0	1.96373e-05	Bacteria	Bacteroidetes	Cytophagia	Cytophagales	Cytophagaceae
	7bdb0ce6989d8d7dbca2a449f4ebefc8	0.57735	0.005	0	0	6.14958e-05	0	Bacteria	Firmicutes	Clostridia	Clostridiales	Ruminococcaceae	Oscillospira
	7dc6a1f5d20cb072d8f7e2463c909ea9	0.527046	0.005	0	0	1.75702e-05	0	Bacteria	Proteobacteria	Betaproteobacteria
	7e7b1130572adc47a0d2b3b4bd9d91a5	0.927961	0.005	0	0	0	0.000127642	Bacteria	Proteobacteria	Alphaproteobacteria	Rhizobiales	Bradyrhizobiaceae
	7ea68727c4e0241bdd33c1ec09ef87bb	0.408248	0.005	0	0	8.78511e-06	0	Bacteria	Proteobacteria	Betaproteobacteria
	7f34cff1f964adfd0214ffdcce8ea7f9	0.552771	0.005	0	0	0.000122992	0	Bacteria	Bacteroidetes	[Saprospirae]	[Saprospirales]	Chitinophagaceae
	7fef7ac5a114bcf4f5171add33caac2a	0.687184	0.005	0	3.33834e-05	0	0	Bacteria	Verrucomicrobia	[Methylacidiphilae]	Methylacidiphilales	LD19
	802ee9764e76d0872a9892cdfeb43ef6	0.866025	0.005	2.78195e-05	0	0	0	Bacteria	Lentisphaerae	[Lentisphaeria]	Victivallales	Victivallaceae
	8051b49463d0554d902f27eaa3ea7a50	0.816497	0.005	0	0	1.75702e-05	0	Bacteria	Proteobacteria	Deltaproteobacteria	Bdellovibrionales	Bdellovibrionaceae	Bdellovibrio
	805e633f669e5e954d57037440aa8f67	0.62361	0.005	0	2.50376e-05	0	0	Bacteria	Planctomycetes	Planctomycetia	Pirellulales	Pirellulaceae
	80a305cdd00e92a1ec31e49726e5c579	0.5	0.005	0	0	7.02809e-05	0	Bacteria	Proteobacteria	Gammaproteobacteria	Xanthomonadales	Xanthomonadaceae	Luteimonas
	80de49cbc8f08c58da38849bafad2f87	0.5	0.005	0	0	0	0	Bacteria	Firmicutes	Clostridia	Clostridiales	Lachnospiraceae
	80f2c70db5de14b0d28d768354709385	0.880956	0.005	0	0	0	1.96373e-05	Bacteria	Proteobacteria	Gammaproteobacteria	Legionellales	Coxiellaceae
	81425255b4d7b1ba769e132484854f9a	0.440959	0.005	5.5639e-05	0.000901352	0	0	Bacteria	Proteobacteria	Alphaproteobacteria	Rhizobiales	Xanthobacteraceae
	816ed57ea0059f39b991811f69ffa36d	0.471405	0.005	0	0	2.63553e-05	0	Bacteria	Proteobacteria	Gammaproteobacteria	Methylococcales	Crenotrichaceae	Crenothrix
	818fb549b5ef05235c04cfc5b6cf526f	0.527046	0.005	0	0	2.63553e-05	0	Bacteria	Bacteroidetes	Cytophagia	Cytophagales	Cytophagaceae	Hymenobacter
	83a2a3ee92c97180e3c40857a92e5ecf	0.527046	0.005	0	0	0.000105421	0	Bacteria	Actinobacteria	Thermoleophilia	Solirubrobacterales
	84ec1646f1284929f473dcd5182ba3a5	0.552771	0.005	0	0	8.78511e-06	0	Bacteria	Verrucomicrobia	[Methylacidiphilae]	Methylacidiphilales
	85409e187365c76e8fd9d9995faf3a9f	0.527046	0.005	0	0	0	5.89119e-05	Bacteria	Proteobacteria	Deltaproteobacteria	Myxococcales	Haliangiaceae
	8635f4deabdf5269a43072d7ed4fdf3c	0.957427	0.005	9.27317e-06	0	0	0	Bacteria	Proteobacteria	Betaproteobacteria	Ellin6067
	867abad3852b604e9b96f8a4dcd03c65	0.912595	0.005	0	0	0	0	Bacteria	Proteobacteria	Alphaproteobacteria	Rhodobacterales	Rhodobacteraceae	Rubellimicrobium
	870d71aa177d39506fe03f91e7804047	0.799305	0.005	0	0	1.75702e-05	0.000255285	Bacteria	Proteobacteria	Alphaproteobacteria	Rhodobacterales	Rhodobacteraceae
	89b779b9ed84e24ff0633ee772e83b3c	0.408248	0.005	0	0	3.51404e-05	0	Bacteria	Bacteroidetes	[Saprospirae]	[Saprospirales]
	8b4ea65f891ce5b47ef5ab75ff56499f	0.666667	0.005	0	8.34585e-06	0	0	Bacteria	Gemmatimonadetes	Gemmatimonadetes	KD8-87
	8c00569991341a9c5d6968a5581d70f2	0.707107	0.005	0	0	8.78511e-06	0.000265104	Bacteria	Actinobacteria	Actinobacteria	Actinomycetales	Nocardioidaceae	Nocardioides	plantarum
	8c1bbc5d6de17fe12a8c79361008525c	0.527046	0.005	0	0	8.78511e-06	0	Bacteria	Acidobacteria	Solibacteres	Solibacterales
	8ca47e3f7a6d3e6bf8ee598100421cbc	1	0.005	0	0	0	1.96373e-05	Bacteria	Chloroflexi	Thermomicrobia	JG30-KF-CM45
	8cd7646d4eee2b702e680c9a36aa93ee	0.5	0.005	0	0	8.78511e-06	9.81865e-06	Bacteria	WPS-2
	8da0979ec775d2731ac811894b916e1e	0.440959	0.005	0	0	1.75702e-05	0	Bacteria	Verrucomicrobia	[Spartobacteria]	[Chthoniobacterales]	[Chthoniobacteraceae]
	8df2a0e35b678e87493947ef48e73980	0.707107	0.005	0	0	0	1.96373e-05	Bacteria	Proteobacteria	Deltaproteobacteria	Myxococcales
	8e1e1e5185bdb9f9e90cc41149c5bf3f	0.745356	0.005	0	0	0	0	Bacteria	Bacteroidetes	Cytophagia	Cytophagales	Cytophagaceae	Spirosoma
	8e21d64094bc755bf2c44fba1f4bc4fe	0.707107	0.005	0	0	0.000114206	0	Bacteria	Bacteroidetes	[Saprospirae]	[Saprospirales]	Chitinophagaceae
	8e8651f9cbe508189ebf0e36a8cb052b	0.527046	0.005	0.000213283	5.8421e-05	0	0	Bacteria	Proteobacteria	Betaproteobacteria	Burkholderiales	Comamonadaceae	Pelomonas
	8f09bac714c02dc9415770271349dc99	0.849837	0.005	0	0	1.75702e-05	0	Bacteria	TM6	SJA-4
	8f496bedd06ec30e808cda1970316225	0.440959	0.005	0	0	8.78511e-05	7.85492e-05	Bacteria	Proteobacteria	Gammaproteobacteria	Xanthomonadales	Xanthomonadaceae	Rhodanobacter
	90d60b275e7c44109d6e5206c48be942	0.971825	0.005	0	0	2.63553e-05	0	Bacteria	Bacteroidetes	Sphingobacteriia	Sphingobacteriales
	92280cb27b0a97b2163a1e187b675c0c	0.881917	0.005	0	8.34585e-06	0	0	Bacteria	Verrucomicrobia	Verrucomicrobiae	Verrucomicrobiales	Verrucomicrobiaceae	Prosthecobacter
	929d9a7f88bd83bc06d889c356d9a13e	0.981255	0.005	7.41854e-05	0	0	0	Bacteria	Acidobacteria	Acidobacteria-6	iii1-15
	96a0375319176819bf705b9a499aa3b9	0.440959	0.005	0	0	0	0	Bacteria	Proteobacteria	Alphaproteobacteria	Sphingomonadales	Sphingomonadaceae	Sphingomonas
	96b9c110f50b6cb2c77c28862b0f6bfe	0.666667	0.005	0	0	0	3.92746e-05	Bacteria	Proteobacteria	Deltaproteobacteria	Myxococcales
	99e3988685cbf2057f848167c434b748	0.5	0.005	0	7.51127e-05	0	0	Bacteria	Proteobacteria	Betaproteobacteria	Burkholderiales	Comamonadaceae
	9b3f551ace0ff57ae86ec5e1041cdcdb	0.552771	0.005	0	0	3.51404e-05	0	Bacteria	Acidobacteria	Acidobacteria-6	iii1-15
	9b770849077f23edbbd28f402d79f3f2	0.62361	0.005	0	2.50376e-05	0	0	Bacteria	Proteobacteria	Alphaproteobacteria	Rickettsiales
	9bd37fb2c0d65f111d270dae3da819c9	0.687134	0.005	4.63658e-05	0	0	0	Bacteria	Proteobacteria	Deltaproteobacteria	Desulfobacterales	Desulfobacteraceae	Desulfococcus
	9bd4fec2beb84206d93756a4bffd221c	0.471405	0.005	0	0	8.78511e-06	0	Bacteria	Actinobacteria	MB-A2-108	0319-7L14
	9c6fba5073178ddcfceb388ba50e74bf	0.815166	0.005	3.70927e-05	0	0	0	Bacteria	Bacteroidetes	[Saprospirae]	[Saprospirales]	Chitinophagaceae	Sediminibacterium
	9d8f0121303a12e83cc450c0f854f047	0.986013	0.005	0	0	0	1.96373e-05	Bacteria	Bacteroidetes	Sphingobacteriia	Sphingobacteriales
	9dbe74d9725508672f27037bb7a1fb63	0.471405	0.005	0	0	0.000149347	1.96373e-05	Bacteria	Proteobacteria	Betaproteobacteria	Rhodocyclales	Rhodocyclaceae	Uliginosibacterium
	9f475994a778639167c51d545e14d35b	0.600925	0.005	0	5.8421e-05	0	0	Bacteria	Proteobacteria	Alphaproteobacteria	Sphingomonadales	Sphingomonadaceae
	a012e99d05636f65489e805ef76f1a9f	0.440959	0.005	0	0	0	9.81865e-06	Bacteria	Proteobacteria
	a25ffb1b91510136ced2165058eb984e	0.707107	0.005	0	0	7.02809e-05	0.000117824	Bacteria	Bacteroidetes	Sphingobacteriia	Sphingobacteriales	Sphingobacteriaceae	Mucilaginibacter	jinjuensis
	a27c0544a0789a4e34dc33c69ff79640	0.600925	0.005	0	0	3.51404e-05	0	Bacteria	Proteobacteria	Deltaproteobacteria	Bdellovibrionales	Bacteriovoracaceae	Peredibacter	starrii
	a2973d473f8802a66a364d340bd7e411	0.645497	0.005	0	0	0	1.96373e-05	Bacteria	Proteobacteria	Betaproteobacteria	A21b	EB1003
	a4828ef2e4d1aa99fa82b3a4a85449b7	0.408248	0.005	0	0	0	0.000176736	Bacteria	Actinobacteria	Actinobacteria	Actinomycetales
	a52255994d232c01a6d8eaffc321bd0a	0.471405	0.005	8.34585e-05	0	0	0	Bacteria	Proteobacteria	Betaproteobacteria	Rhodocyclales	Rhodocyclaceae
	a6d4742d8c802171498b62b6d79b1764	0.763763	0.005	0	0	8.78511e-06	0	Bacteria	Bacteroidetes	Cytophagia	Cytophagales	Flammeovirgaceae	Marinoscillum
	a7169bcdeb455242621613a0e228009d	0.763763	0.005	0	0	4.39255e-05	0	Bacteria	Proteobacteria	Deltaproteobacteria	Myxococcales	Cystobacteraceae	Cystobacter
	a8b40f00ce858f3eb4d30bf7b9d5fa85	0.666667	0.005	0	0	1.75702e-05	5.89119e-05	Bacteria	Proteobacteria	Alphaproteobacteria	Caulobacterales	Caulobacteraceae
	aa100e8e1c6b32e7724f68e1d9b212cd	0.666667	0.005	9.27317e-06	0	0	0	Bacteria	Proteobacteria	Deltaproteobacteria	Desulfovibrionales	Desulfovibrionaceae
	ab33e031abb200a86ae938573cd32bea	0.57735	0.005	0	0	8.78511e-06	0	Bacteria	Proteobacteria	Alphaproteobacteria	Rhizobiales
	ab709216e43cacfceb24b1f7456b102a	0.471405	0.005	0	0.000534135	0.000360189	0.000559663	Bacteria	Proteobacteria	Betaproteobacteria	Burkholderiales	Comamonadaceae	Methylibium
	ac26e3f2d38fbd07d68b9a5845a17170	0.5	0.005	0	0	3.51404e-05	0	Bacteria	Proteobacteria	Alphaproteobacteria	Rhizobiales	Methylocystaceae
	ad574a0549476e3fe09be14e6cbee475	0.600925	0.005	0	0	0	3.92746e-05	Bacteria	Bacteroidetes	[Saprospirae]	[Saprospirales]	Chitinophagaceae
	ad60e26c25dca0db8c328a4c5b89d4c4	0.687184	0.005	0	0	0	6.87305e-05	Bacteria	Verrucomicrobia	[Spartobacteria]	[Chthoniobacterales]	[Chthoniobacteraceae]	Chthoniobacter
	ad6b6a41b5b8b1de4bb3bd273ad6e8ee	0.527046	0.005	0	0	0	9.81865e-06	Bacteria	Proteobacteria
	ad7f896aab57b8119c24aed73ca1bfe2	0.471405	0.005	0	0	0	0	Bacteria	Proteobacteria	Betaproteobacteria	Burkholderiales	Comamonadaceae	Acidovorax	facilis
	b021e462c13785b8b7a719136ff3f0e8	0.440959	0.005	0	0	7.02809e-05	0	Bacteria	Proteobacteria	Alphaproteobacteria	Sphingomonadales	Sphingomonadaceae	Novosphingobium
	b0f712f2f5d21de6cd88ef7efe9dbcf8	0.552771	0.005	0	8.34585e-06	0	0	Bacteria	Proteobacteria	Alphaproteobacteria	Rickettsiales
	b252eef92908729c14e92e9b497fbd52	0.781736	0.005	0	2.50376e-05	0	0	Bacteria	OD1	ZB2
	b2cf630d16e9ddfff83403c15de87236	0.726483	0.005	8.34585e-05	0	0	0	Bacteria	Actinobacteria	Actinobacteria	Actinomycetales	Microbacteriaceae
	b475aee4a52494edbb41df45d990a103	0.5	0.005	0	0	8.78511e-06	0	Bacteria	Planctomycetes	Planctomycetia	Pirellulales	Pirellulaceae
	b4969d54cd621786e6e113773c8d4d3e	0.552771	0.005	0	0	8.78511e-06	0	Bacteria	Proteobacteria	Betaproteobacteria
	b4d21b5f308bea272dde40320b98078c	0.726483	0.005	0	0	6.14958e-05	0	Bacteria	OD1	ZB2
	b57744bd30af9f7a4d538d0aba27596b	0.9061	0.005	0	0	5.27106e-05	0	Bacteria	Chloroflexi	TK10	B07_WMSP1	FFCH4570
	b5c5886ff266ea4b0929cabe7b6e8329	0.927961	0.005	3.70927e-05	0	0	0	Bacteria	Proteobacteria	Deltaproteobacteria	Syntrophobacterales	Syntrophaceae
	b5f58c8dccdb4e50da75cd97775f1b9a	0.57735	0.005	0	0	0	0	Bacteria	Proteobacteria	Gammaproteobacteria	Aeromonadales	Aeromonadaceae	Aeromonas
	b745447d4de2eb38db299ba2cccd8ab4	0.5	0.005	0	0	0.000140562	0	Bacteria	Firmicutes	Bacilli	Lactobacillales	Enterococcaceae	Enterococcus
	b8721b8b0e07b6f1b463dc3681fcca7f	0.799305	0.005	0	0	6.14958e-05	0	Bacteria	Proteobacteria	Deltaproteobacteria	MIZ46
	b94769eb72718a0c512ade94384e3902	0.471405	0.005	0	0	0.000105421	0	Bacteria	Actinobacteria	Acidimicrobiia	Acidimicrobiales
	b9781e39f4300fcfc6d995cf5df79388	0.897527	0.005	0	0	0	9.81865e-06	Bacteria	Bacteroidetes	[Saprospirae]	[Saprospirales]	Chitinophagaceae
	b9efb7355cc4dbe310160baa54eb175a	0.57735	0.005	0	0	3.51404e-05	0	Bacteria	Bacteroidetes	Cytophagia	Cytophagales	Cytophagaceae	Spirosoma
	b9fcec01f1c5272ff219ee681eb39d58	0.5	0.005	0	0	9.66362e-05	0	Bacteria	Verrucomicrobia	[Spartobacteria]	[Chthoniobacterales]	[Chthoniobacteraceae]	Chthoniobacter
	bc03a200af2224fb2a163c73b8d01417	0.527046	0.005	0	0	2.63553e-05	4.90932e-05	Bacteria	Planctomycetes	Planctomycetia	Pirellulales	Pirellulaceae
	bc9ed4f83efef9b2aeded4ed936b7ec9	0.408248	0.005	0	0	8.78511e-06	0	Bacteria	Actinobacteria	Thermoleophilia	Gaiellales	AK1AB1_02E
	bfb758aa28184610485715737a961d56	0.471405	0.005	0	0	4.39255e-05	0	Bacteria	Bacteroidetes	[Saprospirae]	[Saprospirales]	Chitinophagaceae
	bffbcb58184abaea7e1080b5d41454a3	0.57735	0.005	0	0	3.51404e-05	0	Bacteria	Bacteroidetes	Sphingobacteriia	Sphingobacteriales	Sphingobacteriaceae
	c0478c7e7076270b286e22b89e9c1e9a	0.440959	0.005	0.000166917	0	0.000491966	0	Bacteria	Proteobacteria	Gammaproteobacteria	Pseudomonadales	Pseudomonadaceae	Pseudomonas
	c080d00c26cab86ae4100ef4ac5a97ba	0.471405	0.005	0	0	2.63553e-05	0	Bacteria	Proteobacteria	Deltaproteobacteria	Spirobacillales
	c0db5dd4d524f7df051bfb554a485d70	0.62361	0.005	0	0	0.000579817	0.000598938	Bacteria	Acidobacteria	Acidobacteriia	Acidobacteriales	Acidobacteriaceae	Edaphobacter
	c1358a30f69afbac0f8af7c13b0c543b	0.527046	0.005	9.27317e-06	0	0	0	Bacteria	Bacteroidetes	Bacteroidia	Bacteroidales	SB-1
	c24566a5608dfb7479ce14051e67420f	0.471405	0.005	0	0	0	0	Bacteria	Proteobacteria	Gammaproteobacteria	Enterobacteriales	Enterobacteriaceae
	c2960cc0f8476eed1cedbd100a120699	0.57735	0.005	0	0	1.75702e-05	0	Bacteria	Proteobacteria	Gammaproteobacteria	Legionellales
	c2eba29897435c6a56ccab3f98c0b4da	0.799305	0.005	0	0	9.66362e-05	0	Bacteria	Proteobacteria	Alphaproteobacteria	Rhizobiales	Hyphomicrobiaceae	Rhodoplanes
	c34b1187d20e3c466b68220587faafef	0.745356	0.005	0	0	8.78511e-06	0	Bacteria	Planctomycetes	Planctomycetia	Gemmatales	Gemmataceae
	c3af3ad5730efb9e42827fde8bbfe0c8	0.552771	0.005	0	0	0	6.87305e-05	Bacteria	Proteobacteria	Betaproteobacteria	Burkholderiales	Oxalobacteraceae
	c3b9e9a07d3524d9447dfcd38e89a000	0.707107	0.005	0	0	0	4.90932e-05	Bacteria	Proteobacteria	Alphaproteobacteria	Rhodospirillales	Acetobacteraceae
	c4a12a510cfbd7f260d9b002f89ade00	0.408248	0.005	0	8.34585e-06	0	0	Bacteria	Proteobacteria	Gammaproteobacteria
	c53215f72a5f346870f7e81352cdef29	0.763763	0.005	1.85463e-05	0	0	0	Bacteria	Proteobacteria	Alphaproteobacteria	Rhizobiales	Hyphomicrobiaceae
	c540fefa822da874b7edb68d9ee89695	0.763763	0.005	0	0	1.75702e-05	0	Bacteria	Proteobacteria	Alphaproteobacteria	BD7-3
	c59f9249918c76c06eb20572af5fb4a5	0.408248	0.005	0	0	0	0	Bacteria	Bacteroidetes	Flavobacteriia	Flavobacteriales	Flavobacteriaceae	Flavobacterium	succinicans
	c5ab708777a7c47fd667316b04fa99bf	0.57735	0.005	0	0	0	6.87305e-05	Bacteria	Proteobacteria	Alphaproteobacteria
	c5ade28864145995edec9b46da821f16	0.471405	0.005	0	0	0	0	Bacteria	Verrucomicrobia	Verrucomicrobiae	Verrucomicrobiales	Verrucomicrobiaceae	Prosthecobacter	debontii
	c68c29d09b76c6738c7e138485cb0638	0.5	0.005	0	0	1.75702e-05	0	Bacteria	Actinobacteria	Acidimicrobiia	Acidimicrobiales
	c6a71d15a6d67a0d418d09f523cb6194	0.552771	0.005	0	0	4.39255e-05	0.00014728	Bacteria	Proteobacteria	Alphaproteobacteria	Rhodospirillales	Acetobacteraceae
	c6f4727653521b499e5a13115e414c68	0.600925	0.005	0	0	0	9.81865e-06	Bacteria	Proteobacteria	Deltaproteobacteria	Spirobacillales
	c7b4cb7f9ecad4b50145588f112dfb6d	0.527046	0.005	0	0	3.51404e-05	0	Bacteria	Proteobacteria	Alphaproteobacteria	Caulobacterales	Caulobacteraceae
	c7db35780c2458b2e8e9b33c048c057c	0.600925	0.005	0	0	0	9.81865e-06	Bacteria	Proteobacteria	Alphaproteobacteria
	c7f2125c1668179139f07e2098d87033	0.5	0.005	9.27317e-06	0	0	0	Bacteria	Bacteroidetes	Sphingobacteriia	Sphingobacteriales
	c847a1ece6867df4b6d8cdd008c9bb92	0.5	0.005	0	0	1.75702e-05	0	Bacteria	Proteobacteria	Deltaproteobacteria	Spirobacillales
	c95ae406e809bf890d9c57ac747a1904	0.527046	0.005	0	0	0	0	Bacteria	Verrucomicrobia	Verrucomicrobiae	Verrucomicrobiales	Verrucomicrobiaceae	Luteolibacter
	c9c6bd7530c24a86e53b584435ed482a	0.5	0.005	0	0	0.000465611	0	Bacteria	Actinobacteria	Actinobacteria	Actinomycetales	Pseudonocardiaceae	Pseudonocardia
	cc8f50db69e88a3bc70597ec626a997c	0.687184	0.005	0	1.66917e-05	0	0	Bacteria	GN02	BD1-5
	cc950e82a489ac26feefd26c69151db0	0.600925	0.005	6.49122e-05	0	0	0	Bacteria	Proteobacteria	Betaproteobacteria	Rhodocyclales	Rhodocyclaceae	Dechloromonas
	cdd6513718697663c1e8504eeb137690	0.552771	0.005	0	0	8.78511e-06	0	Bacteria	Bacteroidetes	[Saprospirae]	[Saprospirales]	Chitinophagaceae
	cde3a3fcde90d3e34f96a0460ffb799b	0.527046	0.005	0.000343107	0.000567518	0	0	Bacteria	Actinobacteria	Actinobacteria	Actinomycetales	ACK-M1
	ce496d9816d8c54ceb73c1526258984a	0.57735	0.005	0	0	1.75702e-05	3.92746e-05	Bacteria	Bacteroidetes	[Saprospirae]	[Saprospirales]	Chitinophagaceae
	cee45031b2074dc0b2b103cd30b634b9	0.62361	0.005	0	0	4.39255e-05	0	Bacteria	Proteobacteria	Alphaproteobacteria	Ellin329
	cfa5d9927be5f91b9a210c47d4fa57e4	0.552771	0.005	0	0	0.000105421	0.000392746	Bacteria	Proteobacteria	Alphaproteobacteria	Rhizobiales	Hyphomicrobiaceae	Hyphomicrobium
	d0099ee91dbd9830ee9ca81d0ee85747	0.849837	0.005	0	0	0	3.92746e-05	Bacteria	Verrucomicrobia	Verrucomicrobiae	Verrucomicrobiales	Verrucomicrobiaceae
	d0811aea45b2734c3fae658d086f6815	0.816497	0.005	0	0	0	0.000137461	Bacteria	Bacteroidetes	Flavobacteriia	Flavobacteriales	Flavobacteriaceae	Flavobacterium
	d09104c69eff0eda3339818ef530f905	0.763763	0.005	0	0	0	0	Bacteria	Proteobacteria	Alphaproteobacteria	Rhodobacterales	Rhodobacteraceae	Paracoccus
	d1f00c6a54d53cdbc1d8211bd9eaeea1	0.5	0.005	0	0	0.000272338	0	Bacteria	Proteobacteria	Gammaproteobacteria	Xanthomonadales	Sinobacteraceae	Panacagrimonas	perspica
	d217832c66fe27cf3ec550f2a5cbeb6e	0.527046	0.005	0	0	0.000298694	0	Bacteria	Proteobacteria	Alphaproteobacteria	Rhodospirillales	Acetobacteraceae
	d269a2365f5e0c51faad3d4c14e17278	0.781736	0.005	0	0	7.02809e-05	0.000265104	Bacteria	Proteobacteria	Alphaproteobacteria	Rhizobiales	Methylocystaceae
	d3e41f41f121300d18905ec2ad974249	0.666667	0.005	2.78195e-05	0	0	0	Bacteria	Spirochaetes	[Brevinematae]	[Brevinematales]
	d52c105b9586ddf8b1adf5800d7820db	0.600925	0.005	0	0	0	0	Bacteria	Proteobacteria	Alphaproteobacteria	Rhodospirillales	Rhodospirillaceae	Reyranella	massiliensis
	d59cb4a9ba3a9b3f72f0bc1be6613e1f	0.471405	0.005	0	0	8.78511e-06	0	Bacteria	Firmicutes	Clostridia	Clostridiales	Lachnospiraceae	Epulopiscium
	d5e72dec53034d931e0fe8b052da78e6	0.57735	0.005	0	0	6.14958e-05	0	Bacteria	Bacteroidetes	[Saprospirae]	[Saprospirales]	Chitinophagaceae
	d6a1e5df23dab51b7a8d3f3f3f883b9a	0.471405	0.005	0	0	1.75702e-05	0	Bacteria	Bacteroidetes	Flavobacteriia	Flavobacteriales	Flavobacteriaceae	Flavobacterium
	d7237d386cc65d193131dbb032418f74	0.707107	0.005	0	0	0	0.00014728	Bacteria	Bacteroidetes	Sphingobacteriia	Sphingobacteriales	Sphingobacteriaceae	Mucilaginibacter	gracilis
	d73b0ebe39d851badeeb48825060a882	0.440959	0.005	8.34585e-05	4.17293e-05	0	0	Bacteria	Proteobacteria	Betaproteobacteria	Burkholderiales	Oxalobacteraceae
	d8d17722d51b2151784d9cbb05d8b18a	0.707107	0.005	0	0.000150225	0	0	Bacteria	Bacteroidetes	[Saprospirae]	[Saprospirales]
	d93710531847e0d902d724e2e85c7c6c	0.5	0.005	0	0	8.78511e-06	0	Bacteria	Bacteroidetes	Sphingobacteriia	Sphingobacteriales
	da60691a3e79872fb2754ccfdb31d19a	0.57735	0.005	0	0	3.51404e-05	0	Bacteria	Proteobacteria	Alphaproteobacteria	Rhodospirillales	Acetobacteraceae
	daaa75e1adbc2f3673e04b4273b90056	0.552771	0.005	0.000222556	0.000166917	0	0	Bacteria	Proteobacteria	Betaproteobacteria	Methylophilales	Methylophilaceae
	dc1dd7179728afa0c951e336754a165b	0.471405	0.005	0	0	0	0	Bacteria	Bacteroidetes	Cytophagia	Cytophagales	Cytophagaceae	Flectobacillus
	dc5030eb18fe395a50b8235f2e583dbd	0.701402	0.005	0	0	1.75702e-05	0	Bacteria	Bacteroidetes	Flavobacteriia	Flavobacteriales	Cryomorphaceae	Fluviicola
	dd553b9af6eac132f3d562d9f4b3c2fb	0.866025	0.005	0	0	7.9066e-05	0	Bacteria	Proteobacteria	Deltaproteobacteria	Myxococcales	Haliangiaceae
	de3f174f5193e6d67fbefe4dd3e8d924	0.927961	0.005	0	0	2.63553e-05	0	Bacteria	Planctomycetes	Phycisphaerae	WD2101
	de9b0aab16bf41da5b15d7b21f493263	0.600925	0.005	1.85463e-05	0	0	0	Bacteria	Bacteroidetes	Cytophagia	Cytophagales	Cytophagaceae
	df645b715925c224350393212de6355f	0.552771	0.005	3.70927e-05	0	0	0	Bacteria	Acidobacteria	Holophagae	Holophagales	Holophagaceae
	dfa14e131557ba7faed609001fb41182	0.726483	0.005	0	0.00010015	0	0	Bacteria	Proteobacteria	Gammaproteobacteria	Enterobacteriales	Enterobacteriaceae
	e12579d5bef937ef880aa04d046bade8	0.440959	0.005	0	0	1.75702e-05	0	Bacteria	TM7	SC3
	e24d65113bb4dab153ec7b2c1742f6ca	0.471405	0.005	0	0	0	1.96373e-05	Bacteria	Bacteroidetes	Sphingobacteriia	Sphingobacteriales
	e28543b8a97aa4035e3e34d565404425	0.471405	0.005	0	0	8.78511e-06	0	Bacteria	Gemmatimonadetes	Gemmatimonadetes	Gemmatimonadales
	e5701abae521c279d3c45df09d57b2db	0.707107	0.005	0	0	2.63553e-05	0	Bacteria	Proteobacteria	Gammaproteobacteria	Legionellales	Legionellaceae
	e57633ea74c4b0e29d298675a7507dcb	0.62361	0.005	0	0	0	0	Bacteria	Proteobacteria	Alphaproteobacteria	Rhizobiales	Rhizobiaceae	Kaistia
	e583c466bec1e423da089cb4a74e64c2	0.745356	0.005	0	0	0	9.81865e-06	Bacteria	Proteobacteria	Alphaproteobacteria	Rhizobiales	Bradyrhizobiaceae
	e6c271f6902231bce85cc9af51729c94	0.5	0.005	0	1.66917e-05	0	0	Archaea	Euryarchaeota	Methanomicrobia	Methanomicrobiales	Methanospirillaceae	Methanospirillum
	e6e57c26107207468660e16e3f0881cd	0.849837	0.005	0	0	2.63553e-05	0	Bacteria	Actinobacteria	Thermoleophilia	Gaiellales	AK1AB1_02E
	e6ee376e777f740edc3a53697ed263bd	0.408248	0.005	2.78195e-05	0	0	0	Bacteria	Proteobacteria	Deltaproteobacteria	Desulfovibrionales	Desulfovibrionaceae	Desulfovibrio	putealis
	e758a3da6a00db79c3ae3fba1219772c	0.726483	0.005	0	0	0	0	Bacteria	Firmicutes	Bacilli	Bacillales	Paenibacillaceae	Paenibacillus
	e795fed13ead27da7c3bedd15b4a59c1	0.57735	0.005	0	0.000141879	0.000184487	0	Bacteria	Acidobacteria	Holophagae	Holophagales	Holophagaceae	Geothrix
	e84dc215f92eaccbbef12041d1664dff	0.5	0.005	0	0	8.78511e-06	0	Bacteria	Chloroflexi	Chloroflexi	AKIW781
	e907c08afc269d0af44f5c96e61bac60	0.471405	0.005	0	0	0.000193272	0	Bacteria	Bacteroidetes	Sphingobacteriia	Sphingobacteriales	Sphingobacteriaceae
	ea6b99f6643710da76fcb85758e2c871	0.816497	0.005	0	0	3.51404e-05	6.87305e-05	Bacteria	Proteobacteria	Deltaproteobacteria	Myxococcales
	ebf3a2e4e0237fce3b7c8344a74a7e58	0.552771	0.005	0	0	0.000122992	0	Bacteria	Acidobacteria	[Chloracidobacteria]	RB41	Ellin6075
	ec46ed232b3d49189b8ce6c3539c9c8e	0.799305	0.005	0	0	5.27106e-05	0.000108005	Bacteria	Proteobacteria	Alphaproteobacteria
	ec7536de0bb50c3428464590664daeae	0.726483	0.005	0	0	0	0	Bacteria	Proteobacteria	Betaproteobacteria	Methylophilales	Methylophilaceae	Methylotenera	mobilis
	ed9349b37a820bf201fcbb7971e2bee6	0.527046	0.005	0	0	0	8.83678e-05	Bacteria	Chlamydiae	Chlamydiia	Chlamydiales	Parachlamydiaceae	Candidatus Protochlamydia
	edd30ea46700d97d9c5eb0e8775b8ab7	0.527046	0.005	0	0	6.14958e-05	0	Bacteria	Actinobacteria	Acidimicrobiia	Acidimicrobiales	EB1017
	ee76c4ad8583247d5ec754a8923a5994	0.666667	0.005	0	0	2.63553e-05	0	Bacteria	Actinobacteria	Actinobacteria	Actinomycetales	Micromonosporaceae
	eeb073acc8c79cef49a0102de04f291f	0.971825	0.005	0	0	0	0	Bacteria	Firmicutes	Bacilli	Bacillales	Bacillaceae
	ef01c52252f2682043f7cd668db5035d	0.440959	0.005	0	0	0.000105421	0	Bacteria	Actinobacteria	Acidimicrobiia	Acidimicrobiales	EB1017
	f0b16a7c236ebdccf15c4146c0cf642d	0.57735	0.005	0	0	0	0	Bacteria	Spirochaetes	Spirochaetes	Spirochaetales	Spirochaetaceae	Treponema
	f0b6a95cfa37b7a3d3ffcd3fda2b3f04	0.527046	0.005	0	0	7.9066e-05	3.92746e-05	Bacteria	Acidobacteria	Acidobacteriia	Acidobacteriales	Acidobacteriaceae	Acidicapsa	borealis
	f1a1d9773817b87c9cb41b1ff4c77833	0.5	0.005	0	0	0	2.94559e-05	Bacteria	Proteobacteria	Gammaproteobacteria	Legionellales	Legionellaceae	Legionella
	f354d4527d83c0342cf74a35cf08bf0a	0.471405	0.005	0	0	0.000114206	0	Bacteria	Planctomycetes	Planctomycetia	Gemmatales	Isosphaeraceae
	f6bca1ba3067faca19d855615d4281ce	0.5	0.005	0	0	2.63553e-05	0	Bacteria	Acidobacteria	iii1-8	32-20
	f7a30b939c4a85d3c2092dda6c4fd1da	0.57735	0.005	0	0	5.27106e-05	0	Bacteria	Proteobacteria	Alphaproteobacteria	Rickettsiales
	f87ee48b8e2937234bf64126f7f517ac	0.440959	0.005	0	0	0	0	Bacteria	Proteobacteria	Betaproteobacteria	Neisseriales	Neisseriaceae	Iodobacter	fluviatilis
	f88ff3e97d9522ccf31333d5ed927bb0	0.5	0.005	0	0	0	1.96373e-05	Bacteria	Proteobacteria	Alphaproteobacteria
	f9a6d4fb4aca5eb74acb2c747c6fbd9d	0.866025	0.005	0	0	6.14958e-05	0.00021601	Bacteria	Bacteroidetes	Sphingobacteriia	Sphingobacteriales	Sphingobacteriaceae	Sphingobacterium	faecium
	fa6ac6a5e65cfd72624299e58d9b7020	0.527046	0.005	0	0	1.75702e-05	0	Bacteria	Bacteroidetes	[Saprospirae]	[Saprospirales]	Chitinophagaceae
	faa3a0994f5523914378c93b39ef6595	0.645497	0.005	0	0	0	0	Bacteria	Proteobacteria	Alphaproteobacteria	Rhizobiales	Xanthobacteraceae	Azorhizobium
	fca9741d7bcdc137ad78a45a0f50c3b6	0.763763	0.005	2.78195e-05	0	0	0	Bacteria	Proteobacteria	Deltaproteobacteria	Myxococcales	Myxococcaceae	Anaeromyxobacter
	fcb9dde5a09a6a632f52620b151ff5b8	0.726483	0.005	0	0	0	1.96373e-05	Bacteria	Bacteroidetes	Cytophagia	Cytophagales	Cytophagaceae	Dyadobacter
	fcd256b87f1e8d151209bdbaba0a9a9d	0.833333	0.005	0	0	0	5.89119e-05	Bacteria	Proteobacteria	Betaproteobacteria	Burkholderiales	Comamonadaceae
	fdd69a592cdc79db2e547fc4e38de6c6	0.881917	0.005	0	8.34585e-06	0	0	Bacteria	Proteobacteria	Gammaproteobacteria	Legionellales	Coxiellaceae
	fdfd6887bc3f622a35902aeac0353a2b	0.653886	0.005	0	0	0	0.000108005	Bacteria	Actinobacteria	Acidimicrobiia	Acidimicrobiales
	fea9a73729c41bce1bf030ad95251537	0.645497	0.005	0	8.34585e-06	0	0	Bacteria	Proteobacteria	Alphaproteobacteria	Rhizobiales
	feaf81f461f9a2a51e5359cb5b7e546c	0.666667	0.005	0	0	0.000105421	0.000422202	Bacteria	Proteobacteria	Deltaproteobacteria	Myxococcales	Haliangiaceae
	fed998f5a10e6bc08ccbb3db3c04cdc6	0.942809	0.005	0	0	8.78511e-05	0	Bacteria	Proteobacteria	Alphaproteobacteria	Sphingomonadales	Sphingomonadaceae	Sphingomonas	wittichii
	ff23d9fc7eb779f93aea7dab79c750c2	0.600925	0.005	0	1.66917e-05	0	0	Bacteria	Proteobacteria	Alphaproteobacteria
	ff82e8bb36b926bf6b59d7d3afcb5754	0.527046	0.005	0	2.50376e-05	0	0	Bacteria	Proteobacteria	Betaproteobacteria	Burkholderiales	Alcaligenaceae
	0052321af493a9f9c43468d6bdb11ac3	0.408248	0.01	0	0	8.78511e-06	0	Bacteria	Proteobacteria	TA18	CV90
	06f249e121d0aa52f0a23d83a77224e5	0.408248	0.01	0	0	0	6.87305e-05	Bacteria	Proteobacteria	Betaproteobacteria	Neisseriales	Neisseriaceae	Silvimonas	terrae
	0d87b112bc336b97248bf4757a668689	0.425719	0.01	0	0	8.78511e-06	0	Bacteria	Proteobacteria	Alphaproteobacteria	Rickettsiales
	0eb227d82e5e8d8dedb57250b7ed9576	0.5	0.01	0	0	2.63553e-05	0	Bacteria	Chlamydiae	Chlamydiia	Chlamydiales	Rhabdochlamydiaceae	Candidatus Rhabdochlamydia
	11f63e800d538ce61113253faf0f0363	0.440959	0.01	0	0	0	1.96373e-05	Bacteria	Proteobacteria	Deltaproteobacteria	Bdellovibrionales	Bdellovibrionaceae	Bdellovibrio	bacteriovorus
	12f9d6011c27f5f7e842cc10ff42093c	0.408248	0.01	0.00020401	0	0	0	Bacteria	Actinobacteria	Actinobacteria	Actinomycetales
	131d866b6a7e94fb91581c3949a8d8d4	0.408248	0.01	0	0	0	1.96373e-05	Bacteria	Bacteroidetes	Cytophagia	Cytophagales	Cytophagaceae	Hymenobacter
	14331f18e634d3684c9185733a8c7be7	0.57735	0.01	0	0	1.75702e-05	0	Bacteria	Proteobacteria	Alphaproteobacteria
	1b2bf738619e92e63d222e3d010f20ed	0.440959	0.01	0	0	0	3.92746e-05	Bacteria	Proteobacteria	Gammaproteobacteria	Xanthomonadales	Sinobacteraceae
	20ad5b343a158e617aa2f39adbf005b6	0.5	0.01	0	0	1.75702e-05	0	Bacteria	Proteobacteria	Alphaproteobacteria	Rickettsiales
	22d0ce457b2606ee94ce5ead360574bc	0.440959	0.01	0	0	8.78511e-06	0	Bacteria	Proteobacteria	Alphaproteobacteria	Rhizobiales	Bradyrhizobiaceae
	243541e1499a412bf63d7d17d3fb72f0	0.440959	0.01	0	0	0	2.94559e-05	Bacteria	Proteobacteria	Alphaproteobacteria	Rhizobiales	Methylocystaceae
	2639a2bf35ff00f36938cdcb126252c5	0.440959	0.01	0	0	8.78511e-06	0	Bacteria	Bacteroidetes	Bacteroidia	Bacteroidales
	26aa82b6e964a862ac418ba075bfb271	0.471405	0.01	0	1.66917e-05	0	0	Bacteria	OP3	BD4-9
	314bb64e5aa19b24d8989be1daf15e08	0.440959	0.01	0	0	0.000245983	0	Bacteria	Proteobacteria	Alphaproteobacteria	Rhodospirillales	Rhodospirillaceae
	31db0cf2ab6f6bb10d982f7be371baf8	0.372678	0.01	0	0	0	4.90932e-05	Bacteria	Proteobacteria	Gammaproteobacteria	Xanthomonadales	Sinobacteraceae	Nevskia
	3298a670bce92abe1ed8da51b23323cb	0.471405	0.01	0	0	0	0	Bacteria	Firmicutes	Bacilli	Lactobacillales	Lactobacillaceae	Lactobacillus	delbrueckii
	344b4841daa370f41389e7f1df520073	0.408248	0.01	2.78195e-05	0	0	0	Bacteria	Proteobacteria	Alphaproteobacteria	Rhizobiales	Methylocystaceae
	345dcc18d51f44572bd67c08e5e95b8b	0.408248	0.01	0	0	3.51404e-05	0	Bacteria	Actinobacteria	MB-A2-108	0319-7L14
	38bfbd3a2cf83da8fe03cea0f6b4f5f3	0.408248	0.01	0	0	2.63553e-05	0	Bacteria	Proteobacteria	Gammaproteobacteria
	3999bc22286b49fb0ea2b89740a4c8b4	0.408248	0.01	0	0	8.78511e-06	0	Bacteria	Verrucomicrobia	[Pedosphaerae]	[Pedosphaerales]
	3f5e819ebea0b7d3ab97eb818bf59b95	0.408248	0.01	0	0	1.75702e-05	0	Bacteria	Chloroflexi	Thermomicrobia
	44486fa0c05a3e874cf3a4803e6c45b9	0.440959	0.01	0	0	0	0	Bacteria	Proteobacteria	Betaproteobacteria
	4990a28c16957c1eb8cadc95debb64e7	0.408248	0.01	0	0	0	5.89119e-05	Bacteria	Proteobacteria	Alphaproteobacteria
	4a19aebd7cd2b183c749ebe2ba806cd8	0.5	0.01	0	0	0	0	Bacteria	Bacteroidetes	Sphingobacteriia	Sphingobacteriales	Sphingobacteriaceae	Pedobacter
	50a3b56e0b7db75ee9daccf7a751ba41	0.440959	0.01	0	0	8.78511e-06	0	Bacteria	Proteobacteria	Deltaproteobacteria
	510f57e10b054530d309eef3096081e2	0.408248	0.01	0	0	4.39255e-05	0	Bacteria	Proteobacteria	Betaproteobacteria
	59d0710cc2102dfe2d7f041f60832ab9	0.408248	0.01	0	0	7.9066e-05	0	Bacteria	Acidobacteria	Acidobacteriia	Acidobacteriales	Acidobacteriaceae
	5b1302e60016e322bbdc6979447a86ed	0.440959	0.01	0	0	4.39255e-05	0	Bacteria	Proteobacteria	Alphaproteobacteria	Sphingomonadales	Sphingomonadaceae	Sphingomonas	wittichii
	5b70b1345f6f9035854671bf93d82c2e	0.408248	0.01	0	0	2.63553e-05	0	Bacteria	Proteobacteria	Deltaproteobacteria	Bdellovibrionales	Bacteriovoracaceae
	5cae8d6ad55385f07ef12051522e59b2	0.471405	0.01	0	0	1.75702e-05	0	Bacteria	Gemmatimonadetes	Gemm-1
	5e0a2a758e034689eac278e54bf4fa10	0.440959	0.01	0	0	1.75702e-05	0	Bacteria	Planctomycetes	Planctomycetia	Gemmatales	Gemmataceae
	619a50be6d1e692064b97b5476a6e8f9	0.408248	0.01	0	0	4.39255e-05	0	Bacteria	Proteobacteria	Alphaproteobacteria
	6abfdded84c3f9effb5a4408799ca562	0.440959	0.01	0	0	2.63553e-05	0	Bacteria	Proteobacteria	Gammaproteobacteria	Xanthomonadales	Sinobacteraceae	Steroidobacter
	6bde68b55f1ceb3dcca5d08d2deb8642	0.440959	0.01	0	8.34585e-06	0	0	Bacteria	Firmicutes	Erysipelotrichi	Erysipelotrichales	Erysipelotrichaceae
	70f4394215de64eab5e42da78364e8a5	0.408248	0.01	0	0	8.78511e-06	0	Bacteria	Actinobacteria	Actinobacteria	Actinomycetales	Cellulomonadaceae	Cellulomonas
	7829d728a90001ec8457e8c3a26b0373	0.440959	0.01	0	0	0	4.90932e-05	Bacteria	Bacteroidetes	Sphingobacteriia	Sphingobacteriales	Sphingobacteriaceae	Sphingobacterium	faecium
	83bf2d8310e592ab55803b399a25a9eb	0.440959	0.01	0	0	1.75702e-05	0	Bacteria	Bacteroidetes	Cytophagia	Cytophagales	Cytophagaceae	Spirosoma
	852e43271a673deb76fc4d0111f853b8	0.440959	0.01	0	0	9.66362e-05	0	Bacteria	Proteobacteria	Alphaproteobacteria	Rhodospirillales	Acetobacteraceae	Acidocella
	86dec1640e348e581201c69943c5002a	0.440959	0.01	0	0	0	0	Bacteria	Firmicutes	Clostridia	Clostridiales	Lachnospiraceae	Epulopiscium
	8b0bdfdcb4960651abc0eeff1bcaffca	0.408248	0.01	0	0	0	0	Bacteria	Proteobacteria	Alphaproteobacteria	Rhodobacterales	Rhodobacteraceae	Rhodobacter
	8ce5d403015616c859b6c39e84bc84ff	0.440959	0.01	0	0	1.75702e-05	0	Bacteria	Bacteroidetes	Sphingobacteriia	Sphingobacteriales
	8d5282ce628d1627a415d8074f771d0a	0.408248	0.01	0	0	0.000237198	1.96373e-05	Bacteria	Actinobacteria	Thermoleophilia	Gaiellales
	9407db80b6a854a4f5b12fdac4c9aff6	0.408248	0.01	0	0.000267067	0	0	Bacteria	Bacteroidetes	[Saprospirae]	[Saprospirales]	Chitinophagaceae	Sediminibacterium
	946f99007d7ea7b7be49af6665567695	0.440959	0.01	0	0	0	0.000235648	Bacteria	Bacteroidetes	[Saprospirae]	[Saprospirales]	Chitinophagaceae
	9551681bc5f9ea8cfff4c12f5cab0103	0.372678	0.01	0	0	0	3.92746e-05	Bacteria	Proteobacteria	Gammaproteobacteria	Legionellales	Legionellaceae
	99976ad3bf0aaf083d055e2f3208712e	0.408248	0.01	0	0	0	2.94559e-05	Bacteria	WPS-2
	9b48c2f8ef8b9607fac02975fa9a0d73	0.408248	0.01	9.27317e-06	0	0	0	Bacteria	Proteobacteria	Alphaproteobacteria	Rickettsiales
	9cb106229e923dee5495314bef2d1743	0.372678	0.01	0	0	8.78511e-06	0	Bacteria	Proteobacteria	Alphaproteobacteria	Rhodospirillales	Rhodospirillaceae
	9e872b58ea7f55916b7bd5d8df70ae49	0.372678	0.01	0	0	0.000518321	1.96373e-05	Bacteria	Bacteroidetes	[Saprospirae]	[Saprospirales]	Chitinophagaceae
	a10f8fa42adda3cd3b242e9bb2ed3ddd	0.408248	0.01	0	0	1.75702e-05	0	Bacteria	OD1	ZB2
	a24dab7f341d7f4297101b7e993893ba	0.440959	0.01	0	0	4.39255e-05	0	Bacteria	Proteobacteria	Alphaproteobacteria	Rhizobiales
	a3adceb226cc1a72d88f61bf5ea8fbf0	0.440959	0.01	0	0	0	1.96373e-05	Bacteria	Verrucomicrobia	[Methylacidiphilae]	Methylacidiphilales
	a5f01384a817277fe2409ff7c50949e7	0.408248	0.01	1.85463e-05	0	0	0	Bacteria	Acidobacteria	Holophagae	Holophagales	Holophagaceae
	a69869ed54c5ede58338583d4c71047e	0.471405	0.01	0	0	5.27106e-05	0	Bacteria	Proteobacteria	Betaproteobacteria	SC-I-84
	a6f362f0ec7c28e012edbd9423287250	0.471405	0.01	0	0	0	0.00014728	Bacteria	Proteobacteria	Alphaproteobacteria	Caulobacterales	Caulobacteraceae
	a70f696b23733e2319a85390c542ea3d	0.440959	0.01	0	0	0	0	Bacteria	Proteobacteria	Alphaproteobacteria	Rhizobiales	Rhizobiaceae
	afc3696a5716afe11ebb5d43e7ff934a	0.440959	0.01	0	0	1.75702e-05	0	Bacteria	Proteobacteria	Gammaproteobacteria	Alteromonadales	OM60
	b2a71e03b47411686b6342e86341bad4	0.408248	0.01	0	0	2.63553e-05	0	Bacteria	Bacteroidetes	Cytophagia	Cytophagales	Cytophagaceae	Cytophaga
	b52b9c6fd0dda2328e831c5d2d9c7d75	0.372678	0.01	0	0	0	0	Bacteria	OP3	koll11
	b5fa2163688ed74dac6c79b50c410e1c	0.408248	0.01	0	0	8.78511e-06	0	Bacteria	Proteobacteria	Alphaproteobacteria	Rickettsiales
	b62cb1739c038261e7f607774278784b	0.408248	0.01	0	0	2.63553e-05	0	Bacteria	Planctomycetes	Planctomycetia	Gemmatales	Isosphaeraceae
	b6513fb427971cab18cf34ea78cb0bc8	0.408248	0.01	0	0	0	3.92746e-05	Bacteria	Planctomycetes	Phycisphaerae	WD2101
	b6cf446f918dd4b73e6f127625a33f03	0.408248	0.01	0	0	2.63553e-05	0	Bacteria	Proteobacteria	Deltaproteobacteria	Bdellovibrionales	Bdellovibrionaceae	Bdellovibrio
	b6d6e39d3b12b1b7c514f0e0615cb9da	0.408248	0.01	2.78195e-05	0	0	0	Bacteria	Bacteroidetes	[Saprospirae]	[Saprospirales]	Chitinophagaceae
	bd0a5ede40ad6ae16aeddacaf281ed6d	0.5	0.01	0	0	7.9066e-05	0.000883678	Bacteria	Bacteroidetes	Sphingobacteriia	Sphingobacteriales	Sphingobacteriaceae
	bebaf5196b8c43f72b5b3dcf2adc8c8a	0.440959	0.01	0	0	8.78511e-05	0	Bacteria	Actinobacteria	Acidimicrobiia	Acidimicrobiales
	bf5f4f4da286a3c774d31edb1b6cdf32	0.440959	0.01	0	0.000634285	0	0	Bacteria	Proteobacteria	Alphaproteobacteria	Rickettsiales
	c02d957ab998c0044dffd0599b34c123	0.471405	0.01	0	0	0	8.83678e-05	Bacteria	Proteobacteria	Alphaproteobacteria	BD7-3
	c507526998cc377fd3f0439795e5b0ed	0.408248	0.01	0	8.34585e-06	0	0	Bacteria	Proteobacteria	Alphaproteobacteria	Ellin329
	c959c1b3c12ada3d7c5c0e994cd0730f	0.440959	0.01	0	0	3.51404e-05	0	Bacteria	Acidobacteria	Acidobacteriia	Acidobacteriales	Koribacteraceae
	ca71d677e6d62cde10e71cec31023ce3	0.440959	0.01	0	0	0	5.89119e-05	Bacteria	Bacteroidetes	[Saprospirae]	[Saprospirales]	Chitinophagaceae
	cc635e9ce849498d61436833850e1459	0.5	0.01	0	0	7.9066e-05	0	Bacteria	Actinobacteria	Thermoleophilia	Solirubrobacterales
	cd42cf9dbcd165b203fa2bf11e18ac4b	0.408248	0.01	0	0	8.78511e-06	0	Bacteria	Actinobacteria	Thermoleophilia	Gaiellales
	d5773af13a50a37e980a509e23f98dea	0.408248	0.01	0	0	8.78511e-06	0	Bacteria	Acidobacteria	Acidobacteriia	Acidobacteriales	Koribacteraceae
	d7000205ff0d985c4491a0907fdb8e39	0.440959	0.01	0	8.34585e-06	0	0	Bacteria	Proteobacteria	Gammaproteobacteria	34P16
	d7d194afbd7d64591e7a2575bd8d333d	0.440959	0.01	0	0	9.66362e-05	0	Bacteria	Proteobacteria	Alphaproteobacteria	Rhizobiales	Methylobacteriaceae
	d87253658831ca82f201a457fb49e8a4	0.440959	0.01	0	0	8.78511e-06	0	Bacteria	Verrucomicrobia	[Spartobacteria]	[Chthoniobacterales]	[Chthoniobacteraceae]	Ellin506
	d9b06d0b46527049f5ba90a1c33af928	0.439554	0.01	0	0	0.00079066	0	Bacteria	Bacteroidetes	Cytophagia	Cytophagales	Cytophagaceae	Hymenobacter
	dc1355f803b5c4831b6b76147a84f55f	0.408248	0.01	0	0	0	9.81865e-06	Bacteria	Bacteroidetes	Cytophagia	Cytophagales	Cytophagaceae	Spirosoma
	dd7dd24049524bfd21b7d67e4bd2e5d9	0.408248	0.01	0	0	8.78511e-05	0	Bacteria	Proteobacteria	Alphaproteobacteria	Rhodospirillales	Rhodospirillaceae
	e1a377b0ba5316299841da71d5dfb72e	0.471405	0.01	0	0	0	9.81865e-06	Bacteria	Bacteroidetes	[Saprospirae]	[Saprospirales]	Chitinophagaceae
	e429dcde94f4bb26a0c330781cd77144	0.440959	0.01	0	0	1.75702e-05	0	Bacteria	Gemmatimonadetes	Gemm-3
	e5e45fe5960b838c45765068621efcd5	0.471405	0.01	0	0	0	0	Bacteria	Proteobacteria	Alphaproteobacteria	Caulobacterales	Caulobacteraceae	Brevundimonas	vesicularis
	e604007e784a3c7e87645064e1173367	0.440959	0.01	0	0	5.27106e-05	0	Bacteria	Acidobacteria	Acidobacteria-6	CCU21
	e77e7ca09de4e691738c41f6d22c6fa7	0.471405	0.01	0	0	0	0	Bacteria	Firmicutes	Bacilli	Gemellales	Gemellaceae
	e8f606db75fd18c9cd2309c98d2908fa	0.408248	0.01	0	0	8.78511e-06	0	Bacteria	Proteobacteria	Deltaproteobacteria	Myxococcales	Haliangiaceae
	ebd8207e2101fba309325d29f74689f8	0.440959	0.01	0	0	0	0.000304378	Bacteria	Proteobacteria	Betaproteobacteria	Burkholderiales	Burkholderiaceae	Burkholderia
	f718b93f28cec2164d8ad303ace2aeba	0.471405	0.01	0	7.51127e-05	1.75702e-05	0	Bacteria	Firmicutes	Clostridia	Clostridiales	Clostridiaceae	Clostridium	butyricum
	f99ee5e3ce6351c04c082bfb0b69e256	0.471405	0.01	0	0	1.75702e-05	0	Bacteria	Proteobacteria	Gammaproteobacteria	Xanthomonadales	Xanthomonadaceae
	fd6c663aa171a5b22926e5ce65ce9a58	0.408248	0.01	0	0	4.39255e-05	0	Bacteria	Verrucomicrobia	[Spartobacteria]	[Chthoniobacterales]	[Chthoniobacteraceae]	Chthoniobacter
	fe2061726f708d0d438661cbd9128cc0	0.471405	0.01	0	8.34585e-05	0	0	Bacteria	Proteobacteria	Alphaproteobacteria	Sphingomonadales	Sphingomonadaceae	Novosphingobium
	fe89b1911631a45a6926b9badc1b48cd	0.408248	0.01	0	0	8.78511e-06	0	Bacteria	Proteobacteria	Alphaproteobacteria	Ellin329
	0307d969bd88d249990b08a196244860	0.372678	0.015	0	0	0	0	Bacteria	Proteobacteria	Betaproteobacteria	Burkholderiales	Oxalobacteraceae	Cupriavidus
	0e37606c473a0d3e570c379897bae26a	0.440959	0.015	0	0	8.78511e-06	0	Bacteria	Bacteroidetes	Bacteroidia	Bacteroidales
	19bcb88dd82d2fd9098c16d7577ec742	0.408248	0.015	9.27317e-06	0	0	0	Bacteria	Firmicutes	Clostridia	Clostridiales	Ruminococcaceae	Oscillospira
	1b06dbaad12eb0939a6bfe08896af29a	0.372678	0.015	3.70927e-05	8.34585e-06	0	0	Bacteria	Bacteroidetes	Bacteroidia	Bacteroidales
	1bfa5c0bbafb3a1bff066a17234ff32e	0.440959	0.015	0	0	0	4.90932e-05	Bacteria	Actinobacteria	Actinobacteria	Actinomycetales	Nocardioidaceae	Aeromicrobium
	23b870d0574883d71d3be8efbb227f91	0.408248	0.015	0	0	0	0	Bacteria	Proteobacteria	Gammaproteobacteria	Legionellales	Coxiellaceae
	2d21c7aa75f166d1817f6fea83caf6d6	0.5	0.015	0	8.34585e-06	0	0	Bacteria	Planctomycetes	Phycisphaerae	Phycisphaerales
	2e68829c1f1e3dfc74952aef6231da37	0.408248	0.015	0	0	8.78511e-06	0	Bacteria	Actinobacteria	Actinobacteria	Actinomycetales
	2f368d3d9caab7826069c7a3cb5d0c26	0.372678	0.015	0	0	4.39255e-05	0	Bacteria	Firmicutes	Clostridia	Clostridiales	Ruminococcaceae	Ruminococcus
	3096dd17accb0d82c359dfe03f2a6559	0.440959	0.015	0	0	0	0.00021601	Bacteria	Proteobacteria	Alphaproteobacteria	Rhizobiales
	3c96fcf9a081b81a4e89a1294fec6abb	0.440959	0.015	0	0	0.000254768	2.94559e-05	Bacteria	Bacteroidetes	[Saprospirae]	[Saprospirales]	Chitinophagaceae	Sediminibacterium
	3ddf979d19b34e87c800066f689dd4de	0.408248	0.015	0	0	6.14958e-05	0	Bacteria	Proteobacteria	Deltaproteobacteria	Myxococcales
	4bc95e53583d5039205887bcaba607a1	0.408248	0.015	0	0	0	3.92746e-05	Bacteria	Verrucomicrobia	Verrucomicrobiae	Verrucomicrobiales	Verrucomicrobiaceae
	4bf03fa8fb8cd66f79240593a6defce9	0.440959	0.015	0	0	3.51404e-05	0	Bacteria	Planctomycetes	Planctomycetia	Gemmatales	Isosphaeraceae
	50a441681cbe572232ba25cba721409c	0.408248	0.015	0	0	2.63553e-05	0	Bacteria	Proteobacteria	Alphaproteobacteria	Sphingomonadales	Sphingomonadaceae
	54651aef844df42a573e4c71c53fc2b5	0.408248	0.015	0	0	0	9.81865e-05	Bacteria	Proteobacteria	Alphaproteobacteria	Rhizobiales	Methylocystaceae
	5677b1435c0871005d8dce55f854ee29	0.408248	0.015	0	3.33834e-05	0	0	Bacteria	Bacteroidetes	Sphingobacteriia	Sphingobacteriales
	5a151d9ae26a1321984d816e4861fbd2	0.440959	0.015	0	0	3.51404e-05	0	Bacteria	Proteobacteria	Alphaproteobacteria	Caulobacterales	Caulobacteraceae	Mycoplana
	5b2279875da065eed5a0db265507f960	0.440959	0.015	0	0	8.78511e-06	0	Bacteria	Bacteroidetes	Flavobacteriia	Flavobacteriales	Cryomorphaceae	Fluviicola
	5c6a716d746ce6913292730ede2a4fff	0.440959	0.015	0	0	0	1.96373e-05	Bacteria	Proteobacteria	Deltaproteobacteria	Myxococcales
	62f2aa8f317e13a84fcb75dce4a9acdc	0.372678	0.015	0	0	4.39255e-05	0	Bacteria	Actinobacteria	Thermoleophilia	Solirubrobacterales	Patulibacteraceae
	6325cdca702091f4ac12b36eed0178f5	0.440959	0.015	0	0	0	0.00014728	Bacteria	TM7	TM7-1
	6fb2929c808b0b32555b904732a4b73d	0.372678	0.015	0	8.34585e-06	0	0	Bacteria	Cyanobacteria	4C0d-2	MLE1-12
	776b3cb9d774b6e0c45c45ccc1764f1b	0.372678	0.015	0	0	8.78511e-06	0	Bacteria	Proteobacteria	Deltaproteobacteria	Myxococcales
	776e7edf02b98f56148b6ff8ce54f54d	0.408248	0.015	1.85463e-05	0	0	0	Bacteria	Bacteroidetes	Bacteroidia	Bacteroidales	Rikenellaceae	Alistipes	indistinctus
	78323b0f8a274c1b9969a8f84875204b	0.372678	0.015	0	0	0	0	Bacteria	Verrucomicrobia	[Pedosphaerae]	[Pedosphaerales]
	7a68de5cb85f1a1c69094d2bcc4652ca	0.440959	0.015	0	0	2.63553e-05	0	Bacteria	Verrucomicrobia	Verrucomicrobiae	Verrucomicrobiales	Verrucomicrobiaceae
	7b5afc21508102a6c81750cd6ebfd8f2	0.440959	0.015	0	0	3.51404e-05	0	Bacteria	Cyanobacteria	Oscillatoriophycideae	Oscillatoriales	Phormidiaceae	Phormidium
	8064bf76723584a4b6fd72a35373bdb0	0.408248	0.015	0	0	0	0	Bacteria	Proteobacteria	Alphaproteobacteria	Sphingomonadales	Sphingomonadaceae	Sphingobium
	85c11d410da103c1c61caff03f782c22	0.372678	0.015	0	0	0	0.000108005	Bacteria	Bacteroidetes	Flavobacteriia	Flavobacteriales	Flavobacteriaceae	Flavobacterium
	89f4e3454faff7e52c3a50132eb31bb3	0.408248	0.015	0	4.17293e-05	0	0	Bacteria	Proteobacteria	Alphaproteobacteria	Rhizobiales
	8d3811d36299479106ec78752b41b921	0.372678	0.015	0	0	0.000491966	0	Bacteria	Bacteroidetes	Flavobacteriia	Flavobacteriales	Flavobacteriaceae	Flavobacterium	succinicans
	928fb76dbec9031afb8bb3176546ef34	0.408248	0.015	0	0	0	2.94559e-05	Bacteria	Proteobacteria	Alphaproteobacteria	Sphingomonadales	Sphingomonadaceae	Sphingomonas	wittichii
	9f17495cea66ac6ad33628ced3c505de	0.372678	0.015	0	0	0	0.000176736	Bacteria	Proteobacteria	Deltaproteobacteria	Myxococcales
	a4d5e2e869973844944139728ef863d4	0.408248	0.015	9.27317e-06	0	0	0	Bacteria	OD1	ZB2
	aa096fe075f488610a156b0e290a017e	0.408248	0.015	0	0	3.51404e-05	0	Bacteria	Proteobacteria	Deltaproteobacteria	MIZ46
	aa0f2a526c71e08e42158d9bdc75fbc0	0.5	0.015	9.27317e-06	0.000108496	0	0	Bacteria	Verrucomicrobia	Verrucomicrobiae	Verrucomicrobiales	Verrucomicrobiaceae
	aa75fcc425c12ce3009d50d59234eab7	0.372678	0.015	0	2.50376e-05	0	0	Bacteria	Proteobacteria	Alphaproteobacteria	Rickettsiales
	b192bcf4602268b74f2f47ee1201f7ec	0.440959	0.015	9.27317e-06	0	0.0036546	0.0590003	Bacteria	Bacteroidetes	Sphingobacteriia	Sphingobacteriales	Sphingobacteriaceae	Pedobacter
	b2169de7b5980a96680c0a9cff5fbe7a	0.408248	0.015	0	0	3.51404e-05	0	Bacteria	Proteobacteria	Alphaproteobacteria	BD7-3
	b68280df770d24c08555edd016a98802	0.372678	0.015	0	0	0.000184487	0	Bacteria	Actinobacteria	MB-A2-108	0319-7L14
	baf65ccf5de5511d5aced3ce767b8b98	0.408248	0.015	0	0	0	8.83678e-05	Bacteria	Actinobacteria	Actinobacteria	Actinomycetales
	bba07e155731bdb3b578b22607f28ee6	0.408248	0.015	0	0	0	6.87305e-05	Bacteria	Proteobacteria	Alphaproteobacteria	Sphingomonadales	Sphingomonadaceae	Sphingomonas
	c9967be51d18a28c543bff61ca82b2f5	0.408248	0.015	0	0	4.39255e-05	0	Bacteria	Actinobacteria	Acidimicrobiia	Acidimicrobiales
	cd935c327cc0010e3dfb867a832a7a72	0.372678	0.015	0	0	1.75702e-05	0	Bacteria	Acidobacteria	Solibacteres	Solibacterales
	ce3c54076d11a2fa173c724be7979b53	0.372678	0.015	0	0	0.000210843	0.000176736	Bacteria	Bacteroidetes	[Saprospirae]	[Saprospirales]	Chitinophagaceae
	cfd39376aa7aa38e493dce9309f9df56	0.471405	0.015	0	0	0	1.96373e-05	Bacteria	Armatimonadetes	Armatimonadia	FW68
	d9934b364706e6fbd51db647c827fd7d	0.408248	0.015	0	0	4.39255e-05	0	Bacteria	Planctomycetes	Phycisphaerae	WD2101
	da49593b1a4e3fb8d7b8a22e3c3ed1b4	0.471405	0.015	0	6.67668e-05	0	0	Bacteria	Proteobacteria	Alphaproteobacteria	Rhizobiales	Xanthobacteraceae
	dc4494d247527e06766cb79e1e966190	0.408248	0.015	0	0	3.51404e-05	0	Bacteria	Proteobacteria	Deltaproteobacteria	Syntrophobacterales	Syntrophobacteraceae
	dd1b7f0afcfca1df0f341790f1a2c1e1	0.372678	0.015	0	0	2.63553e-05	0	Bacteria	Proteobacteria	Deltaproteobacteria	Spirobacillales
	e348dd0f8b01220a2d4fc152bc8feb4e	0.408248	0.015	0	0	0	0	Bacteria	Actinobacteria	Actinobacteria	Actinomycetales	Microbacteriaceae	Microbacterium
	e630e95789c62a8372e499eacc271c90	0.372678	0.015	0	0	0	0.000117824	Bacteria	Bacteroidetes	[Saprospirae]	[Saprospirales]	Chitinophagaceae	Sediminibacterium
	e6f464b07668d5571cc4d7c20cf87c2c	0.440959	0.015	0	0	6.14958e-05	0	Bacteria	Planctomycetes	Planctomycetia	Gemmatales	Gemmataceae	Gemmata
	ec69936c17f37d20d7eba29c621126dd	0.408248	0.015	0	3.33834e-05	0	0	Bacteria	Chlamydiae	Chlamydiia	Chlamydiales
	efb8602f3d0765aaf09b975799823da9	0.372678	0.015	0	0	1.75702e-05	0	Bacteria	Gemmatimonadetes	Gemm-1
	f10b12befc8b62351acf53047f2505f6	0.471405	0.015	0	0	2.63553e-05	3.92746e-05	Bacteria	Proteobacteria	Alphaproteobacteria	Rhodobacterales	Hyphomonadaceae	Woodsholea	maritima
	f18adc6e3477096c4e1b6bf0f2505e73	0.440959	0.015	0	0	8.78511e-06	0	Bacteria	OD1	ZB2
	f1a0641c7fa839475947041a331df4cf	0.372678	0.015	0	0	8.78511e-06	0	Bacteria	Proteobacteria	Deltaproteobacteria	Bdellovibrionales	Bdellovibrionaceae	Bdellovibrio
	f2e4355abb553aed0f53a97b59f2acf2	0.372678	0.015	0	0	0	0	Bacteria	Proteobacteria	Alphaproteobacteria	Rhizobiales	Bradyrhizobiaceae
	f349db171ea784f91de40596953d707a	0.408248	0.015	0	0	1.75702e-05	0	Bacteria	Verrucomicrobia	[Spartobacteria]	[Chthoniobacterales]	[Chthoniobacteraceae]	Candidatus Xiphinematobacter
	f5970a2d9ba0606eea9bf0c4962c1616	0.372678	0.015	0	0	8.78511e-06	0	Bacteria	Proteobacteria	Gammaproteobacteria
	f59826440822617c0549eafebd9256cd	0.440959	0.015	0	0	0	0	Bacteria	Actinobacteria	Actinobacteria	Actinomycetales	Microbacteriaceae	Frondihabitans	australicus
	f5cd09e31828cb6860a21eba18622262	0.408248	0.015	0	0	8.78511e-06	0	Bacteria	Bacteroidetes	[Saprospirae]	[Saprospirales]	Chitinophagaceae
	fd85567aba862bc4b5cae656e394a048	0.440959	0.015	0	0	2.63553e-05	0	Bacteria	Proteobacteria	Gammaproteobacteria	Xanthomonadales	Sinobacteraceae
	00bd2abfc0ed50df84807134e1514569	0.408248	0.02	0	0	7.9066e-05	0	Bacteria	Acidobacteria	Solibacteres	Solibacterales
	03710ccf8854e6dcf7b44c9cafcbe714	0.372678	0.02	0	0	0	2.94559e-05	Bacteria	Firmicutes	Bacilli	Lactobacillales	Streptococcaceae	Streptococcus
	114159617d8501c001b0fee1fac85cf3	0.408248	0.02	0	0	1.75702e-05	0	Bacteria	Proteobacteria	Deltaproteobacteria	Spirobacillales
	19db83c5abb43a4aa6cbd748f8904477	0.408248	0.02	0	0	3.51404e-05	0	Bacteria	Proteobacteria	Alphaproteobacteria	Rhodospirillales
	27bbaaa84f69b816361a8550fa07bd57	0.408248	0.02	0	0	1.75702e-05	0	Bacteria	Proteobacteria	Deltaproteobacteria	Myxococcales
	2f3e5edecc51c0e893f8e73d293b1f2a	0.49475	0.02	0	0	0.000122992	5.89119e-05	Bacteria	Proteobacteria	Alphaproteobacteria	Sphingomonadales	Sphingomonadaceae	Sphingobium
	30248d5f67fbffb764be5be30bf8dabe	0.43707	0.02	0	0	0	0	Bacteria	Proteobacteria
	3558bc5e3381a3f199cf592d72c83055	0.372678	0.02	0	0	7.02809e-05	9.81865e-06	Bacteria	Planctomycetes	Planctomycetia	Pirellulales	Pirellulaceae	A17
	4649cd8e3f7206bfdf44e375cd468cc1	0.440959	0.02	0	0	0	9.81865e-06	Bacteria	Bacteroidetes	Sphingobacteriia	Sphingobacteriales
	4fa81e7c064c288139e8d1467fc01eb9	0.408248	0.02	0	0	6.14958e-05	0	Bacteria	Proteobacteria	Deltaproteobacteria	Myxococcales
	55283796d3df858727d0312b0abc0ab0	0.333333	0.02	0	3.33834e-05	0	0	Bacteria	Bacteroidetes	Flavobacteriia	Flavobacteriales	Flavobacteriaceae	Flavobacterium
	59dc7456fa6fafc7d7fde53b12198912	0.408248	0.02	0	0	0	0	Bacteria	Proteobacteria	Alphaproteobacteria	Sphingomonadales	Sphingomonadaceae	Sphingomonas	wittichii
	66458cd29e24459bd19c5975585d03fb	0.372678	0.02	0	0	5.27106e-05	0	Bacteria	Proteobacteria	Gammaproteobacteria	Pseudomonadales	Pseudomonadaceae	Pseudomonas
	6aa20aa407a1e0fa53df3312655b22e6	0.408248	0.02	3.70927e-05	0	0	0	Bacteria	Lentisphaerae	[Lentisphaeria]	Victivallales	Victivallaceae
	6cd4b3c253a2310eb42ca4e3b8dad994	0.408248	0.02	1.85463e-05	0	0	0	Bacteria	Proteobacteria	Alphaproteobacteria	Rhizobiales	Rhizobiaceae	Rhizobium
	7b0c7ae642d6e8c75ac9963a0ab94206	0.372678	0.02	0	0	0.000131777	0	Bacteria	Proteobacteria	Alphaproteobacteria	Rhodospirillales	Rhodospirillaceae
	7b18d62fecb8b2a08028e9b01cabecfd	0.333333	0.02	0	0	0.000114206	0	Bacteria	Proteobacteria	Gammaproteobacteria	Legionellales	Legionellaceae
	84e1b473435697603800db8f8191a13a	0.372678	0.02	0	0	0	9.81865e-06	Bacteria	Proteobacteria	Gammaproteobacteria	Legionellales
	858ec4a14eec3cafb6f856d0d0c9faa3	0.372678	0.02	0	0	2.63553e-05	9.81865e-06	Bacteria	Proteobacteria	Alphaproteobacteria	Rhizobiales	Methylobacteriaceae	Methylobacterium
	859d63ced6550bf4ada1b43364a2e6d9	0.408248	0.02	0	0	5.27106e-05	5.89119e-05	Bacteria	Proteobacteria
	90684dc87c6834a4fd274a1fc5092480	0.408248	0.02	0	0	0	9.81865e-06	Bacteria	Acidobacteria	Acidobacteriia	Acidobacteriales	Acidobacteriaceae
	9665c2fb825f6436777e43095bbc3d61	0.408248	0.02	0	0	0.000193272	0	Bacteria	Acidobacteria	Acidobacteria-6	iii1-15
	a26b1b65a4068412dd029467ead3585f	0.408248	0.02	0	0	5.27106e-05	0	Bacteria	Proteobacteria	Betaproteobacteria	IS-44
	a8cebd18b9e7fb3cccf52d400291aea2	0.408248	0.02	0	0	0	9.81865e-06	Bacteria	Verrucomicrobia	[Spartobacteria]	[Chthoniobacterales]	[Chthoniobacteraceae]	Candidatus Xiphinematobacter
	af5351a72b13aad79017934e342e3b9b	0.372678	0.02	0	0	1.75702e-05	0	Bacteria	Planctomycetes	Phycisphaerae	Phycisphaerales	Phycisphaeraceae
	b930584da817a4eb1bb386d6bfef83ac	0.372678	0.02	0	0	0	0.000108005	Bacteria	Chlamydiae	Chlamydiia	Chlamydiales	Parachlamydiaceae
	bade52f11283822ce38cab4f888c4092	0.372678	0.02	0	0	4.39255e-05	0	Bacteria	Proteobacteria	Deltaproteobacteria	Bdellovibrionales	Bdellovibrionaceae	Bdellovibrio
	bbe8b9ba7759b158c6724de59956de4a	0.408248	0.02	0	0	0.000114206	6.87305e-05	Bacteria	Acidobacteria	Acidobacteriia	Acidobacteriales	Acidobacteriaceae
	c074a2274e5729d65eb0663d1f173fb8	0.372678	0.02	0	2.50376e-05	0	0	Bacteria	GN02	BD1-5
	c4ba05f77a5da7168e3580be2e7224cc	0.408248	0.02	0	0	1.75702e-05	0	Bacteria	Gemmatimonadetes	Gemmatimonadetes	Ellin5290
	c9ab82aa315f88eec914c0914f0c9aff	0.372678	0.02	0	0	8.78511e-05	0	Bacteria	Acidobacteria	Acidobacteria-6	iii1-15
	cf9a0b07c2652133f50d2c7bea55a826	0.408248	0.02	0	0	0	2.94559e-05	Bacteria	Bacteroidetes	Flavobacteriia	Flavobacteriales	Flavobacteriaceae	Flavobacterium
	d0f57ae2a67f063bd64cf5500a14e066	0.408248	0.02	0	0	0	0	Bacteria	Proteobacteria	Deltaproteobacteria	Syntrophobacterales	Syntrophaceae	Desulfobacca
	d166e9ef252174e73c9210b1a2d7d7cc	0.408248	0.02	0	0	3.51404e-05	0	Bacteria	Proteobacteria	Gammaproteobacteria	Xanthomonadales	Xanthomonadaceae
	d65886bee0f292fbbf5fc64ff1bc0b24	0.408248	0.02	0	2.50376e-05	0	0	Bacteria	Verrucomicrobia	[Pedosphaerae]	[Pedosphaerales]	R4-41B
	da9e0b7dcd13078c97c04b43ef5abcb6	0.372678	0.02	0	0	7.02809e-05	0	Bacteria	Proteobacteria	Deltaproteobacteria	Myxococcales
	dc24aac4ce0f4a42b52a2f6b1754451a	0.372678	0.02	0	0	4.39255e-05	0	Bacteria	Planctomycetes	Planctomycetia	Gemmatales	Gemmataceae	Gemmata
	e230b0ad783a46327cee2f06a02986d0	0.372678	0.02	0	0	1.75702e-05	0	Bacteria	Proteobacteria	Alphaproteobacteria	Rhizobiales	Rhizobiaceae
	e4ed3dd48424a26a351e294178f27c2c	0.372678	0.02	0	0.000717743	0	0	Bacteria	Planctomycetes	Planctomycetia	Pirellulales	Pirellulaceae
	f25190bde5e3d655b623b6061fce8a5c	0.438669	0.02	0	1.66917e-05	0.000122992	0	Bacteria	Bacteroidetes	Cytophagia	Cytophagales	Cytophagaceae
	f4ab08967f420d77c4df2ec76139d969	0.431336	0.02	0	0	0.0010015	0.00021601	Bacteria	Bacteroidetes	Sphingobacteriia	Sphingobacteriales	Sphingobacteriaceae
	fad3ccccd82fba631b55f0d4635e0cbc	0.408248	0.02	0	0	8.78511e-06	0	Bacteria	Bacteroidetes	Flavobacteriia	Flavobacteriales	Flavobacteriaceae	Flavobacterium
	fcd0a702122d9949d951118445802e43	0.372678	0.02	0	0	2.63553e-05	0	Bacteria	Verrucomicrobia	[Methylacidiphilae]	Methylacidiphilales
	ffb9f6cdc394005736db147e1d22e6e7	0.372678	0.02	0	0	0	4.90932e-05	Bacteria	Proteobacteria	Alphaproteobacteria	Rhizobiales	Methylobacteriaceae	Methylobacterium
	093d873a3a18c95b35baa7d66ee25bfa	0.372678	0.025	0	8.34585e-06	0	0	Bacteria	Proteobacteria	Alphaproteobacteria	Rickettsiales
	1349d393b150b4cea3ad09dc54c76810	0.408248	0.025	0	0	0	0	Archaea	[Parvarchaeota]	[Parvarchaea]	WCHD3-30
	1e3e0d23b489e92365b07a59b64792f7	0.372678	0.025	0	0	0.000184487	0	Bacteria	Firmicutes	Bacilli	Bacillales	Planococcaceae
	2075fa8f757531790127d480f5d74225	0.372678	0.025	0	0	0.000105421	0	Bacteria	Bacteroidetes	[Saprospirae]	[Saprospirales]	Chitinophagaceae
	237f1e3f176cec77abbb2b5687a9d871	0.372678	0.025	0	0	0	6.87305e-05	Bacteria	Bacteroidetes	Flavobacteriia	Flavobacteriales	Cryomorphaceae
	2400f0efafb36f429d1449190eec3836	0.408248	0.025	0	0	0.000316264	0	Bacteria	Proteobacteria	Betaproteobacteria	Burkholderiales	Oxalobacteraceae
	262dc7bf78e937b0c7065aef82e18d08	0.372678	0.025	0	0	7.02809e-05	0	Bacteria	Bacteroidetes	[Saprospirae]	[Saprospirales]	Chitinophagaceae
	290d00e82b7625c8ab79f9ad9ce480b8	0.372678	0.025	0	0	0	3.92746e-05	Bacteria	Bacteroidetes	[Saprospirae]	[Saprospirales]	Chitinophagaceae
	30172d4ca8cb7108b6de7c8badb8ec1d	0.372678	0.025	0	0	4.39255e-05	0	Bacteria	Chlamydiae	Chlamydiia	Chlamydiales	Rhabdochlamydiaceae	Candidatus Rhabdochlamydia
	34b7a010b5e4e10fad62871d787085c0	0.372678	0.025	0	0	0	0	Bacteria	Proteobacteria	Alphaproteobacteria	Caulobacterales	Caulobacteraceae	Caulobacter
	374c5b2e18f5b17b940837aa24372d4f	0.372678	0.025	0	0	0	0.000176736	Bacteria	Bacteroidetes	Sphingobacteriia	Sphingobacteriales
	395fb1168c1837ad0fe2049caacf274b	0.333333	0.025	0	0	1.75702e-05	0	Bacteria	Proteobacteria	Alphaproteobacteria	Rhodospirillales	Rhodospirillaceae
	3c5d5a7d54e6767b67cf6c62265e9b12	0.372678	0.025	1.85463e-05	0	0	0	Bacteria	Firmicutes	Clostridia	Clostridiales	Veillonellaceae
	4fbbe364adcde3a84f51a161ebfa54b7	0.408248	0.025	0	0	0	9.81865e-05	Bacteria	Bacteroidetes	[Saprospirae]	[Saprospirales]	Chitinophagaceae
	511125ab3084858213157deb6b92a56a	0.408248	0.025	0	0	0	2.94559e-05	Bacteria	Proteobacteria	Alphaproteobacteria	Caulobacterales	Caulobacteraceae	Phenylobacterium
	588b5ccdde9b0d39d61568731d7e223f	0.372678	0.025	0	0	0	0.000127642	Bacteria	Proteobacteria	Alphaproteobacteria	Rhizobiales	Methylocystaceae
	5f562440328c6e149909d8f8b8f4cdeb	0.372678	0.025	0	0	0.000131777	2.94559e-05	Bacteria	Bacteroidetes	[Saprospirae]	[Saprospirales]	Chitinophagaceae
	62f2ca0a35761f1dca706cd4bd60d153	0.372678	0.025	0	0	6.14958e-05	9.81865e-06	Bacteria	Acidobacteria	iii1-8	SJA-36
	6641dc432a02415dac36d463b3e3ae18	0.372678	0.025	0	0	1.75702e-05	0	Bacteria	Proteobacteria	Betaproteobacteria	Burkholderiales	Alcaligenaceae	Tetrathiobacter	kashmirensis
	684ecd569ea5f44a1a23cf0bd0f18d99	0.333333	0.025	0	0	6.14958e-05	0	Bacteria	Actinobacteria	MB-A2-108	0319-7L14
	701a7ad1a0da29ae48757fa5d3b7bb88	0.372678	0.025	0	0	0	0	Bacteria	Proteobacteria	Gammaproteobacteria	Legionellales	Legionellaceae	Legionella
	71bedb19b32a00fdea3bc9b2e942e404	0.333333	0.025	0	0	1.75702e-05	0	Bacteria	Firmicutes	Bacilli	Bacillales	Paenibacillaceae	Paenibacillus
	71e10420aa9bdff6250dc3be4597c4e3	0.372678	0.025	0	0	1.75702e-05	0	Bacteria	Proteobacteria	Alphaproteobacteria	Rhodospirillales	Acetobacteraceae	Roseococcus
	756d8f6e18b3311b00d8bf0e559e3e27	0.372678	0.025	0	0	0	1.96373e-05	Bacteria	Proteobacteria	Deltaproteobacteria	MIZ46
	75ab485ad7634a22dbee2770f0e2aea3	0.408248	0.025	0	0	8.78511e-06	0	Bacteria	Proteobacteria	Alphaproteobacteria	Rhizobiales
	9635838b901fef669bfc1cea54093b6d	0.372678	0.025	0	0	4.39255e-05	0	Bacteria	Proteobacteria	Alphaproteobacteria
	9bfe08c51b7a63c8130c31cf1c4c5665	0.463084	0.025	0	0	0	0	Bacteria	Bacteroidetes	Flavobacteriia	Flavobacteriales	Cryomorphaceae	Fluviicola
	a9d5dd12d9a14d5fbe7da7b7a6e9767f	0.408248	0.025	0	0	0.000263553	0	Bacteria	Actinobacteria	Actinobacteria	Actinomycetales	Pseudonocardiaceae	Pseudonocardia
	aadc95a76feee642e6de8695f991ccc9	0.372678	0.025	0	0	0	0	Bacteria	Proteobacteria	Gammaproteobacteria	Pseudomonadales	Pseudomonadaceae
	b3997a39a26f08d316eb5db73755b147	0.450546	0.025	0	0	0	1.96373e-05	Bacteria	Firmicutes	Bacilli	Bacillales	Bacillaceae	Bacillus	flexus
	b461243e6bb14125971064eeb300330a	0.408248	0.025	0	0	1.75702e-05	0	Bacteria	Proteobacteria	Deltaproteobacteria
	b5fa0288470ee344721780d98ae6a7ff	0.372678	0.025	0	0	4.39255e-05	0	Bacteria	Gemmatimonadetes	Gemm-3
	b7066c7a73e3d7e466159e3fd60ab97a	0.372678	0.025	1.85463e-05	0	0	0	Bacteria	Bacteroidetes	Cytophagia	Cytophagales	Cytophagaceae	Flectobacillus
	c094358e071298b3aa7103daeb3312de	0.372678	0.025	0	3.33834e-05	0	0	Bacteria	Proteobacteria	Alphaproteobacteria	Rhizobiales
	d741925b8c69408b61996dd11534f374	0.372678	0.025	0	9.18044e-05	0	0	Bacteria	Bacteroidetes	[Saprospirae]	[Saprospirales]	Chitinophagaceae
	d9b155801fa961a3082ced12215c9626	0.372678	0.025	0	0	0.000105421	0	Bacteria	Verrucomicrobia	[Pedosphaerae]	[Pedosphaerales]	[Pedosphaeraceae]	Pedosphaera
	e1f8d9e9b1b2ec73019021682cb6a721	0.372678	0.025	0	0	0.000650098	0	Bacteria	Proteobacteria	Betaproteobacteria	A21b	EB1003
	ebd912e12fbf0bda7a5393a9ff2a8b4e	0.372678	0.025	0	0	0	0.000137461	Bacteria	Bacteroidetes	[Saprospirae]	[Saprospirales]	Chitinophagaceae
	ef3312bbe2c56a7ae478328b274b3661	0.408248	0.025	0	0	3.51404e-05	0	Bacteria	Proteobacteria	Deltaproteobacteria	Myxococcales
	f35fd86dac94d93b803ff026c4a4a402	0.372678	0.025	9.27317e-06	0	0	0	Bacteria	Proteobacteria	Deltaproteobacteria	Desulfuromonadales	Geobacteraceae	Geobacter
	f50dfbe13c672b08fe288bc45b9cca2a	0.372678	0.025	2.78195e-05	8.34585e-06	0	0	Bacteria	Proteobacteria	Alphaproteobacteria	Rhodospirillales	Rhodospirillaceae	Elstera	litoralis
	042953b8990e1f39e7208c639708cf6a	0.372678	0.03	0	0	4.39255e-05	0	Bacteria	Bacteroidetes	Flavobacteriia	Flavobacteriales	Flavobacteriaceae	Flavobacterium	succinicans
	0cec472e3a2ca3aeabd272364e07e6a6	0.372678	0.03	0	0	0	0.000255285	Bacteria	Proteobacteria	Gammaproteobacteria	Enterobacteriales	Enterobacteriaceae
	158d3f65eb4279a36ac4c29101f7a4d5	0.372678	0.03	0	0	0.000149347	0	Bacteria	Bacteroidetes	[Saprospirae]	[Saprospirales]	Chitinophagaceae
	2231cd9dfcd06df6c82158f2d90eb0f0	0.372678	0.03	0	0	0	0	Bacteria	Proteobacteria	Alphaproteobacteria	Caulobacterales	Caulobacteraceae	Phenylobacterium
	24ec734df673d0cd5e78f4d727d69630	0.333333	0.03	0	0	1.75702e-05	0	Bacteria	Chloroflexi	TK10	AKYG885	Dolo_23
	2c30bcf0c3caf77ba858facca91c1bfe	0.372678	0.03	0	0	0	0.000186554	Bacteria	Proteobacteria	Deltaproteobacteria	Myxococcales	Polyangiaceae
	3124a0ee5e26649d86360f38343a48bf	0.372678	0.03	0	0	9.66362e-05	6.87305e-05	Bacteria	Proteobacteria	Alphaproteobacteria	Rhizobiales	Phyllobacteriaceae
	398464854995d3a3fbd4cb7d7f9bfac4	0.372678	0.03	0	0	0	1.96373e-05	Bacteria	Bacteroidetes	Bacteroidia	Bacteroidales
	3caf30133a391f2f85e2365d24923375	0.372678	0.03	0	0	0	0	Bacteria	Proteobacteria	Betaproteobacteria	Burkholderiales	Comamonadaceae
	43a9071dee80af4d0ed15902c3135e5c	0.372678	0.03	0	0	1.75702e-05	0	Bacteria	Bacteroidetes	[Saprospirae]	[Saprospirales]	Chitinophagaceae
	460a04051b95be930be3e789d83d18cb	0.372678	0.03	0	0	0	5.89119e-05	Bacteria	Bacteroidetes	Cytophagia	Cytophagales	Cytophagaceae	Hymenobacter
	49be8941477533a32aa0bd60ce488306	0.333333	0.03	0	0	1.75702e-05	0	Bacteria	Proteobacteria	Gammaproteobacteria	Legionellales
	4f6a1817209eea1406f51edc45e63813	0.333333	0.03	0	0	0	9.81865e-06	Bacteria	Proteobacteria	Deltaproteobacteria	Myxococcales
	516b569db86c158b52b990515e2421f3	0.372678	0.03	0	0	1.75702e-05	0	Bacteria	Proteobacteria	Alphaproteobacteria
	5279524a54ceed4462ecd89f7b3c257b	0.372678	0.03	0	8.34585e-06	0	0	Bacteria	Proteobacteria
	58ae8abbb7950a21bae1e442ab14ae9e	0.372678	0.03	0	0	8.78511e-06	0	Bacteria	Armatimonadetes	Armatimonadia	Armatimonadales	Armatimonadaceae
	625953b5e269cb1a6b98beb7ecfcf8bc	0.372678	0.03	0	0	0	5.89119e-05	Bacteria	Bacteroidetes	Sphingobacteriia	Sphingobacteriales	Sphingobacteriaceae
	67add98f66fa8f3738e7e90f859bb266	0.372678	0.03	0	0	0.000166917	0	Bacteria	Proteobacteria	Deltaproteobacteria	Syntrophobacterales	Syntrophobacteraceae
	6bbd548e0100dd74d2269e7d1bfc8a70	0.372678	0.03	0	0	8.78511e-06	0	Bacteria	Proteobacteria	Gammaproteobacteria	Legionellales
	6be195f9f36411160a000a6cea8d0f47	0.333333	0.03	0	0	1.75702e-05	0.000157098	Bacteria	Proteobacteria
	6cd11feade7b2f41bf86050423b1a623	0.372678	0.03	0	0	0.000175702	0	Bacteria	Proteobacteria	Alphaproteobacteria	Rhodospirillales	Acetobacteraceae	Acidocella
	7c2f28d3cdf1f4298d55737f266f2591	0.372678	0.03	0	0	3.51404e-05	0	Bacteria	Proteobacteria	Gammaproteobacteria	Alteromonadales	OM60
	7d9485656af84f96ee831bb24dc2eb22	0.372678	0.03	0	0	0	0	Bacteria	Proteobacteria	Gammaproteobacteria	Xanthomonadales	Sinobacteraceae
	889bdeba21bcb8afc9a1fffec6a0db59	0.372678	0.03	0	0	1.75702e-05	0	Bacteria	Actinobacteria	Thermoleophilia	Gaiellales
	908ecd2fcaba77ebe2923d8a18eefa3e	0.372678	0.03	0	0	0	0	Bacteria	Proteobacteria	Gammaproteobacteria
	9a4d0714b9fe2b3ac23f5e0ae4230197	0.372678	0.03	0	0	1.75702e-05	0	Bacteria	Chloroflexi	Thermomicrobia	JG30-KF-CM45
	9c8603086bf0c6c121cdb97798be4c50	0.333333	0.03	0	0	8.78511e-06	0	Bacteria	Bacteroidetes	Cytophagia	Cytophagales	Cytophagaceae
	a504edc532f68881fab6ea8c08f17487	0.372678	0.03	0	0	2.63553e-05	0	Bacteria	Proteobacteria	Alphaproteobacteria
	ae2cd9456fbe7a4e4d545b9b07b6a569	0.333333	0.03	0	0	8.78511e-06	0	Bacteria	Nitrospirae	Nitrospira	Nitrospirales	Nitrospiraceae	Nitrospira
	c4427e20067ddf02a49cea4e5a160e70	0.333333	0.03	0	0	0.000254768	0	Bacteria	Proteobacteria	Alphaproteobacteria	Sphingomonadales	Sphingomonadaceae	Sphingomonas
	d2e66902d9a7f6b68522b1eeb834bf69	0.372678	0.03	0	0	1.75702e-05	0	Bacteria	Proteobacteria	Deltaproteobacteria	NB1-j	MND4
	d68f299d3214e890e254d3bd4c647428	0.408248	0.03	0	0	6.14958e-05	0	Bacteria	Acidobacteria	Acidobacteriia	Acidobacteriales	Acidobacteriaceae
	d9bcb01f3771160d106bd6036d6ca04e	0.333333	0.03	0	0	1.75702e-05	0	Bacteria	Bacteroidetes	Sphingobacteriia	Sphingobacteriales
	d9ceab2ccac146913d6ad6257e68c7bb	0.372678	0.03	0	8.34585e-06	0	0	Bacteria	Verrucomicrobia	Verrucomicrobiae	Verrucomicrobiales	Verrucomicrobiaceae	Luteolibacter
	dd452094efd01d7e12390df1600a5a22	0.333333	0.03	0	0	3.51404e-05	0	Bacteria	Firmicutes	Bacilli	Bacillales	Paenibacillaceae	Paenibacillus	amylolyticus
	e3bd8361b90c1bb8793425d4ebafb25c	0.372678	0.03	0	0	0	0	Bacteria	Bacteroidetes	Flavobacteriia	Flavobacteriales	Flavobacteriaceae	Flavobacterium
	f42150503364e6fcf3e752039515819e	0.372678	0.03	0	0	8.78511e-06	0	Bacteria	Proteobacteria	Deltaproteobacteria	Bdellovibrionales	Bdellovibrionaceae	Bdellovibrio
	10af8cec2a202ee07445143efa80a992	0.372678	0.035	0	0	6.14958e-05	0	Bacteria	Proteobacteria	Alphaproteobacteria
	2c46a0a1bcaa86140185fa0ae52ee694	0.333333	0.035	0	0	0	0.0039471	Bacteria	Bacteroidetes	[Saprospirae]	[Saprospirales]	Chitinophagaceae
	3287518c26af4579b2d6756fea6f0665	0.333333	0.035	0	0	0	0.000225829	Bacteria	Actinobacteria	Actinobacteria	Actinomycetales	Microbacteriaceae
	44c77cac6473652f7ca18d050e4ed58e	0.372678	0.035	0	0	4.39255e-05	0	Bacteria	Planctomycetes	Planctomycetia	Gemmatales	Gemmataceae	Gemmata
	4cf9490af23af672d19005d40819f32a	0.372678	0.035	0	0	0	4.90932e-05	Bacteria	Verrucomicrobia	Verrucomicrobiae	Verrucomicrobiales	Verrucomicrobiaceae
	550e140e82239e664dbc677fbc858d13	0.333333	0.035	0	0	0	1.96373e-05	Bacteria	Bacteroidetes	Flavobacteriia	Flavobacteriales
	5a9ca01e6ead962f83f56b3a2dd5c28f	0.333333	0.035	0	0	8.78511e-06	0	Bacteria	Proteobacteria	Betaproteobacteria	SC-I-84
	65222874c6abba1ac46976534b026449	0.333333	0.035	0	0	8.78511e-06	0	Bacteria	Proteobacteria	Deltaproteobacteria	Bdellovibrionales	Bdellovibrionaceae	Bdellovibrio
	65bab1282e7183af1e0683df61e56b24	0.372678	0.035	0.000129824	0.000676014	0	0	Bacteria	Actinobacteria	Actinobacteria	Actinomycetales	ACK-M1
	6bae37822e33636a5de9d026954b1176	0.333333	0.035	0	1.66917e-05	5.27106e-05	0	Bacteria	Bacteroidetes	Bacteroidia	Bacteroidales	Rikenellaceae
	79131062d961dbe774d2843c736040af	0.408248	0.035	0	0	0	0.000157098	Bacteria	Proteobacteria
	7d100972aec0dbb35f7dae9ee1f39b49	0.372678	0.035	0	0	0	2.94559e-05	Bacteria	Verrucomicrobia	Verrucomicrobiae	Verrucomicrobiales	Verrucomicrobiaceae	Prosthecobacter
	7d9f90a81cc4cd3f78117b0b87025a54	0.333333	0.035	0	0	0	0	Bacteria	Proteobacteria	Alphaproteobacteria	Rhizobiales	Methylobacteriaceae
	7f29e9fed4898118e7f36b084fb85013	0.333333	0.035	0	0	4.39255e-05	0.000274922	Bacteria	Proteobacteria	Alphaproteobacteria	Rhizobiales	Methylocystaceae
	83a3cf508d0a229d48dc18e5194e02b5	0.333333	0.035	0	0	4.39255e-05	0	Bacteria	Proteobacteria	Deltaproteobacteria	Myxococcales	Haliangiaceae
	861069314820a1d83de2b1214fa23e55	0.396316	0.035	0	8.34585e-05	0	0	Bacteria	Proteobacteria	Deltaproteobacteria	Myxococcales	Myxococcaceae	Anaeromyxobacter
	8f5b18e008caa96d59fe9476cc95e146	0.408248	0.035	0	1.66917e-05	0	0	Bacteria	Proteobacteria
	958795a878ae3f13d4b694eb94b0d2a5	0.372678	0.035	0	8.34585e-06	0	0	Bacteria	Proteobacteria	Gammaproteobacteria	Methylococcales	Crenotrichaceae	Crenothrix
	99ae1c570083c482d9a5a03878c2f08c	0.408248	0.035	0	0	6.14958e-05	0	Bacteria	Acidobacteria	Acidobacteria-6	iii1-15
	9ca1eb255ad1dbc9077e80e0e272b9b0	0.372678	0.035	0	0	0.000281123	5.89119e-05	Bacteria	Actinobacteria	Thermoleophilia	Solirubrobacterales	Conexibacteraceae	Conexibacter
	a154d5b1a065884c395bf5417b056bc9	0.408248	0.035	0	0	8.78511e-06	0	Bacteria	Planctomycetes
	a975ae0cd2d225858eec0b125c0f0e23	0.372678	0.035	0	0	7.02809e-05	0	Bacteria	Actinobacteria	Thermoleophilia	Gaiellales	Gaiellaceae
	ae2c081db4ab3b9eea232a8861a411f7	0.372678	0.035	0	0	1.75702e-05	0	Bacteria	Acidobacteria	Acidobacteria-6	iii1-15	mb2424
	bd532ab56ae6374959e5e503bec78d82	0.372678	0.035	0	0	0.00037776	0	Bacteria	Proteobacteria	Alphaproteobacteria	Rhizobiales	Methylocystaceae
	bd9b217ee7cf79ad49c61751708a7f3e	0.372678	0.035	0	0	0	9.81865e-06	Bacteria	Acidobacteria	Sva0725	Sva0725
	c0095da7cd06080e9b40c256139d9ec5	0.372678	0.035	0	0	0	9.81865e-06	Bacteria	Proteobacteria	Alphaproteobacteria	Rhizobiales	Xanthobacteraceae	Labrys
	c545c382d84aeaf71dcefd82c52f99a5	0.372678	0.035	0	0	0.000202057	0	Bacteria	Proteobacteria	Deltaproteobacteria	Myxococcales	Haliangiaceae
	e65827fc3531430cc2e68ccb3d6c61ef	0.372678	0.035	0	0	4.39255e-05	0	Bacteria	Proteobacteria	Alphaproteobacteria	Rickettsiales
	f5bdff93944569c7b7655e225846f2a8	0.333333	0.035	0	0	0	0	Bacteria	Proteobacteria
	f8e023e914fb9e5e3950dadf8e7f177f	0.372678	0.035	0	6.67668e-05	0.00227534	0.00201282	Bacteria	Proteobacteria	Gammaproteobacteria	Pseudomonadales	Pseudomonadaceae	Pseudomonas
	fe0d3c0b7fc1fea0d28aa205b36cc4cd	0.372678	0.035	0	0	7.9066e-05	0	Bacteria	Proteobacteria	Gammaproteobacteria	Methylococcales	Crenotrichaceae	Crenothrix
	0a89c2c2e5ec3f9e426e102539bd9549	0.333333	0.04	0	0	0	0.000176736	Bacteria	Proteobacteria	Deltaproteobacteria	Myxococcales
	0adf136f4cef0f2fbbf661ade1fed9b7	0.372678	0.04	0	0	1.75702e-05	9.81865e-05	Bacteria	Firmicutes	Clostridia	Clostridiales	Veillonellaceae
	0e126e351739b8da5162df23ca249859	0.333333	0.04	0	0	8.78511e-06	0	Bacteria	Proteobacteria	Deltaproteobacteria	Myxococcales	Myxococcaceae
	153cd3067cbef54a2288c5d0d271b25a	0.372678	0.04	0	0	8.78511e-06	0	Bacteria	Proteobacteria	Alphaproteobacteria	Sphingomonadales	Sphingomonadaceae	Sphingomonas
	2269907daa55eefb629cc07333ee7dab	0.372678	0.04	0	0	0	0	Bacteria	Actinobacteria	Actinobacteria	Actinomycetales	Microbacteriaceae	Labedella	gwakjiensis
	22ce3612144f2f4a0edd5a2055e91838	0.372678	0.04	0	0	2.63553e-05	0	Bacteria	Proteobacteria	Deltaproteobacteria	Myxococcales
	258ddc004c0b110744737d434786f47e	0.372678	0.04	0	0	0.000219628	0	Bacteria	Actinobacteria	Actinobacteria	Actinomycetales	Nocardioidaceae
	32781593908c3118321ba8e7e06d10b5	0.372678	0.04	0	3.33834e-05	0	0	Bacteria	Proteobacteria	Alphaproteobacteria	Rickettsiales
	32c6addbb49a3926b5ebf940db011f04	0.372678	0.04	0	0	0.000351404	0	Bacteria	Bacteroidetes	Flavobacteriia	Flavobacteriales	[Weeksellaceae]	Chryseobacterium
	58073842c4f90910e71b3f1bd3184ed8	0.333333	0.04	0	8.34585e-06	0	0	Bacteria	Proteobacteria	Alphaproteobacteria
	616712bd46b50a38359855560f1fb748	0.372678	0.04	0	0	0.000158132	0	Bacteria	Actinobacteria	Actinobacteria	Actinomycetales	Frankiaceae
	68551b050071602d0897a2c713e552f4	0.333333	0.04	0	0	0.001063	9.81865e-06	Bacteria	Proteobacteria	Alphaproteobacteria	Sphingomonadales	Sphingomonadaceae	Kaistobacter
	6a97471f4f6b071eea0666b6a367f53a	0.333333	0.04	0	0	3.51404e-05	0	Bacteria	Proteobacteria	Alphaproteobacteria
	6c310ab85bb0a16cabcbd78e66152de5	0.333333	0.04	0	0	8.78511e-06	0	Bacteria	Cyanobacteria	ML635J-21
	6e33cfddb0a09493f2c937b7a538096d	0.333333	0.04	0	0	0	1.96373e-05	Bacteria	TM7	TM7-1
	6ff516bcafd6d35fa6f2e08e2bbc4108	0.333333	0.04	0	0	0.000245983	0	Bacteria	Proteobacteria	Alphaproteobacteria	Rhizobiales	Hyphomicrobiaceae	Devosia
	7ad3610404070676d549c58fca8a9692	0.372678	0.04	0	0	0.000272338	0	Bacteria	Actinobacteria	Thermoleophilia	Solirubrobacterales
	828d7d654c550685544a36e7bd9e1d30	0.333333	0.04	0	0	1.75702e-05	0	Bacteria	Planctomycetes	Planctomycetia	Gemmatales	Gemmataceae
	8caebff91f762213491a3e2335e32315	0.372678	0.04	0	0	2.63553e-05	0	Bacteria	Proteobacteria	Gammaproteobacteria	Xanthomonadales	Sinobacteraceae
	93b3ab8c46fac6df79d7bec8aaef7ef6	0.333333	0.04	0	8.34585e-06	0	0	Bacteria	Planctomycetes	Planctomycetia	Pirellulales	Pirellulaceae
	961f2becef6912795fe0c1cc16e12a31	0.333333	0.04	0	0	7.9066e-05	0	Bacteria	Bacteroidetes	[Saprospirae]	[Saprospirales]	Chitinophagaceae
	9b058dbf4e45edf67a9b1cf325e45f67	0.372678	0.04	0	0.000717743	0	0	Bacteria	Chlamydiae	Chlamydiia	Chlamydiales	Rhabdochlamydiaceae	Candidatus Rhabdochlamydia
	a56e38db167c9b68083f8d2639bed43a	0.333333	0.04	0	0	0	0.000284741	Bacteria	Bacteroidetes	[Saprospirae]	[Saprospirales]	Chitinophagaceae
	ad24f8496b0e034afe449abd81a28dbe	0.372678	0.04	0	0	0	0.000206192	Bacteria	Proteobacteria	Alphaproteobacteria	Rhodospirillales	Acetobacteraceae	Acidocella
	b07c78a9534903d2b6e05699f6ff18a5	0.372678	0.04	0.000333834	0	0	0	Bacteria	Actinobacteria	Acidimicrobiia	Acidimicrobiales
	c144878afb63f78ead3dbf9aa60ad3fe	0.333333	0.04	0	0	1.75702e-05	0	Bacteria	Proteobacteria	Deltaproteobacteria	NB1-j
	c5483f45323e238b2330cc591f0b6cd5	0.372678	0.04	0	0	0	1.96373e-05	Bacteria	Proteobacteria	Alphaproteobacteria	Sphingomonadales	Sphingomonadaceae	Sphingomonas	wittichii
	c8a3674cfae06b6d07786c8a3c0058b3	0.372678	0.04	0	8.34585e-06	0	0	Bacteria	Bacteroidetes	Cytophagia	Cytophagales	Cytophagaceae
	dc0a4a03916692f64e4d2cdbb730ccb5	0.372678	0.04	0	0	0.000114206	0	Bacteria	Verrucomicrobia	[Spartobacteria]	[Chthoniobacterales]	[Chthoniobacteraceae]
	e0bc0f3c9c6d3dfcea3765a351a1549b	0.333333	0.04	0	0	7.9066e-05	0	Bacteria	Planctomycetes	Planctomycetia	Gemmatales	Isosphaeraceae
	ea03aca16e5e6ad54430acc446cfba21	0.372678	0.04	0	0	8.78511e-05	0	Bacteria	Proteobacteria	Alphaproteobacteria	Rhodospirillales	Acetobacteraceae
	f60cf06632dd350026295d2f02a6fff4	0.333333	0.04	0	0	0	0.000108005	Bacteria	Acidobacteria	Acidobacteriia	Acidobacteriales	Acidobacteriaceae
	f715661dac42ade3215c0416aa2d5f7e	0.333333	0.04	0	0	0.000105421	0	Bacteria	Verrucomicrobia	Opitutae	Opitutales	Opitutaceae	Opitutus
	07b4cfd07a3a63d9aa1c26404faf19a4	0.333333	0.045	3.70927e-05	0	0	0	Bacteria	Bacteroidetes	[Saprospirae]	[Saprospirales]	Saprospiraceae
	136ca9b97798351efb59288e82d8354d	0.333333	0.045	0	0	8.78511e-06	0	Bacteria	Proteobacteria
	15248206e64faa7db79788a65990821b	0.333333	0.045	0	0	0	2.94559e-05	Bacteria	Proteobacteria
	1755c8b7c60e1f6205a7d800147c3434	0.333333	0.045	0	0	3.51404e-05	0	Bacteria	Actinobacteria	Actinobacteria	Actinomycetales	Microbacteriaceae	Rathayibacter
	1883762ea2378e81abdcad3dba25bfad	0.333333	0.045	0	0	1.75702e-05	0	Bacteria	Bacteroidetes	Cytophagia	Cytophagales	Cytophagaceae	Spirosoma
	25368dd1216da1cd95e52e114599cec0	0.372678	0.045	0	0	0	1.96373e-05	Bacteria	Actinobacteria	Thermoleophilia	Solirubrobacterales	Patulibacteraceae
	2899612d084dff709dc7a2973a7121f6	0.333333	0.045	0	0	5.27106e-05	0	Bacteria	Verrucomicrobia	[Spartobacteria]	[Chthoniobacterales]	[Chthoniobacteraceae]
	34e143100986daf2a51fbd83e023abfe	0.372678	0.045	0	0	0	7.85492e-05	Bacteria	Gemmatimonadetes	Gemm-3
	37ab2482402b84c2d1d3dfbdc22b226b	0.333333	0.045	0	0	0	6.87305e-05	Bacteria	Proteobacteria	Deltaproteobacteria	Myxococcales
	3e55bd6335c9e302cdae8872751aafd6	0.333333	0.045	0	0	0.000325049	0.000157098	Bacteria	Actinobacteria	Actinobacteria	Actinomycetales	Kineosporiaceae	Kineococcus
	3fae459fce7284a29b6c51f8f51e80d0	0.333333	0.045	0	0	8.78511e-06	0	Bacteria	Proteobacteria	Alphaproteobacteria	Rhizobiales
	4f27893e908afbd89c980c62a5149fe2	0.333333	0.045	0	0	4.39255e-05	0.000127642	Bacteria	Acidobacteria	[Chloracidobacteria]	RB41	Ellin6075
	5f5af626483a0a808bf62d5c9546b6c8	0.561857	0.045	0	8.34585e-06	0	0	Bacteria	Chlamydiae	Chlamydiia	Chlamydiales
	7542a95370db75feb87d67f7a8a5baf0	0.333333	0.045	0	0	1.75702e-05	0	Bacteria	Bacteroidetes	Cytophagia	Cytophagales	Cytophagaceae
	7c7f6b7968b1620d6d5cccf9ee66ad85	0.372678	0.045	0	0	8.78511e-06	0	Bacteria	Cyanobacteria	4C0d-2	SM1D11
	83a30f497887bc4fac3616f5eb6de99b	0.333333	0.045	0	0	0.000527106	0.000618575	Bacteria	Bacteroidetes	[Saprospirae]	[Saprospirales]	Chitinophagaceae
	8b0766d107153c82e4ab5f287749c893	0.333333	0.045	0	0	0	9.81865e-06	Bacteria	Bacteroidetes
	9365816bee76639d86143f44e835a447	0.333333	0.045	0	0	0	0	Bacteria	Proteobacteria	Betaproteobacteria	Burkholderiales	Comamonadaceae
	9a82ff25ca1c58cdecc4fe3b938d6c60	0.333333	0.045	0	0	0	0	Bacteria	Proteobacteria	Alphaproteobacteria	Rhodospirillales	Acetobacteraceae
	9dd423eec95de1b744823a7f8f458ef5	0.333333	0.045	0	0	4.39255e-05	0	Bacteria	Chloroflexi	Thermomicrobia	JG30-KF-CM45
	ac6bc44d8f18bc80baad95b10ade0bac	0.333333	0.045	0	8.34585e-06	0	0	Bacteria	Verrucomicrobia	[Spartobacteria]	[Chthoniobacterales]	[Chthoniobacteraceae]	Candidatus Xiphinematobacter
	af4b17119fba3fb2cc6f8469316e35ef	0.333333	0.045	0	2.50376e-05	0	0	Bacteria	Proteobacteria	Alphaproteobacteria	Rickettsiales
	af7fbb328a8242d45d34229d1345fe83	0.333333	0.045	9.27317e-06	0	0	0	Bacteria	Proteobacteria	Gammaproteobacteria	Pseudomonadales	Moraxellaceae	Acinetobacter
	b39c338f5e964b6cb87e07f10badc6c4	0.333333	0.045	0	0	0	5.89119e-05	Bacteria	Bacteroidetes	Cytophagia	Cytophagales	Cytophagaceae	Cytophaga
	b58f287366155ceee4c36c1503680ccd	0.333333	0.045	0	0	3.51404e-05	0.000353471	Bacteria	Proteobacteria	Gammaproteobacteria	Xanthomonadales	Sinobacteraceae
	b6be1fcc7523d2b58f9fa80874bed789	0.333333	0.045	0	0	8.78511e-06	0	Bacteria	Proteobacteria	Alphaproteobacteria	Rhizobiales	Hyphomicrobiaceae
	c19f9bf9e8da88abe9866f4d00a41c94	0.333333	0.045	0	0	4.39255e-05	0	Bacteria	Elusimicrobia	Elusimicrobia	FAC88
	cb859a13883cb700c21957afb9207c68	0.333333	0.045	0	0	3.51404e-05	0	Bacteria	Verrucomicrobia	[Spartobacteria]	[Chthoniobacterales]	[Chthoniobacteraceae]
	dfa6be6ab09b40cf408366b32d58f694	0.333333	0.045	0	0	0	0	Bacteria	Proteobacteria	Alphaproteobacteria	Rhizobiales	Hyphomicrobiaceae	Rhodoplanes
	e2b617a58d3064f7cd32aedd651816de	0.372678	0.045	0	0	8.78511e-06	0	Bacteria	Bacteroidetes	Flavobacteriia	Flavobacteriales	[Weeksellaceae]	Chryseobacterium
	e5fb0ad9fabc3f5051f7d497a544a7d4	0.333333	0.045	0	0	0	0.000137461	Bacteria	Proteobacteria
	f3bb4c34bd3c9982fa4591430e03b296	0.333333	0.045	0	0	1.75702e-05	0	Bacteria	Bacteroidetes	Sphingobacteriia	Sphingobacteriales	Sphingobacteriaceae	Sphingobacterium	faecium
	f93e516d1ee02195084ff58f5eba93da	0.372678	0.045	0	0	0	0	Bacteria	Proteobacteria	Alphaproteobacteria	Rhizobiales
	08b7d1ec9b601f4166aed8bef8598c81	0.372678	0.05	0	0	0	0	Bacteria	Planctomycetes	Planctomycetia	Pirellulales	Pirellulaceae
	0d9da8e8f827f51b078f029ca1abaaf5	0.333333	0.05	0	3.33834e-05	0	0	Bacteria	Verrucomicrobia	Verrucomicrobiae	Verrucomicrobiales	Verrucomicrobiaceae	Prosthecobacter
	1c36bae8c8790e853654ca0c35d319de	0.333333	0.05	0	0	0	0	Bacteria	Proteobacteria	Alphaproteobacteria	Rhizobiales
	1f31aee747e17a78cb5ee3d2e4a2a421	0.333333	0.05	0	0	3.51404e-05	0	Bacteria	Armatimonadetes	Armatimonadia	Armatimonadales	Armatimonadaceae
	20ce8f70db4d18b6e24c804fd2c2f21d	0.333333	0.05	0	0	4.39255e-05	0	Bacteria	Proteobacteria	Alphaproteobacteria	Rhizobiales	Rhizobiaceae
	27093d3e609d7650f624afc5a09d9b03	0.372678	0.05	0	8.34585e-06	0	0	Bacteria	Acidobacteria	Solibacteres	Solibacterales
	2ef6e4e62813fdf7c2f8edc5bfc59a1f	0.372678	0.05	0	3.33834e-05	0	0	Bacteria	Actinobacteria	Acidimicrobiia	Acidimicrobiales	C111
	32983d7b7c4e8cb419b86c0385f1eedf	0.333333	0.05	0	0	6.14958e-05	6.87305e-05	Bacteria	Firmicutes	Clostridia	Clostridiales	Ruminococcaceae
	337f4e0b385f2f7effbc83b2278dc532	0.333333	0.05	0	0	0	5.89119e-05	Bacteria	TM7	TM7-1
	3388e9ad96447f4b0aaa293dd4cf3367	0.333333	0.05	0	0	0	7.85492e-05	Bacteria	Proteobacteria	Alphaproteobacteria	Rhodospirillales	Rhodospirillaceae
	3520f944edecccca8d5d0b84499e7695	0.333333	0.05	0	0	1.75702e-05	0	Bacteria	Bacteroidetes	Cytophagia	Cytophagales	Flammeovirgaceae
	461821882b3bbca61b582a94758bebd7	0.333333	0.05	0	0	1.75702e-05	0	Bacteria	Planctomycetes	Planctomycetia	Gemmatales	Gemmataceae	Gemmata
	49a3da1551fe28c00ae5eadbb80efc4c	0.333333	0.05	0	0	3.51404e-05	0	Bacteria	Proteobacteria	Deltaproteobacteria	Myxococcales	Myxococcaceae
	53f788128000a57ffc32dd3c483aa7c9	0.333333	0.05	0	0	1.75702e-05	0	Bacteria	Planctomycetes	Planctomycetia	Gemmatales	Gemmataceae	Gemmata	obscuriglobus
	542e9d159efcd22e0a712cd448286c88	0.333333	0.05	0	0	0.000158132	0	Bacteria	Actinobacteria	Thermoleophilia	Solirubrobacterales	Solirubrobacteraceae
	6eaddacab4bff1747a88b244390113d9	0.333333	0.05	0	0	0.000746734	0.00163971	Bacteria	Proteobacteria	Gammaproteobacteria	Xanthomonadales	Xanthomonadaceae	Rhodanobacter
	7ec6d80e07915301bd7a15407a18c097	0.372678	0.05	0	0	0	1.96373e-05	Bacteria	Verrucomicrobia	[Spartobacteria]	[Chthoniobacterales]	[Chthoniobacteraceae]	Candidatus Xiphinematobacter
	7f04a8896b5162a0a593ff4d44488139	0.333333	0.05	0	0	0	9.81865e-06	Bacteria	Bacteroidetes	Sphingobacteriia	Sphingobacteriales
	871ea3b0d01e67925340cbe04c9187f0	0.333333	0.05	0	0	0	3.92746e-05	Bacteria	Actinobacteria	Thermoleophilia	Solirubrobacterales	Patulibacteraceae	Patulibacter
	9210912ea42aaf2857edce08eb28dbe6	0.333333	0.05	0	0	3.51404e-05	0	Bacteria	Bacteroidetes	Bacteroidia	Bacteroidales
	9decacb5ef11f300a4d61219b76af115	0.333333	0.05	0	0	1.75702e-05	0	Bacteria	Chloroflexi	Anaerolineae	A31	S47
	ab00049d53c5335d987842af727ab57b	0.333333	0.05	1.85463e-05	0	0	0	Bacteria	Bacteroidetes	[Saprospirae]	[Saprospirales]	Saprospiraceae
	af2faa3026aac1d3bfda6cf01510c8f6	0.333333	0.05	0	0	0.000325049	0.000500751	Bacteria	Bacteroidetes	[Saprospirae]	[Saprospirales]	Chitinophagaceae
	bf981d491f31ae07e725d9af65538c34	0.372678	0.05	0	0	5.27106e-05	0	Bacteria	Firmicutes	Clostridia	Clostridiales	[Mogibacteriaceae]
	c1647fb225d739b4bba4bfa39d61e15b	0.333333	0.05	0	4.17293e-05	0	0	Bacteria	Firmicutes	Clostridia	Clostridiales	Lachnospiraceae	Epulopiscium
	cbd3bd0c85ddab9285651fccd2878632	0.333333	0.05	0	0	0.000878511	0.000667668	Bacteria	Firmicutes	Bacilli	Lactobacillales	Streptococcaceae	Lactococcus
	d0cc2814bdaa0c36aaaa639790020d60	0.333333	0.05	0	0	0.000122992	0	Bacteria	Proteobacteria	Alphaproteobacteria	Rhizobiales
	e387d60d4ded0507c274fc24f13f983a	0.333333	0.05	0	0	2.63553e-05	0	Bacteria	Proteobacteria	Alphaproteobacteria	BD7-3
	ee65f26a40dd4fe4547625b5d56e6096	0.333333	0.05	0	0	8.78511e-06	0	Bacteria	WPS-2
	f510ad5dc895b93e13333b07c0988d2a	0.333333	0.05	0	0	0	0	Bacteria	Bacteroidetes	Flavobacteriia	Flavobacteriales	Flavobacteriaceae	Flavobacterium
	fc0bcc377ae98fe2d56b5c6000d134b4	0.333333	0.05	0	0	8.78511e-06	0	Bacteria	Chloroflexi	Ktedonobacteria	Elev-1554
Close to Roads	00e5c53e5de89d9e75ef2771ed62717f	0.464991	0.005	0	0	0.000579817	0	Bacteria	Proteobacteria	Gammaproteobacteria	Pseudomonadales	Pseudomonadaceae
	03af51e75c7ee46771685036b7c12f28	0.464991	0.005	0	0	0.000289909	0	Bacteria	Acidobacteria	Solibacteres	Solibacterales
	0addb2c9da3b7f29387d7473beb29d92	0.518593	0.005	0	0	0.000175702	0.000186554	Bacteria	Proteobacteria	Alphaproteobacteria	Rhodobacterales	Hyphomonadaceae
	0b5a2a634b682228a8ccb85a217b5d25	0.576422	0.005	0	0	0	1.96373e-05	Bacteria	TM6	SJA-4
	271b576cc1f2ce84b35d8374ed909db4	0.51468	0.005	0	0	8.78511e-06	1.96373e-05	Bacteria	Chloroflexi	Anaerolineae	Caldilineales	Caldilineaceae
	29ad81c62a44ac1e54d32e5348722906	0.493197	0.005	0	0	0	0.00036329	Bacteria	Actinobacteria	Actinobacteria	Actinomycetales	Micrococcaceae
	3808ea41045cefe6cf5a8da9c11d5604	0.464991	0.005	0	0	6.14958e-05	0	Bacteria	Bacteroidetes	[Saprospirae]	[Saprospirales]	Chitinophagaceae
	5f379b433e4e2283f3b46f9e01d5a40a	0.493197	0.005	0	0	0	0	Bacteria	Firmicutes	Clostridia	Clostridiales	Clostridiaceae
	618eac27434a7743becf8f7bb8886477	0.464991	0.005	2.78195e-05	0	0	0	Bacteria	Proteobacteria	Betaproteobacteria	Neisseriales	Neisseriaceae	Chitinibacter	tainanensis
	61ce80827f7196bc090fa9a4cc34a138	0.615061	0.005	0	0	8.78511e-06	0	Bacteria	Gemmatimonadetes	Gemm-2
	711ccf0affa8a0cd6d31008d5d9f0263	0.519875	0.005	0	8.34585e-06	0	0	Bacteria	Proteobacteria	Alphaproteobacteria
	73abf80dd20905ae175a0ce5439cb923	0.493197	0.005	0	0	0.000105421	0	Bacteria	Bacteroidetes	Flavobacteriia	Flavobacteriales	Flavobacteriaceae	Flavobacterium	succinicans
	748f5e1091680b0ee4428fc49c6ad325	0.493197	0.005	0	0	8.78511e-06	0	Bacteria	Actinobacteria	Actinobacteria	Actinomycetales	Microbacteriaceae
	7b4e54b3fc967720478049e32e59c31a	0.504693	0.005	0	0	0.00110692	0.000824767	Bacteria	Actinobacteria	Thermoleophilia	Solirubrobacterales
	ab709216e43cacfceb24b1f7456b102a	0.464991	0.005	0	0.000534135	0.000360189	0.000559663	Bacteria	Proteobacteria	Betaproteobacteria	Burkholderiales	Comamonadaceae	Methylibium
	ad574a0549476e3fe09be14e6cbee475	0.53305	0.005	0	0	0	3.92746e-05	Bacteria	Bacteroidetes	[Saprospirae]	[Saprospirales]	Chitinophagaceae
	b94769eb72718a0c512ade94384e3902	0.424476	0.005	0	0	0.000105421	0	Bacteria	Actinobacteria	Acidimicrobiia	Acidimicrobiales
	bf5f4f4da286a3c774d31edb1b6cdf32	0.434959	0.005	0	0.000634285	0	0	Bacteria	Proteobacteria	Alphaproteobacteria	Rickettsiales
	bfb758aa28184610485715737a961d56	0.464991	0.005	0	0	4.39255e-05	0	Bacteria	Bacteroidetes	[Saprospirae]	[Saprospirales]	Chitinophagaceae
	c7f2125c1668179139f07e2098d87033	0.493197	0.005	9.27317e-06	0	0	0	Bacteria	Bacteroidetes	Sphingobacteriia	Sphingobacteriales
	c95ae406e809bf890d9c57ac747a1904	0.477836	0.005	0	0	0	0	Bacteria	Verrucomicrobia	Verrucomicrobiae	Verrucomicrobiales	Verrucomicrobiaceae	Luteolibacter
	d87253658831ca82f201a457fb49e8a4	0.434959	0.005	0	0	8.78511e-06	0	Bacteria	Verrucomicrobia	[Spartobacteria]	[Chthoniobacterales]	[Chthoniobacteraceae]	Ellin506
	e77e7ca09de4e691738c41f6d22c6fa7	0.464991	0.005	0	0	0	0	Bacteria	Firmicutes	Bacilli	Gemellales	Gemellaceae
	edd30ea46700d97d9c5eb0e8775b8ab7	0.519875	0.005	0	0	6.14958e-05	0	Bacteria	Actinobacteria	Acidimicrobiia	Acidimicrobiales	EB1017
	08fa4ec20acbc44098c59e693c7749cf	0.473461	0.01	0	0	0.000983932	0.000805129	Bacteria	Proteobacteria	Alphaproteobacteria	Sphingomonadales	Sphingomonadaceae
	0e37606c473a0d3e570c379897bae26a	0.434959	0.01	0	0	8.78511e-06	0	Bacteria	Bacteroidetes	Bacteroidia	Bacteroidales
	131d866b6a7e94fb91581c3949a8d8d4	0.402694	0.01	0	0	0	1.96373e-05	Bacteria	Bacteroidetes	Cytophagia	Cytophagales	Cytophagaceae	Hymenobacter
	30339d4c01d7e1f5f59b4c145cf32395	0.549803	0.01	0	0	7.9066e-05	0	Bacteria	Proteobacteria	Alphaproteobacteria	BD7-3
	352c589ff39606bf33682733f860cd7f	0.464991	0.01	0	0	8.78511e-05	0	Bacteria	Chlamydiae	Chlamydiia	Chlamydiales	Parachlamydiaceae
	35f9837ef2d53bdbf30d1423ab06d28c	0.464991	0.01	0	0	0.000474396	6.87305e-05	Bacteria	Bacteroidetes	Cytophagia	Cytophagales	Cytophagaceae	Emticicia
	3803258f892a9f8b6ee2e1b6de8436d4	0.493197	0.01	0	0	0	0	Bacteria	Proteobacteria	Betaproteobacteria	Burkholderiales	Comamonadaceae	Acidovorax	facilis
	3c96fcf9a081b81a4e89a1294fec6abb	0.434959	0.01	0	0	0.000254768	2.94559e-05	Bacteria	Bacteroidetes	[Saprospirae]	[Saprospirales]	Chitinophagaceae	Sediminibacterium
	45114cc2a223e679265c91349e3c9aea	0.488338	0.01	0	0	0	3.92746e-05	Bacteria	Proteobacteria	Deltaproteobacteria	Myxococcales
	6ba560a76661744bc65eed04953c1314	0.841645	0.01	0	0	0	0	Bacteria	Verrucomicrobia	Verrucomicrobiae	Verrucomicrobiales	Verrucomicrobiaceae
	81425255b4d7b1ba769e132484854f9a	0.434959	0.01	5.5639e-05	0.000901352	0	0	Bacteria	Proteobacteria	Alphaproteobacteria	Rhizobiales	Xanthobacteraceae
	84ec1646f1284929f473dcd5182ba3a5	0.468521	0.01	0	0	8.78511e-06	0	Bacteria	Verrucomicrobia	[Methylacidiphilae]	Methylacidiphilales
	8b4ea65f891ce5b47ef5ab75ff56499f	0.535933	0.01	0	8.34585e-06	0	0	Bacteria	Gemmatimonadetes	Gemmatimonadetes	KD8-87
	a5f01384a817277fe2409ff7c50949e7	0.402694	0.01	1.85463e-05	0	0	0	Bacteria	Acidobacteria	Holophagae	Holophagales	Holophagaceae
	c24566a5608dfb7479ce14051e67420f	0.464991	0.01	0	0	0	0	Bacteria	Proteobacteria	Gammaproteobacteria	Enterobacteriales	Enterobacteriaceae
	c68c29d09b76c6738c7e138485cb0638	0.45144	0.01	0	0	1.75702e-05	0	Bacteria	Actinobacteria	Acidimicrobiia	Acidimicrobiales
	c6a71d15a6d67a0d418d09f523cb6194	0.502184	0.01	0	0	4.39255e-05	0.00014728	Bacteria	Proteobacteria	Alphaproteobacteria	Rhodospirillales	Acetobacteraceae
	e907c08afc269d0af44f5c96e61bac60	0.464991	0.01	0	0	0.000193272	0	Bacteria	Bacteroidetes	Sphingobacteriia	Sphingobacteriales	Sphingobacteriaceae
	ed9349b37a820bf201fcbb7971e2bee6	0.481311	0.01	0	0	0	8.83678e-05	Bacteria	Chlamydiae	Chlamydiia	Chlamydiales	Parachlamydiaceae	Candidatus Protochlamydia
	f10b12befc8b62351acf53047f2505f6	0.464991	0.01	0	0	2.63553e-05	3.92746e-05	Bacteria	Proteobacteria	Alphaproteobacteria	Rhodobacterales	Hyphomonadaceae	Woodsholea	maritima
	f18adc6e3477096c4e1b6bf0f2505e73	0.434959	0.01	0	0	8.78511e-06	0	Bacteria	OD1	ZB2
	f4ab08967f420d77c4df2ec76139d969	0.464991	0.01	0	0	0.0010015	0.00021601	Bacteria	Bacteroidetes	Sphingobacteriia	Sphingobacteriales	Sphingobacteriaceae
	1693b72fb96d3fa45f67065ef3445042	0.418288	0.015	0	0	0	0.000490932	Bacteria	Proteobacteria	Alphaproteobacteria	Sphingomonadales	Sphingomonadaceae
	3ddf979d19b34e87c800066f689dd4de	0.402694	0.015	0	0	6.14958e-05	0	Bacteria	Proteobacteria	Deltaproteobacteria	Myxococcales
	4bf03fa8fb8cd66f79240593a6defce9	0.434959	0.015	0	0	3.51404e-05	0	Bacteria	Planctomycetes	Planctomycetia	Gemmatales	Isosphaeraceae
	5b2279875da065eed5a0db265507f960	0.434959	0.015	0	0	8.78511e-06	0	Bacteria	Bacteroidetes	Flavobacteriia	Flavobacteriales	Cryomorphaceae	Fluviicola
	72c093c210a6e3e6fe95f0b2c6e67cbd	0.464991	0.015	0	0	1.75702e-05	0	Bacteria	Bacteroidetes	[Rhodothermi]	[Rhodothermales]	[Balneolaceae]	KSA1
	776e7edf02b98f56148b6ff8ce54f54d	0.402694	0.015	1.85463e-05	0	0	0	Bacteria	Bacteroidetes	Bacteroidia	Bacteroidales	Rikenellaceae	Alistipes	indistinctus
	7bdb0ce6989d8d7dbca2a449f4ebefc8	0.492019	0.015	0	0	6.14958e-05	0	Bacteria	Firmicutes	Clostridia	Clostridiales	Ruminococcaceae	Oscillospira
	7dc6a1f5d20cb072d8f7e2463c909ea9	0.475886	0.015	0	0	1.75702e-05	0	Bacteria	Proteobacteria	Betaproteobacteria
	90483bb88c1fd5f70c281143596d371a	0.464581	0.015	2.78195e-05	0	0.000316264	9.81865e-06	Bacteria	Proteobacteria	Gammaproteobacteria	Alteromonadales	Alteromonadaceae	Cellvibrio
	ad6b6a41b5b8b1de4bb3bd273ad6e8ee	0.452364	0.015	0	0	0	9.81865e-06	Bacteria	Proteobacteria
	d52c105b9586ddf8b1adf5800d7820db	0.47047	0.015	0	0	0	0	Bacteria	Proteobacteria	Alphaproteobacteria	Rhodospirillales	Rhodospirillaceae	Reyranella	massiliensis
	0d87b112bc336b97248bf4757a668689	0.413728	0.02	0	0	8.78511e-06	0	Bacteria	Proteobacteria	Alphaproteobacteria	Rickettsiales
	22d0ce457b2606ee94ce5ead360574bc	0.434959	0.02	0	0	8.78511e-06	0	Bacteria	Proteobacteria	Alphaproteobacteria	Rhizobiales	Bradyrhizobiaceae
	2325e4c9f95abc299ab131e3a5b5f5c7	0.493197	0.02	0	0	3.51404e-05	3.92746e-05	Bacteria	Proteobacteria
	25d591aaa38ba58b1cb6ea9a636651c2	0.560973	0.02	0	0	7.02809e-05	0	Bacteria	Proteobacteria	Deltaproteobacteria	Myxococcales
	57eb0c749720a63a5e8c5eb18cfad083	0.544166	0.02	0	2.50376e-05	0	0	Bacteria	Proteobacteria	Alphaproteobacteria	Rhizobiales	Methylocystaceae	Methylosinus
	5c6a716d746ce6913292730ede2a4fff	0.40104	0.02	0	0	0	1.96373e-05	Bacteria	Proteobacteria	Deltaproteobacteria	Myxococcales
	70d889ab2cd8df99b7222e8c57140849	0.482974	0.02	0	0	7.9066e-05	0	Bacteria	Acidobacteria	[Chloracidobacteria]	RB41	Ellin6075
	baf65ccf5de5511d5aced3ce767b8b98	0.402694	0.02	0	0	0	8.83678e-05	Bacteria	Actinobacteria	Actinobacteria	Actinomycetales
	bd06a60b5c615cf6a83442dcdfad6a7c	0.402694	0.02	0	0	0	1.96373e-05	Bacteria	Actinobacteria	Thermoleophilia	Solirubrobacterales	Conexibacteraceae
	c4a12a510cfbd7f260d9b002f89ade00	0.402694	0.02	0	8.34585e-06	0	0	Bacteria	Proteobacteria	Gammaproteobacteria
	ed4d30752ee085e506ef04183e30d045	0.454713	0.02	4.63658e-05	0	0	0	Bacteria	Bacteroidetes	[Saprospirae]	[Saprospirales]	Chitinophagaceae
	0052321af493a9f9c43468d6bdb11ac3	0.402694	0.025	0	0	8.78511e-06	0	Bacteria	Proteobacteria	TA18	CV90
	06f249e121d0aa52f0a23d83a77224e5	0.402694	0.025	0	0	0	6.87305e-05	Bacteria	Proteobacteria	Betaproteobacteria	Neisseriales	Neisseriaceae	Silvimonas	terrae
	4055e779b1cd16442387e806c991ccdb	0.534464	0.025	0	0	0	2.94559e-05	Bacteria	Proteobacteria
	5b84f9aefbea73054bcb5ebbf3904893	0.431841	0.025	9.27317e-06	0	0	0	Bacteria	Proteobacteria	Alphaproteobacteria	Rickettsiales	Rickettsiaceae
	5bcb6b451e6b1846a8c0d8131c7085d0	0.434959	0.025	0	0	0	9.81865e-06	Bacteria	OP11	WCHB1-64	d153
	703b6ec6b972010ca744755911d6a7be	0.460409	0.025	0	0	9.66362e-05	2.94559e-05	Bacteria	Proteobacteria	Deltaproteobacteria	Myxococcales	Haliangiaceae
	816ed57ea0059f39b991811f69ffa36d	0.423105	0.025	0	0	2.63553e-05	0	Bacteria	Proteobacteria	Gammaproteobacteria	Methylococcales	Crenotrichaceae	Crenothrix
	89f4e3454faff7e52c3a50132eb31bb3	0.402694	0.025	0	4.17293e-05	0	0	Bacteria	Proteobacteria	Alphaproteobacteria	Rhizobiales
	99976ad3bf0aaf083d055e2f3208712e	0.402694	0.025	0	0	0	2.94559e-05	Bacteria	WPS-2
	b192bcf4602268b74f2f47ee1201f7ec	0.394502	0.025	9.27317e-06	0	0.0036546	0.0590003	Bacteria	Bacteroidetes	Sphingobacteriia	Sphingobacteriales	Sphingobacteriaceae	Pedobacter
	e348dd0f8b01220a2d4fc152bc8feb4e	0.402694	0.025	0	0	0	0	Bacteria	Actinobacteria	Actinobacteria	Actinomycetales	Microbacteriaceae	Microbacterium
	e6774f6ede6de7cf209dfdc435610c2e	0.367607	0.025	0	0	0.000781875	0.00154153	Bacteria	Actinobacteria	Actinobacteria	Actinomycetales	Nocardioidaceae	Aeromicrobium
	ec69936c17f37d20d7eba29c621126dd	0.402694	0.025	0	3.33834e-05	0	0	Bacteria	Chlamydiae	Chlamydiia	Chlamydiales
	19bcb88dd82d2fd9098c16d7577ec742	0.402694	0.03	9.27317e-06	0	0	0	Bacteria	Firmicutes	Clostridia	Clostridiales	Ruminococcaceae	Oscillospira
	23b870d0574883d71d3be8efbb227f91	0.402694	0.03	0	0	0	0	Bacteria	Proteobacteria	Gammaproteobacteria	Legionellales	Coxiellaceae
	344b4841daa370f41389e7f1df520073	0.402694	0.03	2.78195e-05	0	0	0	Bacteria	Proteobacteria	Alphaproteobacteria	Rhizobiales	Methylocystaceae
	44ee7e8aba70a82fa006aa6ea0f024c3	0.40104	0.03	0	1.66917e-05	0	0	Bacteria	Proteobacteria	Deltaproteobacteria	Spirobacillales
	56df6786c42e98626965087948e3862d	0.434959	0.03	0	0	0	3.92746e-05	Bacteria	Proteobacteria	Alphaproteobacteria	Rhizobiales	Phyllobacteriaceae
	6bde68b55f1ceb3dcca5d08d2deb8642	0.434959	0.03	0	8.34585e-06	0	0	Bacteria	Firmicutes	Erysipelotrichi	Erysipelotrichales	Erysipelotrichaceae
	6cd4b3c253a2310eb42ca4e3b8dad994	0.402694	0.03	1.85463e-05	0	0	0	Bacteria	Proteobacteria	Alphaproteobacteria	Rhizobiales	Rhizobiaceae	Rhizobium
	8d5282ce628d1627a415d8074f771d0a	0.402694	0.03	0	0	0.000237198	1.96373e-05	Bacteria	Actinobacteria	Thermoleophilia	Gaiellales
	a10f8fa42adda3cd3b242e9bb2ed3ddd	0.402694	0.03	0	0	1.75702e-05	0	Bacteria	OD1	ZB2
	bc9ed4f83efef9b2aeded4ed936b7ec9	0.402694	0.03	0	0	8.78511e-06	0	Bacteria	Actinobacteria	Thermoleophilia	Gaiellales	AK1AB1_02E
	c16a438ea08d3605c1168c4aee0faf6b	0.393643	0.03	0	0	0	0	Bacteria	Proteobacteria	Gammaproteobacteria
	c9967be51d18a28c543bff61ca82b2f5	0.402694	0.03	0	0	4.39255e-05	0	Bacteria	Actinobacteria	Acidimicrobiia	Acidimicrobiales
	d59cb4a9ba3a9b3f72f0bc1be6613e1f	0.419137	0.03	0	0	8.78511e-06	0	Bacteria	Firmicutes	Clostridia	Clostridiales	Lachnospiraceae	Epulopiscium
	e6ee376e777f740edc3a53697ed263bd	0.402694	0.03	2.78195e-05	0	0	0	Bacteria	Proteobacteria	Deltaproteobacteria	Desulfovibrionales	Desulfovibrionaceae	Desulfovibrio	putealis
	ebd8207e2101fba309325d29f74689f8	0.377833	0.03	0	0	0	0.000304378	Bacteria	Proteobacteria	Betaproteobacteria	Burkholderiales	Burkholderiaceae	Burkholderia
	0c610adac03163907aabe0e3fa8e7e11	0.402694	0.035	0	0	1.75702e-05	0	Bacteria	Chloroflexi	Chloroflexi	Herpetosiphonales
	16bab32a19d347ed6275975eded57dfb	0.476107	0.035	0	0	0.000122992	9.81865e-05	Bacteria	Actinobacteria	Acidimicrobiia	Acidimicrobiales	C111
	29f58f8b3da44603508aa6590e32f941	0.396545	0.035	0	0	0	9.81865e-06	Bacteria	Actinobacteria	Actinobacteria	Actinomycetales	Nocardioidaceae	Kribbella
	4637321a52de300f1823d4abe8e7e314	0.366233	0.035	0	0	0	0.000265104	Bacteria	Proteobacteria	Deltaproteobacteria	Myxococcales	Haliangiaceae
	53af7604f959dc3a5806c2441526ee9f	0.391659	0.035	0	0	0	0	Bacteria	Proteobacteria	Alphaproteobacteria	Sphingomonadales	Sphingomonadaceae	Novosphingobium
	609e927ed8e28dd3d79e8e8aad47dd1e	0.402694	0.035	0	5.8421e-05	0	0	Bacteria	Bacteroidetes	[Saprospirae]	[Saprospirales]	Saprospiraceae
	662ac4ab8392b0be547b819ee0030a5a	0.468609	0.035	0	0	0	0	Bacteria	Proteobacteria	Betaproteobacteria	Neisseriales	Neisseriaceae	Chitinibacter	tainanensis
	a154d5b1a065884c395bf5417b056bc9	0.402694	0.035	0	0	8.78511e-06	0	Bacteria	Planctomycetes
	d5773af13a50a37e980a509e23f98dea	0.402694	0.035	0	0	8.78511e-06	0	Bacteria	Acidobacteria	Acidobacteriia	Acidobacteriales	Koribacteraceae
	e8f606db75fd18c9cd2309c98d2908fa	0.402694	0.035	0	0	8.78511e-06	0	Bacteria	Proteobacteria	Deltaproteobacteria	Myxococcales	Haliangiaceae
	511125ab3084858213157deb6b92a56a	0.402694	0.04	0	0	0	2.94559e-05	Bacteria	Proteobacteria	Alphaproteobacteria	Caulobacterales	Caulobacteraceae	Phenylobacterium
	59dc7456fa6fafc7d7fde53b12198912	0.402694	0.04	0	0	0	0	Bacteria	Proteobacteria	Alphaproteobacteria	Sphingomonadales	Sphingomonadaceae	Sphingomonas	wittichii
	83a2a3ee92c97180e3c40857a92e5ecf	0.424476	0.04	0	0	0.000105421	0	Bacteria	Actinobacteria	Thermoleophilia	Solirubrobacterales
	8c1bbc5d6de17fe12a8c79361008525c	0.439837	0.04	0	0	8.78511e-06	0	Bacteria	Acidobacteria	Solibacteres	Solibacterales
	a27c0544a0789a4e34dc33c69ff79640	0.462964	0.04	0	0	3.51404e-05	0	Bacteria	Proteobacteria	Deltaproteobacteria	Bdellovibrionales	Bacteriovoracaceae	Peredibacter	starrii
	b7066c7a73e3d7e466159e3fd60ab97a	0.367607	0.04	1.85463e-05	0	0	0	Bacteria	Bacteroidetes	Cytophagia	Cytophagales	Cytophagaceae	Flectobacillus
	c5483f45323e238b2330cc591f0b6cd5	0.367607	0.04	0	0	0	1.96373e-05	Bacteria	Proteobacteria	Alphaproteobacteria	Sphingomonadales	Sphingomonadaceae	Sphingomonas	wittichii
	cd42cf9dbcd165b203fa2bf11e18ac4b	0.402694	0.04	0	0	8.78511e-06	0	Bacteria	Actinobacteria	Thermoleophilia	Gaiellales
	d0f57ae2a67f063bd64cf5500a14e066	0.402694	0.04	0	0	0	0	Bacteria	Proteobacteria	Deltaproteobacteria	Syntrophobacterales	Syntrophaceae	Desulfobacca
	e1f8d9e9b1b2ec73019021682cb6a721	0.367607	0.04	0	0	0.000650098	0	Bacteria	Proteobacteria	Betaproteobacteria	A21b	EB1003
	f42150503364e6fcf3e752039515819e	0.367607	0.04	0	0	8.78511e-06	0	Bacteria	Proteobacteria	Deltaproteobacteria	Bdellovibrionales	Bdellovibrionaceae	Bdellovibrio
	14215d706fb7265e0b56eeb892fc0ae5	0.520517	0.045	0	0	0	0.000274922	Bacteria	Verrucomicrobia	Opitutae	[Cerasicoccales]	[Cerasicoccaceae]
	1713ba3ec6d537bb01d7c754f92da4f2	0.446748	0.045	0	0	0	0	Bacteria	Firmicutes	Bacilli	Bacillales
	b36902a062f6af26f9e9ac8606a72c48	0.428799	0.045	0	0	0.000193272	2.94559e-05	Bacteria	Proteobacteria	Alphaproteobacteria	Rhizobiales	Aurantimonadaceae
	c8a3674cfae06b6d07786c8a3c0058b3	0.367607	0.045	0	8.34585e-06	0	0	Bacteria	Bacteroidetes	Cytophagia	Cytophagales	Cytophagaceae
	fad3ccccd82fba631b55f0d4635e0cbc	0.402694	0.045	0	0	8.78511e-06	0	Bacteria	Bacteroidetes	Flavobacteriia	Flavobacteriales	Flavobacteriaceae	Flavobacterium
	03710ccf8854e6dcf7b44c9cafcbe714	0.367607	0.05	0	0	0	2.94559e-05	Bacteria	Firmicutes	Bacilli	Lactobacillales	Streptococcaceae	Streptococcus
	107aa7e6b56274803bffd1ccff5b2ee6	0.55918	0.05	3.70927e-05	0	0	0	Bacteria	Proteobacteria	Gammaproteobacteria	Methylococcales	Methylococcaceae
	10af8cec2a202ee07445143efa80a992	0.367607	0.05	0	0	6.14958e-05	0	Bacteria	Proteobacteria	Alphaproteobacteria
	25368dd1216da1cd95e52e114599cec0	0.367607	0.05	0	0	0	1.96373e-05	Bacteria	Actinobacteria	Thermoleophilia	Solirubrobacterales	Patulibacteraceae
	4f03605612ca305e89fb7f131186df29	0.400289	0.05	0	0	0.000237198	0	Bacteria	Verrucomicrobia	Opitutae	[Cerasicoccales]	[Cerasicoccaceae]
	7823e8282bf202611291fced87a02e77	0.386471	0.05	0	0	7.02809e-05	0	Bacteria	Proteobacteria	Betaproteobacteria	Burkholderiales
	7d9485656af84f96ee831bb24dc2eb22	0.367607	0.05	0	0	0	0	Bacteria	Proteobacteria	Gammaproteobacteria	Xanthomonadales	Sinobacteraceae
	c074a2274e5729d65eb0663d1f173fb8	0.367607	0.05	0	2.50376e-05	0	0	Bacteria	GN02	BD1-5
	d741925b8c69408b61996dd11534f374	0.367607	0.05	0	9.18044e-05	0	0	Bacteria	Bacteroidetes	[Saprospirae]	[Saprospirales]	Chitinophagaceae
	ff82e8bb36b926bf6b59d7d3afcb5754	0.414368	0.05	0	2.50376e-05	0	0	Bacteria	Proteobacteria	Betaproteobacteria	Burkholderiales	Alcaligenaceae
	ffb9f6cdc394005736db147e1d22e6e7	0.367607	0.05	0	0	0	4.90932e-05	Bacteria	Proteobacteria	Alphaproteobacteria	Rhizobiales	Methylobacteriaceae	Methylobacterium
Far from Roads	21fe1317e64da0998509624052377caf	0.569495	0.005	0	0	0	0.000314197	Bacteria	Verrucomicrobia	[Spartobacteria]	[Chthoniobacterales]	[Chthoniobacteraceae]	Chthoniobacter
	45019cdc0754d9272271a3fcbcfeb376	0.518729	0.005	0	0	0.000614958	0.000235648	Bacteria	Proteobacteria	Deltaproteobacteria	Myxococcales	Haliangiaceae
	46514e7017b43513cd24fb198e05a061	0.464991	0.005	0	0	7.9066e-05	0.000127642	Bacteria	Bacteroidetes	[Saprospirae]	[Saprospirales]	Chitinophagaceae
	6b64fd5a83ec5c878d36244488120f86	0.464991	0.005	0	0	0	9.81865e-05	Bacteria	Proteobacteria	Gammaproteobacteria	Xanthomonadales	Xanthomonadaceae
	783b9a65c5732f2f499af974f99ff0d6	0.464991	0.005	0	0	0	0	Bacteria	Bacteroidetes	Flavobacteriia	Flavobacteriales	Flavobacteriaceae	Flavobacterium
	897f869784c7b933c9eb21eb9a4c7f35	0.493197	0.005	0	0	0.000202057	9.81865e-06	Bacteria	Proteobacteria	Gammaproteobacteria	Alteromonadales	Alteromonadaceae	Cellvibrio
	8a5e7bc1594a5b008253c7bc9fde4775	0.54525	0.005	0	0	0	0	Bacteria	Actinobacteria	Actinobacteria	Actinomycetales	Nocardioidaceae	Nocardioides
	8aedf902c09f744ebe4ed471786a6972	0.464991	0.005	0	0	0.000219628	0	Bacteria	Bacteroidetes	Cytophagia	Cytophagales	Cytophagaceae	Hymenobacter
	9889920091011c31a3a47963970cec5d	0.519875	0.005	0	9.18044e-05	0	0	Bacteria	Chlamydiae	Chlamydiia	Chlamydiales	Rhabdochlamydiaceae	Candidatus Rhabdochlamydia
	9dab699cc1c76d0dd94b37cefe890980	0.493197	0.005	0	0	0.0004129	0.000382927	Bacteria	FBP
	9fc737c3d667cfc6378d2b0660179738	0.54525	0.005	0	0	0	3.92746e-05	Bacteria	Bacteroidetes	Bacteroidia	Bacteroidales
	aff652537d9e8f68467bf8084c1ef555	0.519875	0.005	0	0	0	8.83678e-05	Bacteria	TM7	TM7-1
	b238e4433192982e521b66297ac7d931	0.694641	0.005	9.27317e-06	0	0	0	Bacteria	Actinobacteria	Acidimicrobiia	Acidimicrobiales	JdFBGBact
	b296a67f92d16f74c10d2f54323f61ef	0.464991	0.005	0	0	0.000193272	0	Bacteria	Proteobacteria	Alphaproteobacteria	Sphingomonadales	Sphingomonadaceae	Sphingomonas	wittichii
	b703a73fba5641605736f8302d09b82b	0.519875	0.005	0	0	0	9.81865e-06	Bacteria	Proteobacteria	Alphaproteobacteria	Sphingomonadales	Sphingomonadaceae	Novosphingobium
	c18f229669863acad8cf59b6e5c97481	0.519875	0.005	0	0	0	0	Bacteria	Proteobacteria	Gammaproteobacteria	Enterobacteriales	Enterobacteriaceae
	cb7bd8205baf0a89a49e1ae677cecaef	0.464991	0.005	0	0	0	0	Bacteria	Firmicutes	Bacilli	Lactobacillales	Carnobacteriaceae	Granulicatella
	cd632e647e8640497b421813db56d767	0.519875	0.005	2.78195e-05	0	0	0	Bacteria	Verrucomicrobia	Verrucomicrobiae	Verrucomicrobiales	Verrucomicrobiaceae	Luteolibacter
	d0f13c36f43eb90147a42b9dbd7eeac1	0.519875	0.005	0	0	0	3.92746e-05	Bacteria	Chloroflexi
	e5f64d439296674a7afe8370c38ce920	0.464991	0.005	0	0	0.000641313	0	Bacteria	Actinobacteria	Actinobacteria	Actinomycetales	Nakamurellaceae
	f6612fd640bf337f019c951550519bf4	0.519875	0.005	0	0	0	0	Bacteria	Armatimonadetes	[Fimbriimonadia]	[Fimbriimonadales]	[Fimbriimonadaceae]	Fimbriimonas
	115f17904b2fcf7092fa79107d957a13	0.434959	0.01	0	0	0	2.94559e-05	Bacteria	Planctomycetes	Phycisphaerae	WD2101
	2b7ca38a8e20021e45d94aa8e876105f	0.428515	0.01	0	0	2.63553e-05	0	Bacteria	Proteobacteria	Alphaproteobacteria	Rhizobiales	Phyllobacteriaceae
	41b2650f3648b21a092edea611ff6968	0.493197	0.01	0	0	3.51404e-05	0	Bacteria	Proteobacteria	Gammaproteobacteria	Legionellales	Legionellaceae	Legionella
	65e2fe387bfdf0fa880811cceac1d59e	0.49948	0.01	3.70927e-05	0	0	0	Bacteria	Proteobacteria	Alphaproteobacteria	Caulobacterales	Caulobacteraceae	Asticcacaulis
	758f21b5f0c970acf9b711ab8356889e	0.444675	0.01	0	0	0.000114206	0	Bacteria	Verrucomicrobia	[Pedosphaerae]	[Pedosphaerales]	Ellin515
	76a9e34379b1bb77b6f1ba049c52eac3	0.482461	0.01	0	0	0	5.89119e-05	Bacteria	Proteobacteria	Deltaproteobacteria	Myxococcales
	791ca5935b55de1be66b9c83d56e4167	0.519875	0.01	0	0	8.78511e-06	0	Bacteria	Proteobacteria	Alphaproteobacteria	Rickettsiales
	bd54ce970f276369287672ac8539091c	0.464991	0.01	0	0	0.00193272	0	Bacteria	Proteobacteria	Gammaproteobacteria	Legionellales	Coxiellaceae	Rickettsiella
	dbcabbf219234a090aeb86c486132ba8	0.434959	0.01	0	0	1.75702e-05	0	Bacteria	Proteobacteria	Gammaproteobacteria	Legionellales
	4264afc46480544aaa1f789ad19e09be	0.495116	0.015	0	0	0	1.96373e-05	Bacteria	Bacteroidetes	BME43
	53fa642bf357f58f8858fe5b17ade482	0.434959	0.015	0	0	0	1.96373e-05	Bacteria	Proteobacteria	Alphaproteobacteria	Rhizobiales	Methylocystaceae
	71217090b758704f0170e0093e88c9e7	0.452589	0.015	0	0	1.75702e-05	0	Bacteria	Bacteroidetes	Flavobacteriia	Flavobacteriales	Flavobacteriaceae	Flavobacterium
	bd328d0560694a5c53e2a89a4519819b	0.489584	0.015	0	0	4.39255e-05	0	Bacteria	Proteobacteria
	caa5ee7b65bfc0f38b26d37e472f550a	0.434959	0.015	0	0	0	3.92746e-05	Bacteria	Verrucomicrobia	[Spartobacteria]	[Chthoniobacterales]	[Chthoniobacteraceae]
	eaa9c7a60c1e6710924a752bc3c04d24	0.402694	0.015	0	0	0.00150225	0.00276886	Bacteria	Proteobacteria	Gammaproteobacteria	Xanthomonadales	Xanthomonadaceae	Stenotrophomonas	maltophilia
	04f7e4b3f8de0ac3b3bab1c6521fea76	0.402694	0.02	0	0	4.39255e-05	0	Bacteria	Verrucomicrobia	[Spartobacteria]	[Chthoniobacterales]	[Chthoniobacteraceae]	Candidatus Xiphinematobacter
	08e1219ec1b1f610bac2eac928fa071f	0.434959	0.02	0	0	1.75702e-05	5.89119e-05	Bacteria	Actinobacteria	Actinobacteria	Actinomycetales	Nocardioidaceae
	1b340cc6adb4dcb2a9c1306ac761736f	0.398646	0.02	0	0	0	0	Bacteria	Planctomycetes	Planctomycetia	Gemmatales	Gemmataceae	Gemmata
	212aa2f475af9d118c10f23b224d711c	0.464991	0.02	0	0	8.78511e-06	0	Bacteria	Proteobacteria	Deltaproteobacteria	Myxococcales
	4e3c37fd7340e56bd1cadf51bcd748fa	0.500732	0.02	0	0	5.27106e-05	0	Bacteria	Actinobacteria	Acidimicrobiia	Acidimicrobiales	EB1017
	61f47fc80f7949790d66169f241954c0	0.402694	0.02	0	0	6.14958e-05	0	Bacteria	Verrucomicrobia	[Spartobacteria]	[Chthoniobacterales]	[Chthoniobacteraceae]
	88c7bfc917dfef9cb4535c9cbb3ab0aa	0.434959	0.02	0	0	8.78511e-06	0	Bacteria	Bacteroidetes	Cytophagia	Cytophagales	Cytophagaceae	Sporocytophaga
	9bd37fb2c0d65f111d270dae3da819c9	0.527262	0.02	4.63658e-05	0	0	0	Bacteria	Proteobacteria	Deltaproteobacteria	Desulfobacterales	Desulfobacteraceae	Desulfococcus
	a69869ed54c5ede58338583d4c71047e	0.414717	0.02	0	0	5.27106e-05	0	Bacteria	Proteobacteria	Betaproteobacteria	SC-I-84
	f99ee5e3ce6351c04c082bfb0b69e256	0.421059	0.02	0	0	1.75702e-05	0	Bacteria	Proteobacteria	Gammaproteobacteria	Xanthomonadales	Xanthomonadaceae
	4505c57a5058e6f9be725b66cbf14d9d	0.420456	0.025	0	0	1.75702e-05	0	Bacteria	Proteobacteria	Betaproteobacteria	Neisseriales	Neisseriaceae	Chitinibacter	tainanensis
	454cebca882b1f939be462db5699919c	0.471419	0.025	0	0	0	9.81865e-06	Bacteria	Planctomycetes	Phycisphaerae	WD2101
	4cf178ceea57dbd0944e75a5a752b1a7	0.402694	0.025	0	0	0	5.89119e-05	Bacteria	Proteobacteria	Alphaproteobacteria	BD7-3
	5dd7aabab31d2fa4e1540dfe79e8202c	0.434959	0.025	0	0	0	0.000255285	Bacteria	Bacteroidetes	Sphingobacteriia	Sphingobacteriales
	9db3103813997fb1847360e95c8292e6	0.434959	0.025	0	0	0	9.81865e-05	Bacteria	Planctomycetes	Planctomycetia	Gemmatales	Isosphaeraceae
	cba0e625af19e3c10d675e0fdc731aa6	0.402694	0.025	0	8.34585e-06	0	0	Bacteria	Cyanobacteria	4C0d-2	YS2
	ecb70126c5314c51d63649d52f460b3c	0.453658	0.025	0	0	8.78511e-06	0	Bacteria	Actinobacteria	Thermoleophilia	Solirubrobacterales	Patulibacteraceae
	2d21c7aa75f166d1817f6fea83caf6d6	0.428806	0.03	0	8.34585e-06	0	0	Bacteria	Planctomycetes	Phycisphaerae	Phycisphaerales
	3c381888a1d668510083371d91802e25	0.402694	0.03	0	0	0	0	Bacteria	Proteobacteria	Alphaproteobacteria	Rickettsiales
	1d8a564335259699fa7ad1cc71765298	0.452564	0.035	0	0	5.27106e-05	0	Bacteria	Proteobacteria	Gammaproteobacteria	Xanthomonadales	Sinobacteraceae
	a3adceb226cc1a72d88f61bf5ea8fbf0	0.394719	0.035	0	0	0	1.96373e-05	Bacteria	Verrucomicrobia	[Methylacidiphilae]	Methylacidiphilales
	fa0709f599e4ea8aa4daf27d82181b6d	0.402694	0.035	0	0	1.75702e-05	0	Bacteria	Actinobacteria	OPB41
	217791e2b9f75aa3915ad540e35c3612	0.448076	0.04	0	0	0.000272338	0.000952409	Bacteria	Proteobacteria	Alphaproteobacteria	Sphingomonadales	Sphingomonadaceae	Novosphingobium
	31de871bad103340eaac73b2383506fe	0.412068	0.04	0	0	0	0	Bacteria	Proteobacteria	Betaproteobacteria	Burkholderiales	Comamonadaceae
	44c77cac6473652f7ca18d050e4ed58e	0.367607	0.04	0	0	4.39255e-05	0	Bacteria	Planctomycetes	Planctomycetia	Gemmatales	Gemmataceae	Gemmata
	7265da54f9bb477b30e2494c1a9ad85d	0.39569	0.04	0	0	4.39255e-05	0	Bacteria	Bacteroidetes	Flavobacteriia	Flavobacteriales	Flavobacteriaceae	Flavobacterium	columnare
	867abad3852b604e9b96f8a4dcd03c65	0.589761	0.04	0	0	0	0	Bacteria	Proteobacteria	Alphaproteobacteria	Rhodobacterales	Rhodobacteraceae	Rubellimicrobium
	c7db35780c2458b2e8e9b33c048c057c	0.477719	0.04	0	0	0	9.81865e-06	Bacteria	Proteobacteria	Alphaproteobacteria
	3e825edf79d734cb0fd14e28661e2190	0.367607	0.045	0	0	1.75702e-05	0	Bacteria	TM6	SJA-4
	41ebf552f3b1acc7e12f21a8dfb32bcf	0.438698	0.05	0	0	0.000210843	0	Bacteria	Proteobacteria	Gammaproteobacteria	Pseudomonadales	Pseudomonadaceae	Pseudomonas
	b22073d118ff8d2dbfdb0b0465fe4bf1	0.367607	0.05	0	8.34585e-06	0.00151104	0.0011586	Bacteria	Proteobacteria	Alphaproteobacteria	Sphingomonadales	Sphingomonadaceae	Sphingomonas	echinoides
	d1f00c6a54d53cdbc1d8211bd9eaeea1	0.429732	0.05	0	0	0.000272338	0	Bacteria	Proteobacteria	Gammaproteobacteria	Xanthomonadales	Sinobacteraceae	Panacagrimonas	perspica
	e12a88df4f4a536d0ed97dcd1848ddb9	0.380672	0.05	0	0	0	9.81865e-06	Bacteria	Proteobacteria	Alphaproteobacteria	Rhizobiales

## Sheet: Copy for greater than values
		LDA stats		Adults		Efts		Taxonomy
Assignment	ASV ID	LDA	p.value	Close	Far	Close	Far	Kingdom	Phylum	Class	Order	Family	Genus	Species
Adults	03b0fd5b91e3c932aa5a4d552ae45061	0.999757	0.005	0	0	2.63553e-05	0	Bacteria	Proteobacteria	Gammaproteobacteria	Alteromonadales	Alteromonadaceae	Cellvibrio
	064ea1599013ce46b0ba7c508468c7b8	0.986754	0.005	0	0	0	1.96373e-05	Bacteria	Actinobacteria	Actinobacteria	Actinomycetales
	08cc46b8779c43b1872292e0d97a0890	0.725476	0.005	0	0.000500751	0	0	Bacteria	Proteobacteria	Alphaproteobacteria	Rickettsiales
	0addb2c9da3b7f29387d7473beb29d92	0.538028	0.005	0	0	0.000175702	0.000186554	Bacteria	Proteobacteria	Alphaproteobacteria	Rhodobacterales	Hyphomonadaceae
	115f17904b2fcf7092fa79107d957a13	0.429198	0.005	0	0	0	2.94559e-05	Bacteria	Planctomycetes	Phycisphaerae	WD2101
	14289196a989a4518f5bc05571dc5a69	0.561951	0.005	0	0	1.75702e-05	0	Bacteria	Proteobacteria	Deltaproteobacteria	Spirobacillales
	1b06f55830d99221f4a3b99740c9c2fc	0.538028	0.005	0	0	0	0	Bacteria	Proteobacteria	Gammaproteobacteria	Aeromonadales	Aeromonadaceae	Aeromonas
	21fe1317e64da0998509624052377caf	0.561951	0.005	0	0	0	0.000314197	Bacteria	Verrucomicrobia	[Spartobacteria]	[Chthoniobacterales]	[Chthoniobacteraceae]	Chthoniobacter
	2b7ca38a8e20021e45d94aa8e876105f	0.458831	0.005	0	0	2.63553e-05	0	Bacteria	Proteobacteria	Alphaproteobacteria	Rhizobiales	Phyllobacteriaceae
	30339d4c01d7e1f5f59b4c145cf32395	0.628281	0.005	0	0	7.9066e-05	0	Bacteria	Proteobacteria	Alphaproteobacteria	BD7-3
	308f947d5eb1091717dae16e8650a430	0.931793	0.005	0	0	0	1.96373e-05	Bacteria	Actinobacteria	Actinobacteria	Actinomycetales	Nocardiaceae
	34e9c71dc0d5d3d0d024dd19ffd95c5e	0.858395	0.005	0	0	0	8.83678e-05	Bacteria	Proteobacteria	Alphaproteobacteria	Rhodospirillales	Rhodospirillaceae	Reyranella	massiliensis
	365bc413ed3cf82d8737939b5581c3cc	0.903211	0.005	0	0	8.78511e-06	0	Bacteria	TM7	TM7-1
	413b60cfa1b2a882c5d3e9551807f7fe	0.999829	0.005	0	0	2.63553e-05	0	Bacteria	Actinobacteria	Acidimicrobiia	Acidimicrobiales
	41b2650f3648b21a092edea611ff6968	0.486664	0.005	0	0	3.51404e-05	0	Bacteria	Proteobacteria	Gammaproteobacteria	Legionellales	Legionellaceae	Legionella
	41ebf552f3b1acc7e12f21a8dfb32bcf	0.538028	0.005	0	0	0.000210843	0	Bacteria	Proteobacteria	Gammaproteobacteria	Pseudomonadales	Pseudomonadaceae	Pseudomonas
	4286fe009c9c4d61de406011ea9124d2	0.458831	0.005	0	0	5.27106e-05	0	Bacteria	Bacteroidetes	Sphingobacteriia	Sphingobacteriales
	44ee7e8aba70a82fa006aa6ea0f024c3	0.429198	0.005	0	1.66917e-05	0	0	Bacteria	Proteobacteria	Deltaproteobacteria	Spirobacillales
	45019cdc0754d9272271a3fcbcfeb376	0.511795	0.005	0	0	0.000614958	0.000235648	Bacteria	Proteobacteria	Deltaproteobacteria	Myxococcales	Haliangiaceae
	4505c57a5058e6f9be725b66cbf14d9d	0.458831	0.005	0	0	1.75702e-05	0	Bacteria	Proteobacteria	Betaproteobacteria	Neisseriales	Neisseriaceae	Chitinibacter	tainanensis
	4dcf1cb02cfd5c00ab843a21c37661b1	0.707107	0.005	2.78195e-05	0	0	0	Bacteria	Proteobacteria	Gammaproteobacteria	Chromatiales
	4e579e8bc4b9460311de357af5935141	0.725476	0.005	0	0	0.000166917	0.00197355	Bacteria	Bacteroidetes	Sphingobacteriia	Sphingobacteriales	Sphingobacteriaceae	Pedobacter
	51f9cc35690dd438c2a261c48ca26de5	0.999823	0.005	0	0	0.00043047	0.000157098	Bacteria	Proteobacteria	Deltaproteobacteria	Myxococcales	Cystobacterineae
	53fa642bf357f58f8858fe5b17ade482	0.429198	0.005	0	0	0	1.96373e-05	Bacteria	Proteobacteria	Alphaproteobacteria	Rhizobiales	Methylocystaceae
	59eba82b17f2030b65e3de2089276618	0.584898	0.005	0	0	0	2.94559e-05	Bacteria	Planctomycetes	Phycisphaerae	WD2101
	5fa47c2c7499cb13a6780d9e7745bc5a	0.688247	0.005	0	0	0	0.000117824	Bacteria	Verrucomicrobia	[Methylacidiphilae]	Methylacidiphilales
	6b64fd5a83ec5c878d36244488120f86	0.458831	0.005	0	0	0	9.81865e-05	Bacteria	Proteobacteria	Gammaproteobacteria	Xanthomonadales	Xanthomonadaceae
	6e0ad855d65d067c8913ab5b28c49b76	0.688247	0.005	0	0	2.63553e-05	0	Bacteria	Gemmatimonadetes	Gemm-1
	703b6ec6b972010ca744755911d6a7be	0.512989	0.005	0	0	9.66362e-05	2.94559e-05	Bacteria	Proteobacteria	Deltaproteobacteria	Myxococcales	Haliangiaceae
	711ccf0affa8a0cd6d31008d5d9f0263	0.512989	0.005	0	8.34585e-06	0	0	Bacteria	Proteobacteria	Alphaproteobacteria
	71217090b758704f0170e0093e88c9e7	0.486664	0.005	0	0	1.75702e-05	0	Bacteria	Bacteroidetes	Flavobacteriia	Flavobacteriales	Flavobacteriaceae	Flavobacterium
	72c093c210a6e3e6fe95f0b2c6e67cbd	0.458831	0.005	0	0	1.75702e-05	0	Bacteria	Bacteroidetes	[Rhodothermi]	[Rhodothermales]	[Balneolaceae]	KSA1
	791ca5935b55de1be66b9c83d56e4167	0.512989	0.005	0	0	8.78511e-06	0	Bacteria	Proteobacteria	Alphaproteobacteria	Rickettsiales
	7cc25f5b2cd1dcbe013ac3e9f465c07e	0.486664	0.005	9.27317e-06	0	0	0	Bacteria	Proteobacteria	Alphaproteobacteria
	7e350e713938e4db19d55b3ffd310d38	0.690601	0.005	0	0	0.000237198	0	Bacteria	Bacteroidetes	[Saprospirae]	[Saprospirales]	Chitinophagaceae
	846eb4cc21bcddca807d5062b698d51a	0.707107	0.005	0	1.66917e-05	0	0	Archaea	[Parvarchaeota]	[Parvarchaea]	YLA114
	8668a14234f023e3495c8af42730f800	0.512989	0.005	0	0	1.75702e-05	0.000127642	Bacteria	Proteobacteria	Alphaproteobacteria	Sphingomonadales	Sphingomonadaceae	Sphingomonas
	88c7bfc917dfef9cb4535c9cbb3ab0aa	0.429198	0.005	0	0	8.78511e-06	0	Bacteria	Bacteroidetes	Cytophagia	Cytophagales	Cytophagaceae	Sporocytophaga
	897f869784c7b933c9eb21eb9a4c7f35	0.486664	0.005	0	0	0.000202057	9.81865e-06	Bacteria	Proteobacteria	Gammaproteobacteria	Alteromonadales	Alteromonadaceae	Cellvibrio
	901ae07086ff1fd63a2cad127a170b72	0.725476	0.005	0	0	4.39255e-05	0	Bacteria	Actinobacteria	Actinobacteria	Actinomycetales	Microbacteriaceae
	90483bb88c1fd5f70c281143596d371a	0.512989	0.005	2.78195e-05	0	0.000316264	9.81865e-06	Bacteria	Proteobacteria	Gammaproteobacteria	Alteromonadales	Alteromonadaceae	Cellvibrio
	970c35071b1760946881acd5250fe381	0.486664	0.005	0	0	2.63553e-05	0	Bacteria	Proteobacteria
	9889920091011c31a3a47963970cec5d	0.512989	0.005	0	9.18044e-05	0	0	Bacteria	Chlamydiae	Chlamydiia	Chlamydiales	Rhabdochlamydiaceae	Candidatus Rhabdochlamydia
	9dab699cc1c76d0dd94b37cefe890980	0.486664	0.005	0	0	0.0004129	0.000382927	Bacteria	FBP
	9fc737c3d667cfc6378d2b0660179738	0.538028	0.005	0	0	0	3.92746e-05	Bacteria	Bacteroidetes	Bacteroidia	Bacteroidales
	a29967304fc0b967b6e53e1a5ac70768	0.512989	0.005	0	0	0	1.96373e-05	Bacteria	Proteobacteria	Deltaproteobacteria	Spirobacillales
	aff652537d9e8f68467bf8084c1ef555	0.512989	0.005	0	0	0	8.83678e-05	Bacteria	TM7	TM7-1
	b238e4433192982e521b66297ac7d931	0.707107	0.005	9.27317e-06	0	0	0	Bacteria	Actinobacteria	Acidimicrobiia	Acidimicrobiales	JdFBGBact
	b296a67f92d16f74c10d2f54323f61ef	0.458831	0.005	0	0	0.000193272	0	Bacteria	Proteobacteria	Alphaproteobacteria	Sphingomonadales	Sphingomonadaceae	Sphingomonas	wittichii
	b36902a062f6af26f9e9ac8606a72c48	0.512989	0.005	0	0	0.000193272	2.94559e-05	Bacteria	Proteobacteria	Alphaproteobacteria	Rhizobiales	Aurantimonadaceae
	b4fb1121071a86169e4a41a61329298b	0.538028	0.005	0	0	0	0	Bacteria	Actinobacteria	Actinobacteria	Actinomycetales	Microbacteriaceae
	b703a73fba5641605736f8302d09b82b	0.512989	0.005	0	0	0	9.81865e-06	Bacteria	Proteobacteria	Alphaproteobacteria	Sphingomonadales	Sphingomonadaceae	Novosphingobium
	bcc237eb35ee6d8f1dd6c49247245a60	0.986519	0.005	0	0	0	1.96373e-05	Bacteria	Bacteroidetes	Cytophagia	Cytophagales	Cytophagaceae	Emticicia
	c18f229669863acad8cf59b6e5c97481	0.512989	0.005	0	0	0	0	Bacteria	Proteobacteria	Gammaproteobacteria	Enterobacteriales	Enterobacteriaceae
	c2524c7f731dd209d4758f8f0132e29d	0.538028	0.005	0	0	4.39255e-05	0	Bacteria	Elusimicrobia	Elusimicrobia	FAC88
	c9b59f5c602850f9557e232d54d3681c	0.959715	0.005	0	0	0	6.87305e-05	Bacteria	Verrucomicrobia	[Spartobacteria]	[Chthoniobacterales]	[Chthoniobacteraceae]
	cb7bd8205baf0a89a49e1ae677cecaef	0.458831	0.005	0	0	0	0	Bacteria	Firmicutes	Bacilli	Lactobacillales	Carnobacteriaceae	Granulicatella
	cd632e647e8640497b421813db56d767	0.512989	0.005	2.78195e-05	0	0	0	Bacteria	Verrucomicrobia	Verrucomicrobiae	Verrucomicrobiales	Verrucomicrobiaceae	Luteolibacter
	ceefe49bad179dbf793f502ec6a98a12	0.512989	0.005	0	0	4.39255e-05	0	Bacteria	Acidobacteria	Acidobacteria-6	iii1-15
	d0f13c36f43eb90147a42b9dbd7eeac1	0.512989	0.005	0	0	0	3.92746e-05	Bacteria	Chloroflexi
	d115d2a36b85d1ca72dff0677552a025	0.538028	0.005	0	0	0	0.000284741	Bacteria	Planctomycetes	Planctomycetia	Gemmatales	Isosphaeraceae
	ecb70126c5314c51d63649d52f460b3c	0.512989	0.005	0	0	8.78511e-06	0	Bacteria	Actinobacteria	Thermoleophilia	Solirubrobacterales	Patulibacteraceae
	ed4d30752ee085e506ef04183e30d045	0.512989	0.005	4.63658e-05	0	0	0	Bacteria	Bacteroidetes	[Saprospirae]	[Saprospirales]	Chitinophagaceae
	f6612fd640bf337f019c951550519bf4	0.512989	0.005	0	0	0	0	Bacteria	Armatimonadetes	[Fimbriimonadia]	[Fimbriimonadales]	[Fimbriimonadaceae]	Fimbriimonas
	ffb7f821de0887877bf6df46488ed735	0.512989	0.005	0	0	0	0	Bacteria	Proteobacteria	Alphaproteobacteria	Sphingomonadales	Sphingomonadaceae	Sphingobium
	08e1219ec1b1f610bac2eac928fa071f	0.429198	0.01	0	0	1.75702e-05	5.89119e-05	Bacteria	Actinobacteria	Actinobacteria	Actinomycetales	Nocardioidaceae
	0e20d0626117a4fd96996882f8b4ca7a	0.458831	0.01	0	0	8.78511e-06	0	Bacteria	Actinobacteria	Actinobacteria	Actinomycetales	Streptosporangiaceae
	1bf9ce261e842d82ca5f00563225d373	0.512989	0.01	4.63658e-05	0	0	0	Bacteria	Proteobacteria	Gammaproteobacteria	Chromatiales	Chromatiaceae
	3a3c04f1d74fdf786499ebd1c325028b	0.429198	0.01	0	0	2.63553e-05	0	Bacteria	Acidobacteria	DA052	Ellin6513
	46514e7017b43513cd24fb198e05a061	0.458831	0.01	0	0	7.9066e-05	0.000127642	Bacteria	Bacteroidetes	[Saprospirae]	[Saprospirales]	Chitinophagaceae
	8f1374748f45328ced3302543a1131a8	0.512989	0.01	7.41854e-05	0	0	0	Bacteria	Cyanobacteria
	bd54ce970f276369287672ac8539091c	0.458831	0.01	0	0	0.00193272	0	Bacteria	Proteobacteria	Gammaproteobacteria	Legionellales	Coxiellaceae	Rickettsiella
	caa5ee7b65bfc0f38b26d37e472f550a	0.429198	0.01	0	0	0	3.92746e-05	Bacteria	Verrucomicrobia	[Spartobacteria]	[Chthoniobacterales]	[Chthoniobacteraceae]
	e12a88df4f4a536d0ed97dcd1848ddb9	0.429198	0.01	0	0	0	9.81865e-06	Bacteria	Proteobacteria	Alphaproteobacteria	Rhizobiales
	e5f64d439296674a7afe8370c38ce920	0.458831	0.01	0	0	0.000641313	0	Bacteria	Actinobacteria	Actinobacteria	Actinomycetales	Nakamurellaceae
	04f7e4b3f8de0ac3b3bab1c6521fea76	0.39736	0.015	0	0	4.39255e-05	0	Bacteria	Verrucomicrobia	[Spartobacteria]	[Chthoniobacterales]	[Chthoniobacteraceae]	Candidatus Xiphinematobacter
	212aa2f475af9d118c10f23b224d711c	0.458831	0.015	0	0	8.78511e-06	0	Bacteria	Proteobacteria	Deltaproteobacteria	Myxococcales
	4cf178ceea57dbd0944e75a5a752b1a7	0.39736	0.015	0	0	0	5.89119e-05	Bacteria	Proteobacteria	Alphaproteobacteria	BD7-3
	5dd7aabab31d2fa4e1540dfe79e8202c	0.429198	0.015	0	0	0	0.000255285	Bacteria	Bacteroidetes	Sphingobacteriia	Sphingobacteriales
	7265da54f9bb477b30e2494c1a9ad85d	0.429198	0.015	0	0	4.39255e-05	0	Bacteria	Bacteroidetes	Flavobacteriia	Flavobacteriales	Flavobacteriaceae	Flavobacterium	columnare
	84b5797034e101133578ad6f196e37f9	0.429198	0.015	0	0	8.78511e-05	0	Bacteria	Actinobacteria	Thermoleophilia	Solirubrobacterales	Solirubrobacteraceae
	8a5e7bc1594a5b008253c7bc9fde4775	0.512948	0.015	0	0	0	0	Bacteria	Actinobacteria	Actinobacteria	Actinomycetales	Nocardioidaceae	Nocardioides
	9c2cfe74586ede92a27e97c1c9a6eacc	0.458831	0.015	0.000268922	0	0	0	Bacteria	Proteobacteria	Betaproteobacteria	Rhodocyclales	Rhodocyclaceae	Dechloromonas
	9db3103813997fb1847360e95c8292e6	0.429198	0.015	0	0	0	9.81865e-05	Bacteria	Planctomycetes	Planctomycetia	Gemmatales	Isosphaeraceae
	b5f0b1c3710a8630b6c955db17e35d95	0.39736	0.015	0	0	8.78511e-06	0	Bacteria	Verrucomicrobia	Verrucomicrobiae	Verrucomicrobiales	Verrucomicrobiaceae
	c1f617fc8c83594216821f0986d5b3e6	0.458831	0.015	0	0	8.78511e-06	0	Bacteria	Proteobacteria	Deltaproteobacteria	Myxococcales
	d38f7bed2789d217575a27c8fba46641	0.39736	0.015	0	0	0	4.90932e-05	Bacteria	Proteobacteria	Deltaproteobacteria	Myxococcales	Polyangiaceae	Chondromyces
	dbcabbf219234a090aeb86c486132ba8	0.429198	0.015	0	0	1.75702e-05	0	Bacteria	Proteobacteria	Gammaproteobacteria	Legionellales
	faf93eafc216eed67e7a2dd41b0cb6b4	0.458831	0.015	0	0	8.78511e-06	0	Bacteria	Proteobacteria	Gammaproteobacteria	Xanthomonadales	Xanthomonadaceae	Dyella
	128067a507c04054afede7489c669ac7	0.39736	0.02	0	0	2.63553e-05	0	Bacteria	Bacteroidetes	[Saprospirae]	[Saprospirales]	Chitinophagaceae	Sediminibacterium
	29f58f8b3da44603508aa6590e32f941	0.429198	0.02	0	0	0	9.81865e-06	Bacteria	Actinobacteria	Actinobacteria	Actinomycetales	Nocardioidaceae	Kribbella
	548c3f420c3c6a1eb10f35aed1eeb0c1	0.429198	0.02	0	0	0	1.96373e-05	Bacteria	Bacteroidetes	Sphingobacteriia	Sphingobacteriales	Sphingobacteriaceae
	c0c8e50344b82e847f36b5eecc4fab1e	0.429198	0.02	3.70927e-05	0	0	0	Bacteria	Proteobacteria	Gammaproteobacteria
	c16a438ea08d3605c1168c4aee0faf6b	0.429198	0.02	0	0	0	0	Bacteria	Proteobacteria	Gammaproteobacteria
	d1074ae2dc5e81c326cd117fb2319d50	0.429198	0.02	0	0	5.27106e-05	0	Bacteria	Proteobacteria	Alphaproteobacteria	Caulobacterales	Caulobacteraceae
	e5e203e12ca12350c7b572c4a4785850	0.524368	0.02	0	0	9.66362e-05	0	Bacteria	Proteobacteria	Alphaproteobacteria	Rhizobiales	Hyphomicrobiaceae	Rhodoplanes
	f90ff364221867f7c34fc0c5f4537306	0.429198	0.02	0	5.00751e-05	0	0	Bacteria	Proteobacteria	Deltaproteobacteria	Myxococcales	Polyangiaceae
	6f3d5f11c450a2c710bd32abc4d605b9	0.429198	0.025	0	0	8.78511e-06	0	Bacteria	Proteobacteria	Gammaproteobacteria	Legionellales	Coxiellaceae
	783b9a65c5732f2f499af974f99ff0d6	0.458831	0.025	0	0	0	0	Bacteria	Bacteroidetes	Flavobacteriia	Flavobacteriales	Flavobacteriaceae	Flavobacterium
	8aedf902c09f744ebe4ed471786a6972	0.458831	0.025	0	0	0.000219628	0	Bacteria	Bacteroidetes	Cytophagia	Cytophagales	Cytophagaceae	Hymenobacter
	d0d5af321b4571609687de74cdd33d4c	0.458831	0.025	0	0	5.27106e-05	0	Bacteria	Acidobacteria	Solibacteres	Solibacterales	Solibacteraceae	Candidatus Solibacter
	e8418bcd50a2d329ae028b1f9d87b2ce	0.39736	0.025	0	0	0.000474396	0.000520388	Bacteria	Actinobacteria	Acidimicrobiia	Acidimicrobiales
	609e927ed8e28dd3d79e8e8aad47dd1e	0.39736	0.03	0	5.8421e-05	0	0	Bacteria	Bacteroidetes	[Saprospirae]	[Saprospirales]	Saprospiraceae
	bd06a60b5c615cf6a83442dcdfad6a7c	0.39736	0.03	0	0	0	1.96373e-05	Bacteria	Actinobacteria	Thermoleophilia	Solirubrobacterales	Conexibacteraceae
	fa0709f599e4ea8aa4daf27d82181b6d	0.39736	0.03	0	0	1.75702e-05	0	Bacteria	Actinobacteria	OPB41
	b24088e94d5e19d2b88ad362ead079a4	0.39736	0.035	0	0	4.39255e-05	9.81865e-06	Bacteria	Acidobacteria	[Chloracidobacteria]	RB41	Ellin6075
	bd328d0560694a5c53e2a89a4519819b	0.449925	0.035	0	0	4.39255e-05	0	Bacteria	Proteobacteria
	bdf7cf38fdad9fe9282b360f8c5bf49f	0.39736	0.035	0	8.34585e-06	0	0	Bacteria	Verrucomicrobia	Opitutae	Opitutales	Opitutaceae	Opitutus
	cba0e625af19e3c10d675e0fdc731aa6	0.39736	0.035	0	8.34585e-06	0	0	Bacteria	Cyanobacteria	4C0d-2	YS2
	db894634ac60ba558f7f1f5aad14aa90	0.362738	0.035	0	0	7.9066e-05	0	Bacteria	Armatimonadetes	Armatimonadia	FW68
	056c691d08e0f5eff3bf82c2792591b4	0.362738	0.04	0	0	3.51404e-05	0	Bacteria	Bacteroidetes	Bacteroidia	Bacteroidales	Bacteroidaceae	Bacteroides
	078b3ec9a05ae8cf0473e35426d92166	0.362738	0.04	0	0	1.75702e-05	0	Bacteria	Verrucomicrobia	Verrucomicrobiae	Verrucomicrobiales	Verrucomicrobiaceae	Haloferula	helveola
	342a002f1ff8c5afd294aeb9f5691b69	0.39736	0.04	0	0	0.000518321	6.87305e-05	Bacteria	Actinobacteria	Actinobacteria	Actinomycetales	Nocardioidaceae
	3e825edf79d734cb0fd14e28661e2190	0.362738	0.04	0	0	1.75702e-05	0	Bacteria	TM6	SJA-4
	3f88b8916236dbbe04619c0fa257df45	0.39736	0.04	0	0	0	9.81865e-06	Bacteria	Armatimonadetes	Armatimonadia	Armatimonadales	Armatimonadaceae
	4dafc251c8220c856503be60d55c014a	0.39736	0.04	0	0	0	3.92746e-05	Bacteria	Proteobacteria	Deltaproteobacteria	Bdellovibrionales	Bdellovibrionaceae	Bdellovibrio	bacteriovorus
	833d5128f7d9b215757a6ebbb92556ae	0.362738	0.04	0	0	3.51404e-05	1.96373e-05	Bacteria	Acidobacteria	Solibacteres	Solibacterales	Solibacteraceae	Candidatus Solibacter
	9aff16db1eb022cb3510690d767b664b	0.362738	0.04	3.70927e-05	0	0	0	Bacteria	Proteobacteria	Gammaproteobacteria	Methylococcales	Crenotrichaceae	Crenothrix
	a8c057d612312415822403459653a16a	0.362738	0.04	0	0	0	4.90932e-05	Bacteria	Proteobacteria	Deltaproteobacteria	Myxococcales
	b4587918bfe7955deb4fe9932ec07c3d	0.39736	0.04	0	0	0	1.96373e-05	Bacteria	Proteobacteria	Alphaproteobacteria	BD7-3
	3737ce7e35302b7af468bf96f261747d	0.39736	0.045	0	0	2.63553e-05	0	Bacteria	Verrucomicrobia	[Spartobacteria]	[Chthoniobacterales]	[Chthoniobacteraceae]	Ellin506
	3c381888a1d668510083371d91802e25	0.39736	0.045	0	0	0	0	Bacteria	Proteobacteria	Alphaproteobacteria	Rickettsiales
	3f289dd2be8d84b39be075944ddb63ad	0.39736	0.045	0	0	0	0	Bacteria	Planctomycetes	Planctomycetia	Planctomycetales	Planctomycetaceae	Planctomyces
	7a3a7d93e9bd2ce0cf46011cf86064b5	0.362738	0.045	0	0.00177767	0	0	Bacteria	Verrucomicrobia	[Spartobacteria]	[Chthoniobacterales]	[Chthoniobacteraceae]	Candidatus Xiphinematobacter
	a3df9f005a27032645f70233cab4a02a	0.362738	0.045	0	0	8.78511e-06	0	Bacteria	Proteobacteria	Gammaproteobacteria	Legionellales	Coxiellaceae
	eaa9c7a60c1e6710924a752bc3c04d24	0.39736	0.045	0	0	0.00150225	0.00276886	Bacteria	Proteobacteria	Gammaproteobacteria	Xanthomonadales	Xanthomonadaceae	Stenotrophomonas	maltophilia
	ad76f366fd72a35689ec10d98e59704e	0.389471	0.05	0	0	0	3.92746e-05	Bacteria	Proteobacteria	Alphaproteobacteria	Rhizobiales	Methylocystaceae
	da0574674b4bb1c095d90ae4e1745f58	0.362738	0.05	0	0	0	0	Bacteria	Proteobacteria	Gammaproteobacteria	Legionellales	Legionellaceae	Legionella	geestiana
Efts	00751fa634535475b17f4deb25546884	0.745356	0.005	0	5.00751e-05	3.51404e-05	0	Bacteria	Bacteroidetes	Bacteroidia	Bacteroidales	Bacteroidaceae	Bacteroides
	00e5c53e5de89d9e75ef2771ed62717f	0.471405	0.005	0	0	0.000579817	0	Bacteria	Proteobacteria	Gammaproteobacteria	Pseudomonadales	Pseudomonadaceae
	014e6e175d22a556bf7a9a0b75bc090f	0.471405	0.005	0	0	1.75702e-05	0	Bacteria	Proteobacteria	Gammaproteobacteria	Legionellales
	01837c3eac58d16de7fcb6351f9a9e0c	0.552771	0.005	0	0	7.9066e-05	0	Bacteria	Proteobacteria	Gammaproteobacteria	Legionellales	Legionellaceae	Legionella
	01f9be81e4a84fad175b854bbdc57407	0.645497	0.005	0	0	8.78511e-06	0	Bacteria	Proteobacteria
	024cab18c946c82fc4a7249326a5eadf	0.849837	0.005	0	0	1.75702e-05	0	Bacteria	Proteobacteria	TA18	PHOS-HD29
	0303134357769379a43b3aa4c5a5d6f0	0.552771	0.005	0	0	8.78511e-06	0	Bacteria	Proteobacteria	Alphaproteobacteria	BD7-3
	033f8780e355de102b0fd3b543b478cc	0.781736	0.005	0	0	4.39255e-05	0	Bacteria	Proteobacteria	Deltaproteobacteria	Bdellovibrionales	Bdellovibrionaceae	Bdellovibrio
	03af51e75c7ee46771685036b7c12f28	0.471405	0.005	0	0	0.000289909	0	Bacteria	Acidobacteria	Solibacteres	Solibacterales
	047230e244136c01661757af6296017a	0.440959	0.005	0	0	0	1.96373e-05	Bacteria	Planctomycetes	Phycisphaerae	Phycisphaerales
	04a9278c8747279936a81ae1c9731161	0.440959	0.005	0	0	4.39255e-05	0	Bacteria	Proteobacteria	Betaproteobacteria
	064adc0178077427f1b5ae6466e533e0	0.745356	0.005	0	0	0	0	Bacteria	Firmicutes	Bacilli	Bacillales	Planococcaceae	Sporosarcina
	074e66f75650948b8df12cfe2ffb5f37	0.927961	0.005	0	0	8.78511e-06	0	Bacteria	[Thermi]	Deinococci	Deinococcales	Trueperaceae	Truepera
	07bb4dc1f9ec324a60d78a51cbdc9e0f	0.763763	0.005	0	0	0	2.94559e-05	Bacteria	Proteobacteria	Gammaproteobacteria	Legionellales
	07c4f6b339488717bf39b8cf0aa6a342	0.527046	0.005	0	8.34585e-06	0.000158132	0	Bacteria	Bacteroidetes	Cytophagia	Cytophagales	Cytophagaceae	Rudanella
	08e735ec9dbad0fc44bf61529153723e	0.833333	0.005	0	0	2.63553e-05	0	Bacteria	Proteobacteria	Deltaproteobacteria	Bdellovibrionales	Bdellovibrionaceae	Bdellovibrio
	08fa4ec20acbc44098c59e693c7749cf	0.527046	0.005	0	0	0.000983932	0.000805129	Bacteria	Proteobacteria	Alphaproteobacteria	Sphingomonadales	Sphingomonadaceae
	0991b2995509039217b6ed4919b77e9f	0.57735	0.005	0	0	3.51404e-05	9.81865e-05	Bacteria	Actinobacteria	Actinobacteria	Actinomycetales	Microbacteriaceae	Clavibacter
	09bb00f2ae969c79a18ba11d365f1cdf	0.707107	0.005	0	0	2.63553e-05	0	Bacteria	Planctomycetes	Planctomycetia	Gemmatales	Gemmataceae
	0a610a9c7974b122ea23e575ac33aa96	0.527046	0.005	0	0	0.000122992	2.94559e-05	Bacteria	Actinobacteria	Thermoleophilia	Solirubrobacterales
	0acfc8aa39adf718d8317042a741de7e	0.799305	0.005	0	4.17293e-05	0	0	Bacteria	Bacteroidetes
	0b2647a610d300a56e01e3a85e4c1dd0	0.57735	0.005	0	0	2.63553e-05	0	Bacteria	FBP
	0b4aaad2f3b49c0f2d00faa2dccbf574	0.57735	0.005	0	0	8.78511e-06	0	Bacteria	Proteobacteria	Alphaproteobacteria	Rhizobiales	Methylocystaceae
	0b5a2a634b682228a8ccb85a217b5d25	0.687184	0.005	0	0	0	1.96373e-05	Bacteria	TM6	SJA-4
	0dab2a85ad798e5275b67da4df268e9c	0.781736	0.005	0	0	0	0	Bacteria	Proteobacteria	Alphaproteobacteria	Rhizobiales	Xanthobacteraceae	Ancylobacter	abiegnus
	0f0e36a3d71b8da0f5cbec7b3ed0116d	0.57735	0.005	0	0	0	0	Bacteria	Proteobacteria	Alphaproteobacteria	Rhizobiales	Xanthobacteraceae	Ancylobacter
	0f889f4373d643850758c48eead2e84f	0.833333	0.005	2.78195e-05	0	0.000307479	3.92746e-05	Bacteria	Firmicutes	Bacilli	Bacillales	Bacillaceae	Bacillus
	0fc05c1beb81794832f8c46d0f803bfb	0.687184	0.005	0	0	0	0	Bacteria	Bacteroidetes	Flavobacteriia	Flavobacteriales	Flavobacteriaceae	Flavobacterium
	102f60ef5eed3be75bae43cd000c98cc	0.471405	0.005	0	0	1.75702e-05	1.96373e-05	Bacteria	Proteobacteria	Alphaproteobacteria
	107aa7e6b56274803bffd1ccff5b2ee6	0.794922	0.005	3.70927e-05	0	0	0	Bacteria	Proteobacteria	Gammaproteobacteria	Methylococcales	Methylococcaceae
	13f32eba3b63edbbf5169bf74a696b73	0.897527	0.005	0	0	1.75702e-05	0	Bacteria	Verrucomicrobia	Verrucomicrobiae	Verrucomicrobiales	Verrucomicrobiaceae
	14215d706fb7265e0b56eeb892fc0ae5	0.745356	0.005	0	0	0	0.000274922	Bacteria	Verrucomicrobia	Opitutae	[Cerasicoccales]	[Cerasicoccaceae]
	1552ec8731eca7b1e9c14c0a1111f410	0.833333	0.005	0	0	0	2.94559e-05	Bacteria	Bacteroidetes	Sphingobacteriia	Sphingobacteriales
	15d18b72419acf6c6874a7b1fb3e4ee9	0.600925	0.005	0	0	8.78511e-06	0	Bacteria	Firmicutes	Clostridia	Clostridiales	Ruminococcaceae	Ruminococcus
	15e742b686c6bd7dee21168ec3efa1f2	0.5	0.005	0	0	0.000289909	0	Bacteria	Proteobacteria	Betaproteobacteria	MND1
	16469cc40587771b7602fa59352c70ab	0.726483	0.005	0	0	0.00419928	0.00214047	Bacteria	Proteobacteria	Alphaproteobacteria	Rhizobiales	Methylobacteriaceae	Methylobacterium
	1693b72fb96d3fa45f67065ef3445042	0.471405	0.005	0	0	0	0.000490932	Bacteria	Proteobacteria	Alphaproteobacteria	Sphingomonadales	Sphingomonadaceae
	16bab32a19d347ed6275975eded57dfb	0.600925	0.005	0	0	0.000122992	9.81865e-05	Bacteria	Actinobacteria	Acidimicrobiia	Acidimicrobiales	C111
	16df9240eb8110602541792b744cb408	0.687184	0.005	0	0	8.78511e-06	0	Bacteria	Bacteroidetes	[Saprospirae]	[Saprospirales]	Chitinophagaceae	Chitinophaga
	1713ba3ec6d537bb01d7c754f92da4f2	0.600925	0.005	0	0	0	0	Bacteria	Firmicutes	Bacilli	Bacillales
	180aad393b07e071c6c5d3d06840bf07	0.527046	0.005	0	0	0	2.94559e-05	Bacteria	Actinobacteria	Acidimicrobiia	Acidimicrobiales
	1819787d4d285ccd876a7f56b5b67a59	0.600925	0.005	0	0	0.000272338	0	Bacteria	Proteobacteria	Alphaproteobacteria	Rhodospirillales	Rhodospirillaceae
	18ec57e2bf0c5ac99702b9bab11490be	0.833333	0.005	0	0	8.78511e-06	0	Bacteria	Bacteroidetes	Flavobacteriia	Flavobacteriales	[Weeksellaceae]
	1b340cc6adb4dcb2a9c1306ac761736f	0.440959	0.005	0	0	0	0	Bacteria	Planctomycetes	Planctomycetia	Gemmatales	Gemmataceae	Gemmata
	1b3bc5949ba9598e6f74b285e6f3c902	0.527046	0.005	0	0	0	0	Bacteria	OD1	ZB2
	1cebabf697ba3dcc42f9ab13811c6bda	0.799305	0.005	0	1.66917e-05	0	0	Bacteria	Proteobacteria	Gammaproteobacteria	Legionellales
	1d8a564335259699fa7ad1cc71765298	0.600925	0.005	0	0	5.27106e-05	0	Bacteria	Proteobacteria	Gammaproteobacteria	Xanthomonadales	Sinobacteraceae
	1ea83794b96a00695927de44a90aa26d	0.781736	0.005	0	0	0	0	Bacteria	Gemmatimonadetes	Gemmatimonadetes	Gemmatimonadales	Ellin5301
	1f4f4a82b05eeccd5361047345201e66	0.881376	0.005	0	0	8.78511e-06	0	Bacteria	TM6	SJA-4
	20eebf3e522e508bcf37a5b5978247a1	0.957427	0.005	0	0	0	1.96373e-05	Bacteria	Proteobacteria	Alphaproteobacteria	Rhizobiales
	217791e2b9f75aa3915ad540e35c3612	0.497171	0.005	0	0	0.000272338	0.000952409	Bacteria	Proteobacteria	Alphaproteobacteria	Sphingomonadales	Sphingomonadaceae	Novosphingobium
	21c9dd47abd282e95fa94ed31aa5862c	0.745356	0.005	0	0	8.78511e-06	0	Bacteria	Proteobacteria	Alphaproteobacteria
	2325e4c9f95abc299ab131e3a5b5f5c7	0.5	0.005	0	0	3.51404e-05	3.92746e-05	Bacteria	Proteobacteria
	25d591aaa38ba58b1cb6ea9a636651c2	0.745356	0.005	0	0	7.02809e-05	0	Bacteria	Proteobacteria	Deltaproteobacteria	Myxococcales
	2641a74638c57ac5f565d012d53ad5b1	0.5	0.005	0	1.66917e-05	0	0	Bacteria	Proteobacteria	Alphaproteobacteria	Rhizobiales	Rhizobiaceae
	271b576cc1f2ce84b35d8374ed909db4	0.552771	0.005	0	0	8.78511e-06	1.96373e-05	Bacteria	Chloroflexi	Anaerolineae	Caldilineales	Caldilineaceae
	2742967570fd94384304a4df21f253e3	0.5	0.005	9.27317e-06	0	0	0	Bacteria	Proteobacteria	Epsilonproteobacteria	Campylobacterales
	28c5ab5c06291d622dc2e69e68758795	0.5	0.005	0	0	0	0.000166917	Bacteria	Proteobacteria	Gammaproteobacteria	Xanthomonadales	Xanthomonadaceae	Luteimonas
	2987bb2068089091148a08a20560fc6c	0.408248	0.005	9.27317e-06	0	0	0	Bacteria	Tenericutes	Mollicutes
	29ad81c62a44ac1e54d32e5348722906	0.5	0.005	0	0	0	0.00036329	Bacteria	Actinobacteria	Actinobacteria	Actinomycetales	Micrococcaceae
	2b5a0e8dfba6c9c8e1346bff33ed52e9	0.600925	0.005	0	0	3.51404e-05	0	Bacteria	Armatimonadetes	[Fimbriimonadia]	[Fimbriimonadales]	[Fimbriimonadaceae]	Fimbriimonas
	2be1fb1e253fb2992c327299e3120721	0.799305	0.005	0	0	4.39255e-05	0	Bacteria	TM7	TM7-1
	2c8921fcb56c25fd9ae8f47c713ff70c	0.799305	0.005	0	0	0	0	Bacteria	Proteobacteria	Alphaproteobacteria	Rhodobacterales	Rhodobacteraceae	Rhodobacter
	2d472d96718b8082143b440d80693cd1	0.600925	0.005	0	0	8.78511e-06	0	Bacteria	Actinobacteria	Thermoleophilia	Gaiellales
	2f60fa3b944066ed5c8be43a134dbd4e	0.763763	0.005	0	8.34585e-06	0	0	Bacteria	Actinobacteria	Acidimicrobiia	Acidimicrobiales	EB1017
	3111013c2c746f02f10f7f9de09b9b3c	0.816497	0.005	0	0.000166917	0	0	Bacteria	Verrucomicrobia	Verrucomicrobiae	Verrucomicrobiales	Verrucomicrobiaceae
	3309d238938cbac170f202acea8ed0ae	0.726483	0.005	0	0	1.75702e-05	0	Bacteria	Proteobacteria	Deltaproteobacteria	Spirobacillales
	33c31fcc2bb91a3ccc989a319d8bdd44	0.600925	0.005	0	0	4.39255e-05	0	Bacteria	Bacteroidetes	Cytophagia	Cytophagales	Cytophagaceae
	33d5a2c7d222f0b503a88a922c1312e1	0.816497	0.005	0	0	0	0	Bacteria	Chlamydiae	Chlamydiia	Chlamydiales
	34144659bb2c369d38e8b6b5778f72b8	0.62361	0.005	0	0	5.27106e-05	0	Bacteria	Proteobacteria	Alphaproteobacteria	Sphingomonadales	Sphingomonadaceae
	3488165faaa461993db62fb944f9cad0	0.781736	0.005	0	0	2.63553e-05	0	Bacteria	Bacteroidetes	Flavobacteriia	Flavobacteriales	Flavobacteriaceae	Flavobacterium
	352c589ff39606bf33682733f860cd7f	0.471405	0.005	0	0	8.78511e-05	0	Bacteria	Chlamydiae	Chlamydiia	Chlamydiales	Parachlamydiaceae
	35f9837ef2d53bdbf30d1423ab06d28c	0.471405	0.005	0	0	0.000474396	6.87305e-05	Bacteria	Bacteroidetes	Cytophagia	Cytophagales	Cytophagaceae	Emticicia
	365ebfdf1a370ffbd233bf0dc8e22cab	0.927961	0.005	0	0	0	0	Bacteria	Proteobacteria	Alphaproteobacteria	Rhodobacterales	Rhodobacteraceae
	36f60cbfb1f96aa624819a9f3107be31	0.881917	0.005	0	0	0	1.96373e-05	Bacteria	Chlamydiae	Chlamydiia	Chlamydiales
	375706ab988f3b336b11b9014e94ad23	0.440959	0.005	0	0	1.75702e-05	0	Bacteria	Proteobacteria	Alphaproteobacteria
	3803258f892a9f8b6ee2e1b6de8436d4	0.5	0.005	0	0	0	0	Bacteria	Proteobacteria	Betaproteobacteria	Burkholderiales	Comamonadaceae	Acidovorax	facilis
	3808ea41045cefe6cf5a8da9c11d5604	0.471405	0.005	0	0	6.14958e-05	0	Bacteria	Bacteroidetes	[Saprospirae]	[Saprospirales]	Chitinophagaceae
	3bdf3962a4d6b9738dc1bfa095f6cc8e	0.600925	0.005	0	0.000559172	0	0	Bacteria	Bacteroidetes	Flavobacteriia	Flavobacteriales	Flavobacteriaceae	Flavobacterium	columnare
	3e00a33b844a56c2e00acedeffc43b5e	0.687184	0.005	0	0	2.63553e-05	0	Bacteria	Verrucomicrobia	Verrucomicrobiae	Verrucomicrobiales	Verrucomicrobiaceae
	3e4fd5862097c8ed848310b34e04bea8	0.57735	0.005	0	0	1.75702e-05	0	Bacteria	Proteobacteria	Alphaproteobacteria	Rhodospirillales	Acetobacteraceae
	3e6df77215986634980e2adbd40a7663	0.687184	0.005	0	0	0	0.000117824	Bacteria	Actinobacteria	Thermoleophilia	Solirubrobacterales
	3eaf2c77e8c5773f6ae8ea974fc1b04e	0.57735	0.005	0	0	8.78511e-06	0	Bacteria	TM6	SJA-4
	4055e779b1cd16442387e806c991ccdb	0.707107	0.005	0	0	0	2.94559e-05	Bacteria	Proteobacteria
	4123e98613052b1445d0f879eb430693	0.726483	0.005	0	0	1.75702e-05	0	Bacteria	Cyanobacteria	ML635J-21
	4264afc46480544aaa1f789ad19e09be	0.645497	0.005	0	0	0	1.96373e-05	Bacteria	Bacteroidetes	BME43
	42a6af1be6375a94a8fb7c89225b6837	0.799305	0.005	0	0	5.27106e-05	0	Bacteria	Planctomycetes	Phycisphaerae	Phycisphaerales
	4363cc3a1753c7df0b93b87ac5f79ffb	0.527046	0.005	0	0	2.63553e-05	0	Bacteria	Armatimonadetes	Armatimonadia	Armatimonadales	Armatimonadaceae
	438dc2a2ea2405a782df5830ae62100e	0.471405	0.005	0	8.34585e-06	0	0	Bacteria	Bacteroidetes
	43a4de94031f6078a7f9e45d3d5a00f9	0.62361	0.005	0	0	0.000114206	4.90932e-05	Bacteria	Proteobacteria	Betaproteobacteria	Burkholderiales	Comamonadaceae	Polaromonas
	45114cc2a223e679265c91349e3c9aea	0.495329	0.005	0	0	0	3.92746e-05	Bacteria	Proteobacteria	Deltaproteobacteria	Myxococcales
	454cebca882b1f939be462db5699919c	0.552771	0.005	0	0	0	9.81865e-06	Bacteria	Planctomycetes	Phycisphaerae	WD2101
	4637321a52de300f1823d4abe8e7e314	0.408248	0.005	0	0	0	0.000265104	Bacteria	Proteobacteria	Deltaproteobacteria	Myxococcales	Haliangiaceae
	4701b14edac04186f86fea5b565c0134	0.527046	0.005	0	0	0	1.96373e-05	Bacteria	Verrucomicrobia	[Spartobacteria]	[Chthoniobacterales]	[Chthoniobacteraceae]	Candidatus Xiphinematobacter
	48e682c87750ac3a307939b345fe5122	0.527046	0.005	0.000157644	0.000150225	0	0	Bacteria	Actinobacteria	Actinobacteria	Actinomycetales
	49a1897b3e8a961a219716df9d1892f5	1	0.005	0	0	0.000202057	0.00072658	Bacteria	Proteobacteria	Alphaproteobacteria	Rhizobiales	Bradyrhizobiaceae
	4a820c093084d6615d4e362e0e58a447	0.645497	0.005	0	8.34585e-06	0	0	Bacteria	Chlamydiae	Chlamydiia	Chlamydiales	Parachlamydiaceae
	4ba58f1e16e0010b4320b8b2556a108c	0.799305	0.005	0	0	3.51404e-05	0	Bacteria	Proteobacteria	Gammaproteobacteria	Legionellales	Legionellaceae	Legionella	quinlivanii
	4baf2a9bb1a640ef98df5973d86305f4	0.5	0.005	0	0	0	0.000117824	Bacteria	Proteobacteria	Alphaproteobacteria	Sphingomonadales	Sphingomonadaceae
	4c55c8512156aa937958dffe0228d985	0.849837	0.005	9.27317e-06	0	0	0	Bacteria	Proteobacteria	Alphaproteobacteria	Rhizobiales
	4c9ad6211096cef7339b99102a7ab037	0.552771	0.005	0	0	2.63553e-05	0	Bacteria	Planctomycetes	Pla4
	4dabc664c809586e4f85a02e54cdd350	0.745356	0.005	0	0	7.9066e-05	0	Bacteria	Verrucomicrobia	Verrucomicrobiae	Verrucomicrobiales	Verrucomicrobiaceae	Luteolibacter
	4e3c37fd7340e56bd1cadf51bcd748fa	0.57735	0.005	0	0	5.27106e-05	0	Bacteria	Actinobacteria	Acidimicrobiia	Acidimicrobiales	EB1017
	4f03605612ca305e89fb7f131186df29	0.471405	0.005	0	0	0.000237198	0	Bacteria	Verrucomicrobia	Opitutae	[Cerasicoccales]	[Cerasicoccaceae]
	507d877b54d2e8f7297b8d6af9c36056	0.527046	0.005	0	0	3.51404e-05	0	Bacteria	Actinobacteria	Actinobacteria	Actinomycetales
	50dfa9590708f5ef6d803812b3d65d3e	0.5	0.005	0	0	0	9.81865e-06	Bacteria	Proteobacteria	Gammaproteobacteria	Xanthomonadales	Xanthomonadaceae	Rhodanobacter
	527efa74d00e20b9e71d50a2adbc78b4	0.552771	0.005	0	0	1.75702e-05	0	Bacteria	Acidobacteria	Acidobacteriia	Acidobacteriales	Acidobacteriaceae
	52b7f8984dc62828ed16b0813767bae8	0.440959	0.005	0	0	5.27106e-05	0	Bacteria	Proteobacteria	Alphaproteobacteria	Sphingomonadales	Erythrobacteraceae
	53af7604f959dc3a5806c2441526ee9f	0.471405	0.005	0	0	0	0	Bacteria	Proteobacteria	Alphaproteobacteria	Sphingomonadales	Sphingomonadaceae	Novosphingobium
	53dd64b0c29880e8f1e42d19050a7daf	0.799305	0.005	0	0.000141879	0	0	Bacteria	Proteobacteria	Betaproteobacteria	Rhodocyclales	Rhodocyclaceae	Dechloromonas
	541ec62b0f90585ad0169ee26ccab743	0.666667	0.005	0	0	0.000105421	0	Bacteria	Planctomycetes	Planctomycetia	Gemmatales	Isosphaeraceae
	54580fb940f267b8e94283e28ad1f13f	0.666667	0.005	0	0	0	7.85492e-05	Bacteria	Bacteroidetes	[Saprospirae]	[Saprospirales]	Chitinophagaceae
	5497ed2d4f70652f6755d66b39959c85	0.62361	0.005	0	8.34585e-06	0	0	Bacteria	Proteobacteria	Alphaproteobacteria	Rickettsiales
	54c8c780448b509fa25a1b6f44faba28	0.408248	0.005	0	0	1.75702e-05	0	Bacteria	Proteobacteria	Deltaproteobacteria	Myxococcales
	54f5aab9558589955ca67a394a0d1176	0.666667	0.005	0	0	0.00151104	0.00271977	Bacteria	Bacteroidetes	Sphingobacteriia	Sphingobacteriales	Sphingobacteriaceae	Mucilaginibacter	jinjuensis
	550b78a3c40f0da4ed10a54183eb1273	0.527046	0.005	0	0	0	2.94559e-05	Bacteria	Proteobacteria	Deltaproteobacteria	Myxococcales
	56df6786c42e98626965087948e3862d	0.440959	0.005	0	0	0	3.92746e-05	Bacteria	Proteobacteria	Alphaproteobacteria	Rhizobiales	Phyllobacteriaceae
	57450993437a06afb8b7fe45130863be	0.866025	0.005	0	0	6.14958e-05	0	Bacteria	Armatimonadetes	[Fimbriimonadia]	[Fimbriimonadales]	[Fimbriimonadaceae]	Fimbriimonas
	57eb0c749720a63a5e8c5eb18cfad083	0.707107	0.005	0	2.50376e-05	0	0	Bacteria	Proteobacteria	Alphaproteobacteria	Rhizobiales	Methylocystaceae	Methylosinus
	584d9739b21f27b2dd92d6d5e77a85d0	0.440959	0.005	0	0	0	0	Bacteria	Proteobacteria	Betaproteobacteria	Burkholderiales	Burkholderiaceae	Burkholderia
	5b84f9aefbea73054bcb5ebbf3904893	0.471405	0.005	9.27317e-06	0	0	0	Bacteria	Proteobacteria	Alphaproteobacteria	Rickettsiales	Rickettsiaceae
	5bbf54e87e92f5f34e7f2ba4c53d835c	0.552771	0.005	0	0	0.000228413	0	Bacteria	Proteobacteria	Deltaproteobacteria	Myxococcales	Haliangiaceae
	5bcb6b451e6b1846a8c0d8131c7085d0	0.440959	0.005	0	0	0	9.81865e-06	Bacteria	OP11	WCHB1-64	d153
	5bd168a586fae9c12177c1bc8c214adc	0.552771	0.005	3.70927e-05	0	0	0	Bacteria	Proteobacteria	Betaproteobacteria	Procabacteriales	Procabacteriaceae
	5bedc5a49a79db057750825d1cafce53	0.527046	0.005	0	0	2.63553e-05	0	Bacteria	Proteobacteria	Deltaproteobacteria	Myxococcales
	5bf5c86c103d5c8499f495333ece1188	0.552771	0.005	0	0	1.75702e-05	0	Bacteria	Chloroflexi	S085
	5d08b4b50e22d03abda1d200f5aee4fd	0.471405	0.005	0	0	0	0	Bacteria	Proteobacteria	Alphaproteobacteria	Sphingomonadales	Sphingomonadaceae	Sphingopyxis
	5e2c8d6642331b61edca883ae2ffb0aa	0.527046	0.005	0	0	3.51404e-05	0	Bacteria	Proteobacteria	Alphaproteobacteria	BD7-3
	5f1830963217edddc01282026d42dc1a	0.645497	0.005	0	0	4.39255e-05	0	Bacteria	Proteobacteria	Deltaproteobacteria	Myxococcales
	5f1d556bc8df7e62d4aecaf55d69e519	0.600925	0.005	0	0	0	4.90932e-05	Bacteria	Verrucomicrobia	[Spartobacteria]	[Chthoniobacterales]	[Chthoniobacteraceae]	Candidatus Xiphinematobacter
	5f379b433e4e2283f3b46f9e01d5a40a	0.5	0.005	0	0	0	0	Bacteria	Firmicutes	Clostridia	Clostridiales	Clostridiaceae
	5fc7ecb82f7d96b0f1393e9e326e6db9	0.726483	0.005	0	0	0.000553462	0.00107023	Bacteria	Proteobacteria	Betaproteobacteria	Burkholderiales	Oxalobacteraceae	Janthinobacterium
	5fe82e3cc6756a23ec19f75028c4d1b9	0.471405	0.005	0	0	9.66362e-05	0	Bacteria	Bacteroidetes	Sphingobacteriia	Sphingobacteriales	Sphingobacteriaceae
	60160a079ca1775c855eaa345c5cb5b2	0.745356	0.005	0	0	2.63553e-05	0	Bacteria	Verrucomicrobia	[Spartobacteria]	[Chthoniobacterales]	[Chthoniobacteraceae]
	618eac27434a7743becf8f7bb8886477	0.471405	0.005	2.78195e-05	0	0	0	Bacteria	Proteobacteria	Betaproteobacteria	Neisseriales	Neisseriaceae	Chitinibacter	tainanensis
	619c3de5eeb611ade520111aaeba53df	0.726483	0.005	0	0	0	6.87305e-05	Bacteria	Bacteroidetes	Flavobacteriia	Flavobacteriales	Cryomorphaceae
	61ce80827f7196bc090fa9a4cc34a138	0.705156	0.005	0	0	8.78511e-06	0	Bacteria	Gemmatimonadetes	Gemm-2
	61ce874823ed3a3c498a345bd9a5b4f2	0.866025	0.005	0	0	0	0.000127642	Bacteria	Planctomycetes	Planctomycetia	Gemmatales	Isosphaeraceae
	61f7f08645b54593a3be5251a6a5b4aa	0.57735	0.005	0	0	0	5.89119e-05	Bacteria	Proteobacteria	Alphaproteobacteria	Rhodospirillales	Acetobacteraceae
	637692d345e50506895bb091eb252a85	0.552771	0.005	0	0	3.51404e-05	1.96373e-05	Bacteria	Gemmatimonadetes	Gemmatimonadetes	Gemmatimonadales
	651d5e82a6f8abbf76e05bb7e1442b87	0.597387	0.005	0	0	0	2.94559e-05	Bacteria	Bacteroidetes	Cytophagia	Cytophagales	Cytophagaceae	Hymenobacter
	6532546e67874a22e13aa444385522b4	0.552771	0.005	0	0	0	1.96373e-05	Bacteria	Bacteroidetes	[Saprospirae]	[Saprospirales]	Chitinophagaceae
	65e2fe387bfdf0fa880811cceac1d59e	0.552771	0.005	3.70927e-05	0	0	0	Bacteria	Proteobacteria	Alphaproteobacteria	Caulobacterales	Caulobacteraceae	Asticcacaulis
	65f23a9351c81cf10a25003861eb9830	0.527046	0.005	0	0	5.27106e-05	0.000343653	Bacteria	Proteobacteria	Deltaproteobacteria	Myxococcales	Cystobacterineae
	662ac4ab8392b0be547b819ee0030a5a	0.600925	0.005	0	0	0	0	Bacteria	Proteobacteria	Betaproteobacteria	Neisseriales	Neisseriaceae	Chitinibacter	tainanensis
	66a06dc99e7cc6513ffabf123e87dd56	0.527046	0.005	0	0	1.75702e-05	0	Bacteria	Verrucomicrobia	[Spartobacteria]	[Chthoniobacterales]	[Chthoniobacteraceae]
	67145bc55fe02f2269295a04874c66b7	0.600925	0.005	0	0	8.78511e-06	0	Bacteria	Chloroflexi	C0119
	675999ae65440500a81da32022f6bbed	0.897527	0.005	0	0	7.02809e-05	0	Bacteria	Cyanobacteria	4C0d-2	MLE1-12
	677929eac52be081cdae08a0b9c70eb2	0.909741	0.005	0	0	0	9.81865e-05	Bacteria	Planctomycetes	Phycisphaerae	WD2101
	693986950b3dc1c2c0f212eb28606c5a	0.757607	0.005	0	1.66917e-05	0	0	Bacteria	Cyanobacteria	4C0d-2	YS2
	6b05140089fa4b8ff4e79b2b671243ba	0.471405	0.005	0	0	0	9.81865e-06	Bacteria	Planctomycetes	Planctomycetia	Pirellulales	Pirellulaceae
	6c29d326d30344367f351c117fb9e993	0.645497	0.005	0	0	0	0	Bacteria	Proteobacteria	Gammaproteobacteria	Pseudomonadales	Pseudomonadaceae
	6d17a73adfb2cef70014c57198832c5d	0.5	0.005	0	0	0	9.81865e-06	Bacteria	OD1
	6e539678b0c419f24c02c9e9b19fea4f	0.552771	0.005	0	0	6.14958e-05	0	Bacteria	Verrucomicrobia	[Pedosphaerae]	[Pedosphaerales]	Ellin515
	6fb94ac673ab4673fddb177f5cd0fe56	0.726483	0.005	0	3.33834e-05	0	0	Bacteria	Bacteroidetes	Bacteroidia	Bacteroidales
	6fed3f712c0d0c9e19abd7b5ebff6906	0.440959	0.005	2.78195e-05	0	0	0	Bacteria	SR1
	70d889ab2cd8df99b7222e8c57140849	0.645497	0.005	0	0	7.9066e-05	0	Bacteria	Acidobacteria	[Chloracidobacteria]	RB41	Ellin6075
	70f276d57109628a3ca903fa44d5d4a6	0.552771	0.005	0	0	5.27106e-05	0	Bacteria	Proteobacteria	Alphaproteobacteria	Sphingomonadales	Sphingomonadaceae
	716814abca94f647365e9fe366b77bcf	0.5	0.005	0	0	0.000158132	3.92746e-05	Bacteria	Verrucomicrobia	[Methylacidiphilae]	Methylacidiphilales
	71c1eb10f931fcacbb27b1687095b5db	0.527046	0.005	0	0	0	9.81865e-06	Bacteria	Proteobacteria	Gammaproteobacteria	Alteromonadales	Alteromonadaceae	Cellvibrio
	730ce348006f60aeb4fa5a0b70f16cda	0.471405	0.005	0	0	0.000746734	0.000127642	Bacteria	Proteobacteria	Alphaproteobacteria	Rhodospirillales	Rhodospirillaceae
	7360e57b4b77507826004f5af9fde057	0.763763	0.005	0	0	7.02809e-05	0	Bacteria	Actinobacteria	Actinobacteria	Actinomycetales	Kineosporiaceae
	73abf80dd20905ae175a0ce5439cb923	0.5	0.005	0	0	0.000105421	0	Bacteria	Bacteroidetes	Flavobacteriia	Flavobacteriales	Flavobacteriaceae	Flavobacterium	succinicans
	748f5e1091680b0ee4428fc49c6ad325	0.5	0.005	0	0	8.78511e-06	0	Bacteria	Actinobacteria	Actinobacteria	Actinomycetales	Microbacteriaceae
	751e3b9d80af6d2066ae5546f10ddb86	0.687184	0.005	0	0	0	8.83678e-05	Bacteria	Proteobacteria	Deltaproteobacteria	Bdellovibrionales	Bdellovibrionaceae	Bdellovibrio	bacteriovorus
	758f21b5f0c970acf9b711ab8356889e	0.5	0.005	0	0	0.000114206	0	Bacteria	Verrucomicrobia	[Pedosphaerae]	[Pedosphaerales]	Ellin515
	7601a936f4b1dd4021e70c142e0186af	0.645497	0.005	0	0	6.14958e-05	1.96373e-05	Bacteria	FBP
	766539517e96231dbec0a50000d315b7	0.552771	0.005	0	0	3.51404e-05	0	Bacteria	Proteobacteria	Alphaproteobacteria	Rhodospirillales
	7796e893d778ab8eb618e0dac2abaf32	0.912871	0.005	0	0	1.75702e-05	0	Bacteria	Proteobacteria	Deltaproteobacteria	Myxococcales
	77cde946ded93cb52a36f654e777bc95	0.897527	0.005	0	0	3.51404e-05	2.94559e-05	Bacteria	Proteobacteria	Deltaproteobacteria	Bdellovibrionales	Bacteriovoracaceae	Peredibacter	starrii
	77d6a7db6de3bb1f15a02fdb36f90627	0.763763	0.005	0	0	1.75702e-05	0	Bacteria	Proteobacteria	Gammaproteobacteria	Legionellales	Coxiellaceae
	77ec8accf24533d8bf736e0a18f3c62b	0.781736	0.005	0	0	8.78511e-06	0	Bacteria	TM7	TM7-1
	7850723d7f1215aebb8ab9721c04c497	0.440959	0.005	0	0	7.02809e-05	0	Bacteria	Proteobacteria	Alphaproteobacteria	Rhizobiales	Hyphomicrobiaceae	Rhodoplanes
	7a21c9fea813dd4d7670e06c68be9aa7	0.912871	0.005	0	0	0	2.94559e-05	Bacteria	Proteobacteria	Gammaproteobacteria	Legionellales
	7b4bb1abb08eb0fac4e883943febf8c1	0.57735	0.005	0	8.34585e-06	0	0	Bacteria	Proteobacteria	Alphaproteobacteria	Rickettsiales
	7b4e54b3fc967720478049e32e59c31a	0.552771	0.005	0	0	0.00110692	0.000824767	Bacteria	Actinobacteria	Thermoleophilia	Solirubrobacterales
	7b993faf9b7ddf97fb293232142224d4	0.5	0.005	0	0	0	1.96373e-05	Bacteria	Bacteroidetes	Cytophagia	Cytophagales	Cytophagaceae
	7bdb0ce6989d8d7dbca2a449f4ebefc8	0.57735	0.005	0	0	6.14958e-05	0	Bacteria	Firmicutes	Clostridia	Clostridiales	Ruminococcaceae	Oscillospira
	7dc6a1f5d20cb072d8f7e2463c909ea9	0.527046	0.005	0	0	1.75702e-05	0	Bacteria	Proteobacteria	Betaproteobacteria
	7e7b1130572adc47a0d2b3b4bd9d91a5	0.927961	0.005	0	0	0	0.000127642	Bacteria	Proteobacteria	Alphaproteobacteria	Rhizobiales	Bradyrhizobiaceae
	7ea68727c4e0241bdd33c1ec09ef87bb	0.408248	0.005	0	0	8.78511e-06	0	Bacteria	Proteobacteria	Betaproteobacteria
	7f34cff1f964adfd0214ffdcce8ea7f9	0.552771	0.005	0	0	0.000122992	0	Bacteria	Bacteroidetes	[Saprospirae]	[Saprospirales]	Chitinophagaceae
	7fef7ac5a114bcf4f5171add33caac2a	0.687184	0.005	0	3.33834e-05	0	0	Bacteria	Verrucomicrobia	[Methylacidiphilae]	Methylacidiphilales	LD19
	802ee9764e76d0872a9892cdfeb43ef6	0.866025	0.005	2.78195e-05	0	0	0	Bacteria	Lentisphaerae	[Lentisphaeria]	Victivallales	Victivallaceae
	8051b49463d0554d902f27eaa3ea7a50	0.816497	0.005	0	0	1.75702e-05	0	Bacteria	Proteobacteria	Deltaproteobacteria	Bdellovibrionales	Bdellovibrionaceae	Bdellovibrio
	805e633f669e5e954d57037440aa8f67	0.62361	0.005	0	2.50376e-05	0	0	Bacteria	Planctomycetes	Planctomycetia	Pirellulales	Pirellulaceae
	80a305cdd00e92a1ec31e49726e5c579	0.5	0.005	0	0	7.02809e-05	0	Bacteria	Proteobacteria	Gammaproteobacteria	Xanthomonadales	Xanthomonadaceae	Luteimonas
	80de49cbc8f08c58da38849bafad2f87	0.5	0.005	0	0	0	0	Bacteria	Firmicutes	Clostridia	Clostridiales	Lachnospiraceae
	80f2c70db5de14b0d28d768354709385	0.880956	0.005	0	0	0	1.96373e-05	Bacteria	Proteobacteria	Gammaproteobacteria	Legionellales	Coxiellaceae
	81425255b4d7b1ba769e132484854f9a	0.440959	0.005	5.5639e-05	0.000901352	0	0	Bacteria	Proteobacteria	Alphaproteobacteria	Rhizobiales	Xanthobacteraceae
	816ed57ea0059f39b991811f69ffa36d	0.471405	0.005	0	0	2.63553e-05	0	Bacteria	Proteobacteria	Gammaproteobacteria	Methylococcales	Crenotrichaceae	Crenothrix
	818fb549b5ef05235c04cfc5b6cf526f	0.527046	0.005	0	0	2.63553e-05	0	Bacteria	Bacteroidetes	Cytophagia	Cytophagales	Cytophagaceae	Hymenobacter
	83a2a3ee92c97180e3c40857a92e5ecf	0.527046	0.005	0	0	0.000105421	0	Bacteria	Actinobacteria	Thermoleophilia	Solirubrobacterales
	84ec1646f1284929f473dcd5182ba3a5	0.552771	0.005	0	0	8.78511e-06	0	Bacteria	Verrucomicrobia	[Methylacidiphilae]	Methylacidiphilales
	85409e187365c76e8fd9d9995faf3a9f	0.527046	0.005	0	0	0	5.89119e-05	Bacteria	Proteobacteria	Deltaproteobacteria	Myxococcales	Haliangiaceae
	8635f4deabdf5269a43072d7ed4fdf3c	0.957427	0.005	9.27317e-06	0	0	0	Bacteria	Proteobacteria	Betaproteobacteria	Ellin6067
	867abad3852b604e9b96f8a4dcd03c65	0.912595	0.005	0	0	0	0	Bacteria	Proteobacteria	Alphaproteobacteria	Rhodobacterales	Rhodobacteraceae	Rubellimicrobium
	870d71aa177d39506fe03f91e7804047	0.799305	0.005	0	0	1.75702e-05	0.000255285	Bacteria	Proteobacteria	Alphaproteobacteria	Rhodobacterales	Rhodobacteraceae
	89b779b9ed84e24ff0633ee772e83b3c	0.408248	0.005	0	0	3.51404e-05	0	Bacteria	Bacteroidetes	[Saprospirae]	[Saprospirales]
	8b4ea65f891ce5b47ef5ab75ff56499f	0.666667	0.005	0	8.34585e-06	0	0	Bacteria	Gemmatimonadetes	Gemmatimonadetes	KD8-87
	8c00569991341a9c5d6968a5581d70f2	0.707107	0.005	0	0	8.78511e-06	0.000265104	Bacteria	Actinobacteria	Actinobacteria	Actinomycetales	Nocardioidaceae	Nocardioides	plantarum
	8c1bbc5d6de17fe12a8c79361008525c	0.527046	0.005	0	0	8.78511e-06	0	Bacteria	Acidobacteria	Solibacteres	Solibacterales
	8ca47e3f7a6d3e6bf8ee598100421cbc	1	0.005	0	0	0	1.96373e-05	Bacteria	Chloroflexi	Thermomicrobia	JG30-KF-CM45
	8cd7646d4eee2b702e680c9a36aa93ee	0.5	0.005	0	0	8.78511e-06	9.81865e-06	Bacteria	WPS-2
	8da0979ec775d2731ac811894b916e1e	0.440959	0.005	0	0	1.75702e-05	0	Bacteria	Verrucomicrobia	[Spartobacteria]	[Chthoniobacterales]	[Chthoniobacteraceae]
	8df2a0e35b678e87493947ef48e73980	0.707107	0.005	0	0	0	1.96373e-05	Bacteria	Proteobacteria	Deltaproteobacteria	Myxococcales
	8e1e1e5185bdb9f9e90cc41149c5bf3f	0.745356	0.005	0	0	0	0	Bacteria	Bacteroidetes	Cytophagia	Cytophagales	Cytophagaceae	Spirosoma
	8e21d64094bc755bf2c44fba1f4bc4fe	0.707107	0.005	0	0	0.000114206	0	Bacteria	Bacteroidetes	[Saprospirae]	[Saprospirales]	Chitinophagaceae
	8e8651f9cbe508189ebf0e36a8cb052b	0.527046	0.005	0.000213283	5.8421e-05	0	0	Bacteria	Proteobacteria	Betaproteobacteria	Burkholderiales	Comamonadaceae	Pelomonas
	8f09bac714c02dc9415770271349dc99	0.849837	0.005	0	0	1.75702e-05	0	Bacteria	TM6	SJA-4
	8f496bedd06ec30e808cda1970316225	0.440959	0.005	0	0	8.78511e-05	7.85492e-05	Bacteria	Proteobacteria	Gammaproteobacteria	Xanthomonadales	Xanthomonadaceae	Rhodanobacter
	90d60b275e7c44109d6e5206c48be942	0.971825	0.005	0	0	2.63553e-05	0	Bacteria	Bacteroidetes	Sphingobacteriia	Sphingobacteriales
	92280cb27b0a97b2163a1e187b675c0c	0.881917	0.005	0	8.34585e-06	0	0	Bacteria	Verrucomicrobia	Verrucomicrobiae	Verrucomicrobiales	Verrucomicrobiaceae	Prosthecobacter
	929d9a7f88bd83bc06d889c356d9a13e	0.981255	0.005	7.41854e-05	0	0	0	Bacteria	Acidobacteria	Acidobacteria-6	iii1-15
	96a0375319176819bf705b9a499aa3b9	0.440959	0.005	0	0	0	0	Bacteria	Proteobacteria	Alphaproteobacteria	Sphingomonadales	Sphingomonadaceae	Sphingomonas
	96b9c110f50b6cb2c77c28862b0f6bfe	0.666667	0.005	0	0	0	3.92746e-05	Bacteria	Proteobacteria	Deltaproteobacteria	Myxococcales
	99e3988685cbf2057f848167c434b748	0.5	0.005	0	7.51127e-05	0	0	Bacteria	Proteobacteria	Betaproteobacteria	Burkholderiales	Comamonadaceae
	9b3f551ace0ff57ae86ec5e1041cdcdb	0.552771	0.005	0	0	3.51404e-05	0	Bacteria	Acidobacteria	Acidobacteria-6	iii1-15
	9b770849077f23edbbd28f402d79f3f2	0.62361	0.005	0	2.50376e-05	0	0	Bacteria	Proteobacteria	Alphaproteobacteria	Rickettsiales
	9bd37fb2c0d65f111d270dae3da819c9	0.687134	0.005	4.63658e-05	0	0	0	Bacteria	Proteobacteria	Deltaproteobacteria	Desulfobacterales	Desulfobacteraceae	Desulfococcus
	9bd4fec2beb84206d93756a4bffd221c	0.471405	0.005	0	0	8.78511e-06	0	Bacteria	Actinobacteria	MB-A2-108	0319-7L14
	9c6fba5073178ddcfceb388ba50e74bf	0.815166	0.005	3.70927e-05	0	0	0	Bacteria	Bacteroidetes	[Saprospirae]	[Saprospirales]	Chitinophagaceae	Sediminibacterium
	9d8f0121303a12e83cc450c0f854f047	0.986013	0.005	0	0	0	1.96373e-05	Bacteria	Bacteroidetes	Sphingobacteriia	Sphingobacteriales
	9dbe74d9725508672f27037bb7a1fb63	0.471405	0.005	0	0	0.000149347	1.96373e-05	Bacteria	Proteobacteria	Betaproteobacteria	Rhodocyclales	Rhodocyclaceae	Uliginosibacterium
	9f475994a778639167c51d545e14d35b	0.600925	0.005	0	5.8421e-05	0	0	Bacteria	Proteobacteria	Alphaproteobacteria	Sphingomonadales	Sphingomonadaceae
	a012e99d05636f65489e805ef76f1a9f	0.440959	0.005	0	0	0	9.81865e-06	Bacteria	Proteobacteria
	a25ffb1b91510136ced2165058eb984e	0.707107	0.005	0	0	7.02809e-05	0.000117824	Bacteria	Bacteroidetes	Sphingobacteriia	Sphingobacteriales	Sphingobacteriaceae	Mucilaginibacter	jinjuensis
	a27c0544a0789a4e34dc33c69ff79640	0.600925	0.005	0	0	3.51404e-05	0	Bacteria	Proteobacteria	Deltaproteobacteria	Bdellovibrionales	Bacteriovoracaceae	Peredibacter	starrii
	a2973d473f8802a66a364d340bd7e411	0.645497	0.005	0	0	0	1.96373e-05	Bacteria	Proteobacteria	Betaproteobacteria	A21b	EB1003
	a4828ef2e4d1aa99fa82b3a4a85449b7	0.408248	0.005	0	0	0	0.000176736	Bacteria	Actinobacteria	Actinobacteria	Actinomycetales
	a52255994d232c01a6d8eaffc321bd0a	0.471405	0.005	8.34585e-05	0	0	0	Bacteria	Proteobacteria	Betaproteobacteria	Rhodocyclales	Rhodocyclaceae
	a6d4742d8c802171498b62b6d79b1764	0.763763	0.005	0	0	8.78511e-06	0	Bacteria	Bacteroidetes	Cytophagia	Cytophagales	Flammeovirgaceae	Marinoscillum
	a7169bcdeb455242621613a0e228009d	0.763763	0.005	0	0	4.39255e-05	0	Bacteria	Proteobacteria	Deltaproteobacteria	Myxococcales	Cystobacteraceae	Cystobacter
	a8b40f00ce858f3eb4d30bf7b9d5fa85	0.666667	0.005	0	0	1.75702e-05	5.89119e-05	Bacteria	Proteobacteria	Alphaproteobacteria	Caulobacterales	Caulobacteraceae
	aa100e8e1c6b32e7724f68e1d9b212cd	0.666667	0.005	9.27317e-06	0	0	0	Bacteria	Proteobacteria	Deltaproteobacteria	Desulfovibrionales	Desulfovibrionaceae
	ab33e031abb200a86ae938573cd32bea	0.57735	0.005	0	0	8.78511e-06	0	Bacteria	Proteobacteria	Alphaproteobacteria	Rhizobiales
	ab709216e43cacfceb24b1f7456b102a	0.471405	0.005	0	0.000534135	0.000360189	0.000559663	Bacteria	Proteobacteria	Betaproteobacteria	Burkholderiales	Comamonadaceae	Methylibium
	ac26e3f2d38fbd07d68b9a5845a17170	0.5	0.005	0	0	3.51404e-05	0	Bacteria	Proteobacteria	Alphaproteobacteria	Rhizobiales	Methylocystaceae
	ad574a0549476e3fe09be14e6cbee475	0.600925	0.005	0	0	0	3.92746e-05	Bacteria	Bacteroidetes	[Saprospirae]	[Saprospirales]	Chitinophagaceae
	ad60e26c25dca0db8c328a4c5b89d4c4	0.687184	0.005	0	0	0	6.87305e-05	Bacteria	Verrucomicrobia	[Spartobacteria]	[Chthoniobacterales]	[Chthoniobacteraceae]	Chthoniobacter
	ad6b6a41b5b8b1de4bb3bd273ad6e8ee	0.527046	0.005	0	0	0	9.81865e-06	Bacteria	Proteobacteria
	ad7f896aab57b8119c24aed73ca1bfe2	0.471405	0.005	0	0	0	0	Bacteria	Proteobacteria	Betaproteobacteria	Burkholderiales	Comamonadaceae	Acidovorax	facilis
	b021e462c13785b8b7a719136ff3f0e8	0.440959	0.005	0	0	7.02809e-05	0	Bacteria	Proteobacteria	Alphaproteobacteria	Sphingomonadales	Sphingomonadaceae	Novosphingobium
	b0f712f2f5d21de6cd88ef7efe9dbcf8	0.552771	0.005	0	8.34585e-06	0	0	Bacteria	Proteobacteria	Alphaproteobacteria	Rickettsiales
	b252eef92908729c14e92e9b497fbd52	0.781736	0.005	0	2.50376e-05	0	0	Bacteria	OD1	ZB2
	b2cf630d16e9ddfff83403c15de87236	0.726483	0.005	8.34585e-05	0	0	0	Bacteria	Actinobacteria	Actinobacteria	Actinomycetales	Microbacteriaceae
	b475aee4a52494edbb41df45d990a103	0.5	0.005	0	0	8.78511e-06	0	Bacteria	Planctomycetes	Planctomycetia	Pirellulales	Pirellulaceae
	b4969d54cd621786e6e113773c8d4d3e	0.552771	0.005	0	0	8.78511e-06	0	Bacteria	Proteobacteria	Betaproteobacteria
	b4d21b5f308bea272dde40320b98078c	0.726483	0.005	0	0	6.14958e-05	0	Bacteria	OD1	ZB2
	b57744bd30af9f7a4d538d0aba27596b	0.9061	0.005	0	0	5.27106e-05	0	Bacteria	Chloroflexi	TK10	B07_WMSP1	FFCH4570
	b5c5886ff266ea4b0929cabe7b6e8329	0.927961	0.005	3.70927e-05	0	0	0	Bacteria	Proteobacteria	Deltaproteobacteria	Syntrophobacterales	Syntrophaceae
	b5f58c8dccdb4e50da75cd97775f1b9a	0.57735	0.005	0	0	0	0	Bacteria	Proteobacteria	Gammaproteobacteria	Aeromonadales	Aeromonadaceae	Aeromonas
	b745447d4de2eb38db299ba2cccd8ab4	0.5	0.005	0	0	0.000140562	0	Bacteria	Firmicutes	Bacilli	Lactobacillales	Enterococcaceae	Enterococcus
	b8721b8b0e07b6f1b463dc3681fcca7f	0.799305	0.005	0	0	6.14958e-05	0	Bacteria	Proteobacteria	Deltaproteobacteria	MIZ46
	b94769eb72718a0c512ade94384e3902	0.471405	0.005	0	0	0.000105421	0	Bacteria	Actinobacteria	Acidimicrobiia	Acidimicrobiales
	b9781e39f4300fcfc6d995cf5df79388	0.897527	0.005	0	0	0	9.81865e-06	Bacteria	Bacteroidetes	[Saprospirae]	[Saprospirales]	Chitinophagaceae
	b9efb7355cc4dbe310160baa54eb175a	0.57735	0.005	0	0	3.51404e-05	0	Bacteria	Bacteroidetes	Cytophagia	Cytophagales	Cytophagaceae	Spirosoma
	b9fcec01f1c5272ff219ee681eb39d58	0.5	0.005	0	0	9.66362e-05	0	Bacteria	Verrucomicrobia	[Spartobacteria]	[Chthoniobacterales]	[Chthoniobacteraceae]	Chthoniobacter
	bc03a200af2224fb2a163c73b8d01417	0.527046	0.005	0	0	2.63553e-05	4.90932e-05	Bacteria	Planctomycetes	Planctomycetia	Pirellulales	Pirellulaceae
	bc9ed4f83efef9b2aeded4ed936b7ec9	0.408248	0.005	0	0	8.78511e-06	0	Bacteria	Actinobacteria	Thermoleophilia	Gaiellales	AK1AB1_02E
	bfb758aa28184610485715737a961d56	0.471405	0.005	0	0	4.39255e-05	0	Bacteria	Bacteroidetes	[Saprospirae]	[Saprospirales]	Chitinophagaceae
	bffbcb58184abaea7e1080b5d41454a3	0.57735	0.005	0	0	3.51404e-05	0	Bacteria	Bacteroidetes	Sphingobacteriia	Sphingobacteriales	Sphingobacteriaceae
	c0478c7e7076270b286e22b89e9c1e9a	0.440959	0.005	0.000166917	0	0.000491966	0	Bacteria	Proteobacteria	Gammaproteobacteria	Pseudomonadales	Pseudomonadaceae	Pseudomonas
	c080d00c26cab86ae4100ef4ac5a97ba	0.471405	0.005	0	0	2.63553e-05	0	Bacteria	Proteobacteria	Deltaproteobacteria	Spirobacillales
	c0db5dd4d524f7df051bfb554a485d70	0.62361	0.005	0	0	0.000579817	0.000598938	Bacteria	Acidobacteria	Acidobacteriia	Acidobacteriales	Acidobacteriaceae	Edaphobacter
	c1358a30f69afbac0f8af7c13b0c543b	0.527046	0.005	9.27317e-06	0	0	0	Bacteria	Bacteroidetes	Bacteroidia	Bacteroidales	SB-1
	c24566a5608dfb7479ce14051e67420f	0.471405	0.005	0	0	0	0	Bacteria	Proteobacteria	Gammaproteobacteria	Enterobacteriales	Enterobacteriaceae
	c2960cc0f8476eed1cedbd100a120699	0.57735	0.005	0	0	1.75702e-05	0	Bacteria	Proteobacteria	Gammaproteobacteria	Legionellales
	c2eba29897435c6a56ccab3f98c0b4da	0.799305	0.005	0	0	9.66362e-05	0	Bacteria	Proteobacteria	Alphaproteobacteria	Rhizobiales	Hyphomicrobiaceae	Rhodoplanes
	c34b1187d20e3c466b68220587faafef	0.745356	0.005	0	0	8.78511e-06	0	Bacteria	Planctomycetes	Planctomycetia	Gemmatales	Gemmataceae
	c3af3ad5730efb9e42827fde8bbfe0c8	0.552771	0.005	0	0	0	6.87305e-05	Bacteria	Proteobacteria	Betaproteobacteria	Burkholderiales	Oxalobacteraceae
	c3b9e9a07d3524d9447dfcd38e89a000	0.707107	0.005	0	0	0	4.90932e-05	Bacteria	Proteobacteria	Alphaproteobacteria	Rhodospirillales	Acetobacteraceae
	c4a12a510cfbd7f260d9b002f89ade00	0.408248	0.005	0	8.34585e-06	0	0	Bacteria	Proteobacteria	Gammaproteobacteria
	c53215f72a5f346870f7e81352cdef29	0.763763	0.005	1.85463e-05	0	0	0	Bacteria	Proteobacteria	Alphaproteobacteria	Rhizobiales	Hyphomicrobiaceae
	c540fefa822da874b7edb68d9ee89695	0.763763	0.005	0	0	1.75702e-05	0	Bacteria	Proteobacteria	Alphaproteobacteria	BD7-3
	c59f9249918c76c06eb20572af5fb4a5	0.408248	0.005	0	0	0	0	Bacteria	Bacteroidetes	Flavobacteriia	Flavobacteriales	Flavobacteriaceae	Flavobacterium	succinicans
	c5ab708777a7c47fd667316b04fa99bf	0.57735	0.005	0	0	0	6.87305e-05	Bacteria	Proteobacteria	Alphaproteobacteria
	c5ade28864145995edec9b46da821f16	0.471405	0.005	0	0	0	0	Bacteria	Verrucomicrobia	Verrucomicrobiae	Verrucomicrobiales	Verrucomicrobiaceae	Prosthecobacter	debontii
	c68c29d09b76c6738c7e138485cb0638	0.5	0.005	0	0	1.75702e-05	0	Bacteria	Actinobacteria	Acidimicrobiia	Acidimicrobiales
	c6a71d15a6d67a0d418d09f523cb6194	0.552771	0.005	0	0	4.39255e-05	0.00014728	Bacteria	Proteobacteria	Alphaproteobacteria	Rhodospirillales	Acetobacteraceae
	c6f4727653521b499e5a13115e414c68	0.600925	0.005	0	0	0	9.81865e-06	Bacteria	Proteobacteria	Deltaproteobacteria	Spirobacillales
	c7b4cb7f9ecad4b50145588f112dfb6d	0.527046	0.005	0	0	3.51404e-05	0	Bacteria	Proteobacteria	Alphaproteobacteria	Caulobacterales	Caulobacteraceae
	c7db35780c2458b2e8e9b33c048c057c	0.600925	0.005	0	0	0	9.81865e-06	Bacteria	Proteobacteria	Alphaproteobacteria
	c7f2125c1668179139f07e2098d87033	0.5	0.005	9.27317e-06	0	0	0	Bacteria	Bacteroidetes	Sphingobacteriia	Sphingobacteriales
	c847a1ece6867df4b6d8cdd008c9bb92	0.5	0.005	0	0	1.75702e-05	0	Bacteria	Proteobacteria	Deltaproteobacteria	Spirobacillales
	c95ae406e809bf890d9c57ac747a1904	0.527046	0.005	0	0	0	0	Bacteria	Verrucomicrobia	Verrucomicrobiae	Verrucomicrobiales	Verrucomicrobiaceae	Luteolibacter
	c9c6bd7530c24a86e53b584435ed482a	0.5	0.005	0	0	0.000465611	0	Bacteria	Actinobacteria	Actinobacteria	Actinomycetales	Pseudonocardiaceae	Pseudonocardia
	cc8f50db69e88a3bc70597ec626a997c	0.687184	0.005	0	1.66917e-05	0	0	Bacteria	GN02	BD1-5
	cc950e82a489ac26feefd26c69151db0	0.600925	0.005	6.49122e-05	0	0	0	Bacteria	Proteobacteria	Betaproteobacteria	Rhodocyclales	Rhodocyclaceae	Dechloromonas
	cdd6513718697663c1e8504eeb137690	0.552771	0.005	0	0	8.78511e-06	0	Bacteria	Bacteroidetes	[Saprospirae]	[Saprospirales]	Chitinophagaceae
	cde3a3fcde90d3e34f96a0460ffb799b	0.527046	0.005	0.000343107	0.000567518	0	0	Bacteria	Actinobacteria	Actinobacteria	Actinomycetales	ACK-M1
	ce496d9816d8c54ceb73c1526258984a	0.57735	0.005	0	0	1.75702e-05	3.92746e-05	Bacteria	Bacteroidetes	[Saprospirae]	[Saprospirales]	Chitinophagaceae
	cee45031b2074dc0b2b103cd30b634b9	0.62361	0.005	0	0	4.39255e-05	0	Bacteria	Proteobacteria	Alphaproteobacteria	Ellin329
	cfa5d9927be5f91b9a210c47d4fa57e4	0.552771	0.005	0	0	0.000105421	0.000392746	Bacteria	Proteobacteria	Alphaproteobacteria	Rhizobiales	Hyphomicrobiaceae	Hyphomicrobium
	d0099ee91dbd9830ee9ca81d0ee85747	0.849837	0.005	0	0	0	3.92746e-05	Bacteria	Verrucomicrobia	Verrucomicrobiae	Verrucomicrobiales	Verrucomicrobiaceae
	d0811aea45b2734c3fae658d086f6815	0.816497	0.005	0	0	0	0.000137461	Bacteria	Bacteroidetes	Flavobacteriia	Flavobacteriales	Flavobacteriaceae	Flavobacterium
	d09104c69eff0eda3339818ef530f905	0.763763	0.005	0	0	0	0	Bacteria	Proteobacteria	Alphaproteobacteria	Rhodobacterales	Rhodobacteraceae	Paracoccus
	d1f00c6a54d53cdbc1d8211bd9eaeea1	0.5	0.005	0	0	0.000272338	0	Bacteria	Proteobacteria	Gammaproteobacteria	Xanthomonadales	Sinobacteraceae	Panacagrimonas	perspica
	d217832c66fe27cf3ec550f2a5cbeb6e	0.527046	0.005	0	0	0.000298694	0	Bacteria	Proteobacteria	Alphaproteobacteria	Rhodospirillales	Acetobacteraceae
	d269a2365f5e0c51faad3d4c14e17278	0.781736	0.005	0	0	7.02809e-05	0.000265104	Bacteria	Proteobacteria	Alphaproteobacteria	Rhizobiales	Methylocystaceae
	d3e41f41f121300d18905ec2ad974249	0.666667	0.005	2.78195e-05	0	0	0	Bacteria	Spirochaetes	[Brevinematae]	[Brevinematales]
	d52c105b9586ddf8b1adf5800d7820db	0.600925	0.005	0	0	0	0	Bacteria	Proteobacteria	Alphaproteobacteria	Rhodospirillales	Rhodospirillaceae	Reyranella	massiliensis
	d59cb4a9ba3a9b3f72f0bc1be6613e1f	0.471405	0.005	0	0	8.78511e-06	0	Bacteria	Firmicutes	Clostridia	Clostridiales	Lachnospiraceae	Epulopiscium
	d5e72dec53034d931e0fe8b052da78e6	0.57735	0.005	0	0	6.14958e-05	0	Bacteria	Bacteroidetes	[Saprospirae]	[Saprospirales]	Chitinophagaceae
	d6a1e5df23dab51b7a8d3f3f3f883b9a	0.471405	0.005	0	0	1.75702e-05	0	Bacteria	Bacteroidetes	Flavobacteriia	Flavobacteriales	Flavobacteriaceae	Flavobacterium
	d7237d386cc65d193131dbb032418f74	0.707107	0.005	0	0	0	0.00014728	Bacteria	Bacteroidetes	Sphingobacteriia	Sphingobacteriales	Sphingobacteriaceae	Mucilaginibacter	gracilis
	d73b0ebe39d851badeeb48825060a882	0.440959	0.005	8.34585e-05	4.17293e-05	0	0	Bacteria	Proteobacteria	Betaproteobacteria	Burkholderiales	Oxalobacteraceae
	d8d17722d51b2151784d9cbb05d8b18a	0.707107	0.005	0	0.000150225	0	0	Bacteria	Bacteroidetes	[Saprospirae]	[Saprospirales]
	d93710531847e0d902d724e2e85c7c6c	0.5	0.005	0	0	8.78511e-06	0	Bacteria	Bacteroidetes	Sphingobacteriia	Sphingobacteriales
	da60691a3e79872fb2754ccfdb31d19a	0.57735	0.005	0	0	3.51404e-05	0	Bacteria	Proteobacteria	Alphaproteobacteria	Rhodospirillales	Acetobacteraceae
	daaa75e1adbc2f3673e04b4273b90056	0.552771	0.005	0.000222556	0.000166917	0	0	Bacteria	Proteobacteria	Betaproteobacteria	Methylophilales	Methylophilaceae
	dc1dd7179728afa0c951e336754a165b	0.471405	0.005	0	0	0	0	Bacteria	Bacteroidetes	Cytophagia	Cytophagales	Cytophagaceae	Flectobacillus
	dc5030eb18fe395a50b8235f2e583dbd	0.701402	0.005	0	0	1.75702e-05	0	Bacteria	Bacteroidetes	Flavobacteriia	Flavobacteriales	Cryomorphaceae	Fluviicola
	dd553b9af6eac132f3d562d9f4b3c2fb	0.866025	0.005	0	0	7.9066e-05	0	Bacteria	Proteobacteria	Deltaproteobacteria	Myxococcales	Haliangiaceae
	de3f174f5193e6d67fbefe4dd3e8d924	0.927961	0.005	0	0	2.63553e-05	0	Bacteria	Planctomycetes	Phycisphaerae	WD2101
	de9b0aab16bf41da5b15d7b21f493263	0.600925	0.005	1.85463e-05	0	0	0	Bacteria	Bacteroidetes	Cytophagia	Cytophagales	Cytophagaceae
	df645b715925c224350393212de6355f	0.552771	0.005	3.70927e-05	0	0	0	Bacteria	Acidobacteria	Holophagae	Holophagales	Holophagaceae
	dfa14e131557ba7faed609001fb41182	0.726483	0.005	0	0.00010015	0	0	Bacteria	Proteobacteria	Gammaproteobacteria	Enterobacteriales	Enterobacteriaceae
	e12579d5bef937ef880aa04d046bade8	0.440959	0.005	0	0	1.75702e-05	0	Bacteria	TM7	SC3
	e24d65113bb4dab153ec7b2c1742f6ca	0.471405	0.005	0	0	0	1.96373e-05	Bacteria	Bacteroidetes	Sphingobacteriia	Sphingobacteriales
	e28543b8a97aa4035e3e34d565404425	0.471405	0.005	0	0	8.78511e-06	0	Bacteria	Gemmatimonadetes	Gemmatimonadetes	Gemmatimonadales
	e5701abae521c279d3c45df09d57b2db	0.707107	0.005	0	0	2.63553e-05	0	Bacteria	Proteobacteria	Gammaproteobacteria	Legionellales	Legionellaceae
	e57633ea74c4b0e29d298675a7507dcb	0.62361	0.005	0	0	0	0	Bacteria	Proteobacteria	Alphaproteobacteria	Rhizobiales	Rhizobiaceae	Kaistia
	e583c466bec1e423da089cb4a74e64c2	0.745356	0.005	0	0	0	9.81865e-06	Bacteria	Proteobacteria	Alphaproteobacteria	Rhizobiales	Bradyrhizobiaceae
	e6c271f6902231bce85cc9af51729c94	0.5	0.005	0	1.66917e-05	0	0	Archaea	Euryarchaeota	Methanomicrobia	Methanomicrobiales	Methanospirillaceae	Methanospirillum
	e6e57c26107207468660e16e3f0881cd	0.849837	0.005	0	0	2.63553e-05	0	Bacteria	Actinobacteria	Thermoleophilia	Gaiellales	AK1AB1_02E
	e6ee376e777f740edc3a53697ed263bd	0.408248	0.005	2.78195e-05	0	0	0	Bacteria	Proteobacteria	Deltaproteobacteria	Desulfovibrionales	Desulfovibrionaceae	Desulfovibrio	putealis
	e758a3da6a00db79c3ae3fba1219772c	0.726483	0.005	0	0	0	0	Bacteria	Firmicutes	Bacilli	Bacillales	Paenibacillaceae	Paenibacillus
	e795fed13ead27da7c3bedd15b4a59c1	0.57735	0.005	0	0.000141879	0.000184487	0	Bacteria	Acidobacteria	Holophagae	Holophagales	Holophagaceae	Geothrix
	e84dc215f92eaccbbef12041d1664dff	0.5	0.005	0	0	8.78511e-06	0	Bacteria	Chloroflexi	Chloroflexi	AKIW781
	e907c08afc269d0af44f5c96e61bac60	0.471405	0.005	0	0	0.000193272	0	Bacteria	Bacteroidetes	Sphingobacteriia	Sphingobacteriales	Sphingobacteriaceae
	ea6b99f6643710da76fcb85758e2c871	0.816497	0.005	0	0	3.51404e-05	6.87305e-05	Bacteria	Proteobacteria	Deltaproteobacteria	Myxococcales
	ebf3a2e4e0237fce3b7c8344a74a7e58	0.552771	0.005	0	0	0.000122992	0	Bacteria	Acidobacteria	[Chloracidobacteria]	RB41	Ellin6075
	ec46ed232b3d49189b8ce6c3539c9c8e	0.799305	0.005	0	0	5.27106e-05	0.000108005	Bacteria	Proteobacteria	Alphaproteobacteria
	ec7536de0bb50c3428464590664daeae	0.726483	0.005	0	0	0	0	Bacteria	Proteobacteria	Betaproteobacteria	Methylophilales	Methylophilaceae	Methylotenera	mobilis
	ed9349b37a820bf201fcbb7971e2bee6	0.527046	0.005	0	0	0	8.83678e-05	Bacteria	Chlamydiae	Chlamydiia	Chlamydiales	Parachlamydiaceae	Candidatus Protochlamydia
	edd30ea46700d97d9c5eb0e8775b8ab7	0.527046	0.005	0	0	6.14958e-05	0	Bacteria	Actinobacteria	Acidimicrobiia	Acidimicrobiales	EB1017
	ee76c4ad8583247d5ec754a8923a5994	0.666667	0.005	0	0	2.63553e-05	0	Bacteria	Actinobacteria	Actinobacteria	Actinomycetales	Micromonosporaceae
	eeb073acc8c79cef49a0102de04f291f	0.971825	0.005	0	0	0	0	Bacteria	Firmicutes	Bacilli	Bacillales	Bacillaceae
	ef01c52252f2682043f7cd668db5035d	0.440959	0.005	0	0	0.000105421	0	Bacteria	Actinobacteria	Acidimicrobiia	Acidimicrobiales	EB1017
	f0b16a7c236ebdccf15c4146c0cf642d	0.57735	0.005	0	0	0	0	Bacteria	Spirochaetes	Spirochaetes	Spirochaetales	Spirochaetaceae	Treponema
	f0b6a95cfa37b7a3d3ffcd3fda2b3f04	0.527046	0.005	0	0	7.9066e-05	3.92746e-05	Bacteria	Acidobacteria	Acidobacteriia	Acidobacteriales	Acidobacteriaceae	Acidicapsa	borealis
	f1a1d9773817b87c9cb41b1ff4c77833	0.5	0.005	0	0	0	2.94559e-05	Bacteria	Proteobacteria	Gammaproteobacteria	Legionellales	Legionellaceae	Legionella
	f354d4527d83c0342cf74a35cf08bf0a	0.471405	0.005	0	0	0.000114206	0	Bacteria	Planctomycetes	Planctomycetia	Gemmatales	Isosphaeraceae
	f6bca1ba3067faca19d855615d4281ce	0.5	0.005	0	0	2.63553e-05	0	Bacteria	Acidobacteria	iii1-8	32-20
	f7a30b939c4a85d3c2092dda6c4fd1da	0.57735	0.005	0	0	5.27106e-05	0	Bacteria	Proteobacteria	Alphaproteobacteria	Rickettsiales
	f87ee48b8e2937234bf64126f7f517ac	0.440959	0.005	0	0	0	0	Bacteria	Proteobacteria	Betaproteobacteria	Neisseriales	Neisseriaceae	Iodobacter	fluviatilis
	f88ff3e97d9522ccf31333d5ed927bb0	0.5	0.005	0	0	0	1.96373e-05	Bacteria	Proteobacteria	Alphaproteobacteria
	f9a6d4fb4aca5eb74acb2c747c6fbd9d	0.866025	0.005	0	0	6.14958e-05	0.00021601	Bacteria	Bacteroidetes	Sphingobacteriia	Sphingobacteriales	Sphingobacteriaceae	Sphingobacterium	faecium
	fa6ac6a5e65cfd72624299e58d9b7020	0.527046	0.005	0	0	1.75702e-05	0	Bacteria	Bacteroidetes	[Saprospirae]	[Saprospirales]	Chitinophagaceae
	faa3a0994f5523914378c93b39ef6595	0.645497	0.005	0	0	0	0	Bacteria	Proteobacteria	Alphaproteobacteria	Rhizobiales	Xanthobacteraceae	Azorhizobium
	fca9741d7bcdc137ad78a45a0f50c3b6	0.763763	0.005	2.78195e-05	0	0	0	Bacteria	Proteobacteria	Deltaproteobacteria	Myxococcales	Myxococcaceae	Anaeromyxobacter
	fcb9dde5a09a6a632f52620b151ff5b8	0.726483	0.005	0	0	0	1.96373e-05	Bacteria	Bacteroidetes	Cytophagia	Cytophagales	Cytophagaceae	Dyadobacter
	fcd256b87f1e8d151209bdbaba0a9a9d	0.833333	0.005	0	0	0	5.89119e-05	Bacteria	Proteobacteria	Betaproteobacteria	Burkholderiales	Comamonadaceae
	fdd69a592cdc79db2e547fc4e38de6c6	0.881917	0.005	0	8.34585e-06	0	0	Bacteria	Proteobacteria	Gammaproteobacteria	Legionellales	Coxiellaceae
	fdfd6887bc3f622a35902aeac0353a2b	0.653886	0.005	0	0	0	0.000108005	Bacteria	Actinobacteria	Acidimicrobiia	Acidimicrobiales
	fea9a73729c41bce1bf030ad95251537	0.645497	0.005	0	8.34585e-06	0	0	Bacteria	Proteobacteria	Alphaproteobacteria	Rhizobiales
	feaf81f461f9a2a51e5359cb5b7e546c	0.666667	0.005	0	0	0.000105421	0.000422202	Bacteria	Proteobacteria	Deltaproteobacteria	Myxococcales	Haliangiaceae
	fed998f5a10e6bc08ccbb3db3c04cdc6	0.942809	0.005	0	0	8.78511e-05	0	Bacteria	Proteobacteria	Alphaproteobacteria	Sphingomonadales	Sphingomonadaceae	Sphingomonas	wittichii
	ff23d9fc7eb779f93aea7dab79c750c2	0.600925	0.005	0	1.66917e-05	0	0	Bacteria	Proteobacteria	Alphaproteobacteria
	ff82e8bb36b926bf6b59d7d3afcb5754	0.527046	0.005	0	2.50376e-05	0	0	Bacteria	Proteobacteria	Betaproteobacteria	Burkholderiales	Alcaligenaceae
	0052321af493a9f9c43468d6bdb11ac3	0.408248	0.01	0	0	8.78511e-06	0	Bacteria	Proteobacteria	TA18	CV90
	06f249e121d0aa52f0a23d83a77224e5	0.408248	0.01	0	0	0	6.87305e-05	Bacteria	Proteobacteria	Betaproteobacteria	Neisseriales	Neisseriaceae	Silvimonas	terrae
	0d87b112bc336b97248bf4757a668689	0.425719	0.01	0	0	8.78511e-06	0	Bacteria	Proteobacteria	Alphaproteobacteria	Rickettsiales
	0eb227d82e5e8d8dedb57250b7ed9576	0.5	0.01	0	0	2.63553e-05	0	Bacteria	Chlamydiae	Chlamydiia	Chlamydiales	Rhabdochlamydiaceae	Candidatus Rhabdochlamydia
	11f63e800d538ce61113253faf0f0363	0.440959	0.01	0	0	0	1.96373e-05	Bacteria	Proteobacteria	Deltaproteobacteria	Bdellovibrionales	Bdellovibrionaceae	Bdellovibrio	bacteriovorus
	12f9d6011c27f5f7e842cc10ff42093c	0.408248	0.01	0.00020401	0	0	0	Bacteria	Actinobacteria	Actinobacteria	Actinomycetales
	131d866b6a7e94fb91581c3949a8d8d4	0.408248	0.01	0	0	0	1.96373e-05	Bacteria	Bacteroidetes	Cytophagia	Cytophagales	Cytophagaceae	Hymenobacter
	14331f18e634d3684c9185733a8c7be7	0.57735	0.01	0	0	1.75702e-05	0	Bacteria	Proteobacteria	Alphaproteobacteria
	1b2bf738619e92e63d222e3d010f20ed	0.440959	0.01	0	0	0	3.92746e-05	Bacteria	Proteobacteria	Gammaproteobacteria	Xanthomonadales	Sinobacteraceae
	20ad5b343a158e617aa2f39adbf005b6	0.5	0.01	0	0	1.75702e-05	0	Bacteria	Proteobacteria	Alphaproteobacteria	Rickettsiales
	22d0ce457b2606ee94ce5ead360574bc	0.440959	0.01	0	0	8.78511e-06	0	Bacteria	Proteobacteria	Alphaproteobacteria	Rhizobiales	Bradyrhizobiaceae
	243541e1499a412bf63d7d17d3fb72f0	0.440959	0.01	0	0	0	2.94559e-05	Bacteria	Proteobacteria	Alphaproteobacteria	Rhizobiales	Methylocystaceae
	2639a2bf35ff00f36938cdcb126252c5	0.440959	0.01	0	0	8.78511e-06	0	Bacteria	Bacteroidetes	Bacteroidia	Bacteroidales
	26aa82b6e964a862ac418ba075bfb271	0.471405	0.01	0	1.66917e-05	0	0	Bacteria	OP3	BD4-9
	314bb64e5aa19b24d8989be1daf15e08	0.440959	0.01	0	0	0.000245983	0	Bacteria	Proteobacteria	Alphaproteobacteria	Rhodospirillales	Rhodospirillaceae
	31db0cf2ab6f6bb10d982f7be371baf8	0.372678	0.01	0	0	0	4.90932e-05	Bacteria	Proteobacteria	Gammaproteobacteria	Xanthomonadales	Sinobacteraceae	Nevskia
	3298a670bce92abe1ed8da51b23323cb	0.471405	0.01	0	0	0	0	Bacteria	Firmicutes	Bacilli	Lactobacillales	Lactobacillaceae	Lactobacillus	delbrueckii
	344b4841daa370f41389e7f1df520073	0.408248	0.01	2.78195e-05	0	0	0	Bacteria	Proteobacteria	Alphaproteobacteria	Rhizobiales	Methylocystaceae
	345dcc18d51f44572bd67c08e5e95b8b	0.408248	0.01	0	0	3.51404e-05	0	Bacteria	Actinobacteria	MB-A2-108	0319-7L14
	38bfbd3a2cf83da8fe03cea0f6b4f5f3	0.408248	0.01	0	0	2.63553e-05	0	Bacteria	Proteobacteria	Gammaproteobacteria
	3999bc22286b49fb0ea2b89740a4c8b4	0.408248	0.01	0	0	8.78511e-06	0	Bacteria	Verrucomicrobia	[Pedosphaerae]	[Pedosphaerales]
	3f5e819ebea0b7d3ab97eb818bf59b95	0.408248	0.01	0	0	1.75702e-05	0	Bacteria	Chloroflexi	Thermomicrobia
	44486fa0c05a3e874cf3a4803e6c45b9	0.440959	0.01	0	0	0	0	Bacteria	Proteobacteria	Betaproteobacteria
	4990a28c16957c1eb8cadc95debb64e7	0.408248	0.01	0	0	0	5.89119e-05	Bacteria	Proteobacteria	Alphaproteobacteria
	4a19aebd7cd2b183c749ebe2ba806cd8	0.5	0.01	0	0	0	0	Bacteria	Bacteroidetes	Sphingobacteriia	Sphingobacteriales	Sphingobacteriaceae	Pedobacter
	50a3b56e0b7db75ee9daccf7a751ba41	0.440959	0.01	0	0	8.78511e-06	0	Bacteria	Proteobacteria	Deltaproteobacteria
	510f57e10b054530d309eef3096081e2	0.408248	0.01	0	0	4.39255e-05	0	Bacteria	Proteobacteria	Betaproteobacteria
	59d0710cc2102dfe2d7f041f60832ab9	0.408248	0.01	0	0	7.9066e-05	0	Bacteria	Acidobacteria	Acidobacteriia	Acidobacteriales	Acidobacteriaceae
	5b1302e60016e322bbdc6979447a86ed	0.440959	0.01	0	0	4.39255e-05	0	Bacteria	Proteobacteria	Alphaproteobacteria	Sphingomonadales	Sphingomonadaceae	Sphingomonas	wittichii
	5b70b1345f6f9035854671bf93d82c2e	0.408248	0.01	0	0	2.63553e-05	0	Bacteria	Proteobacteria	Deltaproteobacteria	Bdellovibrionales	Bacteriovoracaceae
	5cae8d6ad55385f07ef12051522e59b2	0.471405	0.01	0	0	1.75702e-05	0	Bacteria	Gemmatimonadetes	Gemm-1
	5e0a2a758e034689eac278e54bf4fa10	0.440959	0.01	0	0	1.75702e-05	0	Bacteria	Planctomycetes	Planctomycetia	Gemmatales	Gemmataceae
	619a50be6d1e692064b97b5476a6e8f9	0.408248	0.01	0	0	4.39255e-05	0	Bacteria	Proteobacteria	Alphaproteobacteria
	6abfdded84c3f9effb5a4408799ca562	0.440959	0.01	0	0	2.63553e-05	0	Bacteria	Proteobacteria	Gammaproteobacteria	Xanthomonadales	Sinobacteraceae	Steroidobacter
	6bde68b55f1ceb3dcca5d08d2deb8642	0.440959	0.01	0	8.34585e-06	0	0	Bacteria	Firmicutes	Erysipelotrichi	Erysipelotrichales	Erysipelotrichaceae
	70f4394215de64eab5e42da78364e8a5	0.408248	0.01	0	0	8.78511e-06	0	Bacteria	Actinobacteria	Actinobacteria	Actinomycetales	Cellulomonadaceae	Cellulomonas
	7829d728a90001ec8457e8c3a26b0373	0.440959	0.01	0	0	0	4.90932e-05	Bacteria	Bacteroidetes	Sphingobacteriia	Sphingobacteriales	Sphingobacteriaceae	Sphingobacterium	faecium
	83bf2d8310e592ab55803b399a25a9eb	0.440959	0.01	0	0	1.75702e-05	0	Bacteria	Bacteroidetes	Cytophagia	Cytophagales	Cytophagaceae	Spirosoma
	852e43271a673deb76fc4d0111f853b8	0.440959	0.01	0	0	9.66362e-05	0	Bacteria	Proteobacteria	Alphaproteobacteria	Rhodospirillales	Acetobacteraceae	Acidocella
	86dec1640e348e581201c69943c5002a	0.440959	0.01	0	0	0	0	Bacteria	Firmicutes	Clostridia	Clostridiales	Lachnospiraceae	Epulopiscium
	8b0bdfdcb4960651abc0eeff1bcaffca	0.408248	0.01	0	0	0	0	Bacteria	Proteobacteria	Alphaproteobacteria	Rhodobacterales	Rhodobacteraceae	Rhodobacter
	8ce5d403015616c859b6c39e84bc84ff	0.440959	0.01	0	0	1.75702e-05	0	Bacteria	Bacteroidetes	Sphingobacteriia	Sphingobacteriales
	8d5282ce628d1627a415d8074f771d0a	0.408248	0.01	0	0	0.000237198	1.96373e-05	Bacteria	Actinobacteria	Thermoleophilia	Gaiellales
	9407db80b6a854a4f5b12fdac4c9aff6	0.408248	0.01	0	0.000267067	0	0	Bacteria	Bacteroidetes	[Saprospirae]	[Saprospirales]	Chitinophagaceae	Sediminibacterium
	946f99007d7ea7b7be49af6665567695	0.440959	0.01	0	0	0	0.000235648	Bacteria	Bacteroidetes	[Saprospirae]	[Saprospirales]	Chitinophagaceae
	9551681bc5f9ea8cfff4c12f5cab0103	0.372678	0.01	0	0	0	3.92746e-05	Bacteria	Proteobacteria	Gammaproteobacteria	Legionellales	Legionellaceae
	99976ad3bf0aaf083d055e2f3208712e	0.408248	0.01	0	0	0	2.94559e-05	Bacteria	WPS-2
	9b48c2f8ef8b9607fac02975fa9a0d73	0.408248	0.01	9.27317e-06	0	0	0	Bacteria	Proteobacteria	Alphaproteobacteria	Rickettsiales
	9cb106229e923dee5495314bef2d1743	0.372678	0.01	0	0	8.78511e-06	0	Bacteria	Proteobacteria	Alphaproteobacteria	Rhodospirillales	Rhodospirillaceae
	9e872b58ea7f55916b7bd5d8df70ae49	0.372678	0.01	0	0	0.000518321	1.96373e-05	Bacteria	Bacteroidetes	[Saprospirae]	[Saprospirales]	Chitinophagaceae
	a10f8fa42adda3cd3b242e9bb2ed3ddd	0.408248	0.01	0	0	1.75702e-05	0	Bacteria	OD1	ZB2
	a24dab7f341d7f4297101b7e993893ba	0.440959	0.01	0	0	4.39255e-05	0	Bacteria	Proteobacteria	Alphaproteobacteria	Rhizobiales
	a3adceb226cc1a72d88f61bf5ea8fbf0	0.440959	0.01	0	0	0	1.96373e-05	Bacteria	Verrucomicrobia	[Methylacidiphilae]	Methylacidiphilales
	a5f01384a817277fe2409ff7c50949e7	0.408248	0.01	1.85463e-05	0	0	0	Bacteria	Acidobacteria	Holophagae	Holophagales	Holophagaceae
	a69869ed54c5ede58338583d4c71047e	0.471405	0.01	0	0	5.27106e-05	0	Bacteria	Proteobacteria	Betaproteobacteria	SC-I-84
	a6f362f0ec7c28e012edbd9423287250	0.471405	0.01	0	0	0	0.00014728	Bacteria	Proteobacteria	Alphaproteobacteria	Caulobacterales	Caulobacteraceae
	a70f696b23733e2319a85390c542ea3d	0.440959	0.01	0	0	0	0	Bacteria	Proteobacteria	Alphaproteobacteria	Rhizobiales	Rhizobiaceae
	afc3696a5716afe11ebb5d43e7ff934a	0.440959	0.01	0	0	1.75702e-05	0	Bacteria	Proteobacteria	Gammaproteobacteria	Alteromonadales	OM60
	b2a71e03b47411686b6342e86341bad4	0.408248	0.01	0	0	2.63553e-05	0	Bacteria	Bacteroidetes	Cytophagia	Cytophagales	Cytophagaceae	Cytophaga
	b52b9c6fd0dda2328e831c5d2d9c7d75	0.372678	0.01	0	0	0	0	Bacteria	OP3	koll11
	b5fa2163688ed74dac6c79b50c410e1c	0.408248	0.01	0	0	8.78511e-06	0	Bacteria	Proteobacteria	Alphaproteobacteria	Rickettsiales
	b62cb1739c038261e7f607774278784b	0.408248	0.01	0	0	2.63553e-05	0	Bacteria	Planctomycetes	Planctomycetia	Gemmatales	Isosphaeraceae
	b6513fb427971cab18cf34ea78cb0bc8	0.408248	0.01	0	0	0	3.92746e-05	Bacteria	Planctomycetes	Phycisphaerae	WD2101
	b6cf446f918dd4b73e6f127625a33f03	0.408248	0.01	0	0	2.63553e-05	0	Bacteria	Proteobacteria	Deltaproteobacteria	Bdellovibrionales	Bdellovibrionaceae	Bdellovibrio
	b6d6e39d3b12b1b7c514f0e0615cb9da	0.408248	0.01	2.78195e-05	0	0	0	Bacteria	Bacteroidetes	[Saprospirae]	[Saprospirales]	Chitinophagaceae
	bd0a5ede40ad6ae16aeddacaf281ed6d	0.5	0.01	0	0	7.9066e-05	0.000883678	Bacteria	Bacteroidetes	Sphingobacteriia	Sphingobacteriales	Sphingobacteriaceae
	bebaf5196b8c43f72b5b3dcf2adc8c8a	0.440959	0.01	0	0	8.78511e-05	0	Bacteria	Actinobacteria	Acidimicrobiia	Acidimicrobiales
	bf5f4f4da286a3c774d31edb1b6cdf32	0.440959	0.01	0	0.000634285	0	0	Bacteria	Proteobacteria	Alphaproteobacteria	Rickettsiales
	c02d957ab998c0044dffd0599b34c123	0.471405	0.01	0	0	0	8.83678e-05	Bacteria	Proteobacteria	Alphaproteobacteria	BD7-3
	c507526998cc377fd3f0439795e5b0ed	0.408248	0.01	0	8.34585e-06	0	0	Bacteria	Proteobacteria	Alphaproteobacteria	Ellin329
	c959c1b3c12ada3d7c5c0e994cd0730f	0.440959	0.01	0	0	3.51404e-05	0	Bacteria	Acidobacteria	Acidobacteriia	Acidobacteriales	Koribacteraceae
	ca71d677e6d62cde10e71cec31023ce3	0.440959	0.01	0	0	0	5.89119e-05	Bacteria	Bacteroidetes	[Saprospirae]	[Saprospirales]	Chitinophagaceae
	cc635e9ce849498d61436833850e1459	0.5	0.01	0	0	7.9066e-05	0	Bacteria	Actinobacteria	Thermoleophilia	Solirubrobacterales
	cd42cf9dbcd165b203fa2bf11e18ac4b	0.408248	0.01	0	0	8.78511e-06	0	Bacteria	Actinobacteria	Thermoleophilia	Gaiellales
	d5773af13a50a37e980a509e23f98dea	0.408248	0.01	0	0	8.78511e-06	0	Bacteria	Acidobacteria	Acidobacteriia	Acidobacteriales	Koribacteraceae
	d7000205ff0d985c4491a0907fdb8e39	0.440959	0.01	0	8.34585e-06	0	0	Bacteria	Proteobacteria	Gammaproteobacteria	34P16
	d7d194afbd7d64591e7a2575bd8d333d	0.440959	0.01	0	0	9.66362e-05	0	Bacteria	Proteobacteria	Alphaproteobacteria	Rhizobiales	Methylobacteriaceae
	d87253658831ca82f201a457fb49e8a4	0.440959	0.01	0	0	8.78511e-06	0	Bacteria	Verrucomicrobia	[Spartobacteria]	[Chthoniobacterales]	[Chthoniobacteraceae]	Ellin506
	d9b06d0b46527049f5ba90a1c33af928	0.439554	0.01	0	0	0.00079066	0	Bacteria	Bacteroidetes	Cytophagia	Cytophagales	Cytophagaceae	Hymenobacter
	dc1355f803b5c4831b6b76147a84f55f	0.408248	0.01	0	0	0	9.81865e-06	Bacteria	Bacteroidetes	Cytophagia	Cytophagales	Cytophagaceae	Spirosoma
	dd7dd24049524bfd21b7d67e4bd2e5d9	0.408248	0.01	0	0	8.78511e-05	0	Bacteria	Proteobacteria	Alphaproteobacteria	Rhodospirillales	Rhodospirillaceae
	e1a377b0ba5316299841da71d5dfb72e	0.471405	0.01	0	0	0	9.81865e-06	Bacteria	Bacteroidetes	[Saprospirae]	[Saprospirales]	Chitinophagaceae
	e429dcde94f4bb26a0c330781cd77144	0.440959	0.01	0	0	1.75702e-05	0	Bacteria	Gemmatimonadetes	Gemm-3
	e5e45fe5960b838c45765068621efcd5	0.471405	0.01	0	0	0	0	Bacteria	Proteobacteria	Alphaproteobacteria	Caulobacterales	Caulobacteraceae	Brevundimonas	vesicularis
	e604007e784a3c7e87645064e1173367	0.440959	0.01	0	0	5.27106e-05	0	Bacteria	Acidobacteria	Acidobacteria-6	CCU21
	e77e7ca09de4e691738c41f6d22c6fa7	0.471405	0.01	0	0	0	0	Bacteria	Firmicutes	Bacilli	Gemellales	Gemellaceae
	e8f606db75fd18c9cd2309c98d2908fa	0.408248	0.01	0	0	8.78511e-06	0	Bacteria	Proteobacteria	Deltaproteobacteria	Myxococcales	Haliangiaceae
	ebd8207e2101fba309325d29f74689f8	0.440959	0.01	0	0	0	0.000304378	Bacteria	Proteobacteria	Betaproteobacteria	Burkholderiales	Burkholderiaceae	Burkholderia
	f718b93f28cec2164d8ad303ace2aeba	0.471405	0.01	0	7.51127e-05	1.75702e-05	0	Bacteria	Firmicutes	Clostridia	Clostridiales	Clostridiaceae	Clostridium	butyricum
	f99ee5e3ce6351c04c082bfb0b69e256	0.471405	0.01	0	0	1.75702e-05	0	Bacteria	Proteobacteria	Gammaproteobacteria	Xanthomonadales	Xanthomonadaceae
	fd6c663aa171a5b22926e5ce65ce9a58	0.408248	0.01	0	0	4.39255e-05	0	Bacteria	Verrucomicrobia	[Spartobacteria]	[Chthoniobacterales]	[Chthoniobacteraceae]	Chthoniobacter
	fe2061726f708d0d438661cbd9128cc0	0.471405	0.01	0	8.34585e-05	0	0	Bacteria	Proteobacteria	Alphaproteobacteria	Sphingomonadales	Sphingomonadaceae	Novosphingobium
	fe89b1911631a45a6926b9badc1b48cd	0.408248	0.01	0	0	8.78511e-06	0	Bacteria	Proteobacteria	Alphaproteobacteria	Ellin329
	0307d969bd88d249990b08a196244860	0.372678	0.015	0	0	0	0	Bacteria	Proteobacteria	Betaproteobacteria	Burkholderiales	Oxalobacteraceae	Cupriavidus
	0e37606c473a0d3e570c379897bae26a	0.440959	0.015	0	0	8.78511e-06	0	Bacteria	Bacteroidetes	Bacteroidia	Bacteroidales
	19bcb88dd82d2fd9098c16d7577ec742	0.408248	0.015	9.27317e-06	0	0	0	Bacteria	Firmicutes	Clostridia	Clostridiales	Ruminococcaceae	Oscillospira
	1b06dbaad12eb0939a6bfe08896af29a	0.372678	0.015	3.70927e-05	8.34585e-06	0	0	Bacteria	Bacteroidetes	Bacteroidia	Bacteroidales
	1bfa5c0bbafb3a1bff066a17234ff32e	0.440959	0.015	0	0	0	4.90932e-05	Bacteria	Actinobacteria	Actinobacteria	Actinomycetales	Nocardioidaceae	Aeromicrobium
	23b870d0574883d71d3be8efbb227f91	0.408248	0.015	0	0	0	0	Bacteria	Proteobacteria	Gammaproteobacteria	Legionellales	Coxiellaceae
	2d21c7aa75f166d1817f6fea83caf6d6	0.5	0.015	0	8.34585e-06	0	0	Bacteria	Planctomycetes	Phycisphaerae	Phycisphaerales
	2e68829c1f1e3dfc74952aef6231da37	0.408248	0.015	0	0	8.78511e-06	0	Bacteria	Actinobacteria	Actinobacteria	Actinomycetales
	2f368d3d9caab7826069c7a3cb5d0c26	0.372678	0.015	0	0	4.39255e-05	0	Bacteria	Firmicutes	Clostridia	Clostridiales	Ruminococcaceae	Ruminococcus
	3096dd17accb0d82c359dfe03f2a6559	0.440959	0.015	0	0	0	0.00021601	Bacteria	Proteobacteria	Alphaproteobacteria	Rhizobiales
	3c96fcf9a081b81a4e89a1294fec6abb	0.440959	0.015	0	0	0.000254768	2.94559e-05	Bacteria	Bacteroidetes	[Saprospirae]	[Saprospirales]	Chitinophagaceae	Sediminibacterium
	3ddf979d19b34e87c800066f689dd4de	0.408248	0.015	0	0	6.14958e-05	0	Bacteria	Proteobacteria	Deltaproteobacteria	Myxococcales
	4bc95e53583d5039205887bcaba607a1	0.408248	0.015	0	0	0	3.92746e-05	Bacteria	Verrucomicrobia	Verrucomicrobiae	Verrucomicrobiales	Verrucomicrobiaceae
	4bf03fa8fb8cd66f79240593a6defce9	0.440959	0.015	0	0	3.51404e-05	0	Bacteria	Planctomycetes	Planctomycetia	Gemmatales	Isosphaeraceae
	50a441681cbe572232ba25cba721409c	0.408248	0.015	0	0	2.63553e-05	0	Bacteria	Proteobacteria	Alphaproteobacteria	Sphingomonadales	Sphingomonadaceae
	54651aef844df42a573e4c71c53fc2b5	0.408248	0.015	0	0	0	9.81865e-05	Bacteria	Proteobacteria	Alphaproteobacteria	Rhizobiales	Methylocystaceae
	5677b1435c0871005d8dce55f854ee29	0.408248	0.015	0	3.33834e-05	0	0	Bacteria	Bacteroidetes	Sphingobacteriia	Sphingobacteriales
	5a151d9ae26a1321984d816e4861fbd2	0.440959	0.015	0	0	3.51404e-05	0	Bacteria	Proteobacteria	Alphaproteobacteria	Caulobacterales	Caulobacteraceae	Mycoplana
	5b2279875da065eed5a0db265507f960	0.440959	0.015	0	0	8.78511e-06	0	Bacteria	Bacteroidetes	Flavobacteriia	Flavobacteriales	Cryomorphaceae	Fluviicola
	5c6a716d746ce6913292730ede2a4fff	0.440959	0.015	0	0	0	1.96373e-05	Bacteria	Proteobacteria	Deltaproteobacteria	Myxococcales
	62f2aa8f317e13a84fcb75dce4a9acdc	0.372678	0.015	0	0	4.39255e-05	0	Bacteria	Actinobacteria	Thermoleophilia	Solirubrobacterales	Patulibacteraceae
	6325cdca702091f4ac12b36eed0178f5	0.440959	0.015	0	0	0	0.00014728	Bacteria	TM7	TM7-1
	6fb2929c808b0b32555b904732a4b73d	0.372678	0.015	0	8.34585e-06	0	0	Bacteria	Cyanobacteria	4C0d-2	MLE1-12
	776b3cb9d774b6e0c45c45ccc1764f1b	0.372678	0.015	0	0	8.78511e-06	0	Bacteria	Proteobacteria	Deltaproteobacteria	Myxococcales
	776e7edf02b98f56148b6ff8ce54f54d	0.408248	0.015	1.85463e-05	0	0	0	Bacteria	Bacteroidetes	Bacteroidia	Bacteroidales	Rikenellaceae	Alistipes	indistinctus
	78323b0f8a274c1b9969a8f84875204b	0.372678	0.015	0	0	0	0	Bacteria	Verrucomicrobia	[Pedosphaerae]	[Pedosphaerales]
	7a68de5cb85f1a1c69094d2bcc4652ca	0.440959	0.015	0	0	2.63553e-05	0	Bacteria	Verrucomicrobia	Verrucomicrobiae	Verrucomicrobiales	Verrucomicrobiaceae
	7b5afc21508102a6c81750cd6ebfd8f2	0.440959	0.015	0	0	3.51404e-05	0	Bacteria	Cyanobacteria	Oscillatoriophycideae	Oscillatoriales	Phormidiaceae	Phormidium
	8064bf76723584a4b6fd72a35373bdb0	0.408248	0.015	0	0	0	0	Bacteria	Proteobacteria	Alphaproteobacteria	Sphingomonadales	Sphingomonadaceae	Sphingobium
	85c11d410da103c1c61caff03f782c22	0.372678	0.015	0	0	0	0.000108005	Bacteria	Bacteroidetes	Flavobacteriia	Flavobacteriales	Flavobacteriaceae	Flavobacterium
	89f4e3454faff7e52c3a50132eb31bb3	0.408248	0.015	0	4.17293e-05	0	0	Bacteria	Proteobacteria	Alphaproteobacteria	Rhizobiales
	8d3811d36299479106ec78752b41b921	0.372678	0.015	0	0	0.000491966	0	Bacteria	Bacteroidetes	Flavobacteriia	Flavobacteriales	Flavobacteriaceae	Flavobacterium	succinicans
	928fb76dbec9031afb8bb3176546ef34	0.408248	0.015	0	0	0	2.94559e-05	Bacteria	Proteobacteria	Alphaproteobacteria	Sphingomonadales	Sphingomonadaceae	Sphingomonas	wittichii
	9f17495cea66ac6ad33628ced3c505de	0.372678	0.015	0	0	0	0.000176736	Bacteria	Proteobacteria	Deltaproteobacteria	Myxococcales
	a4d5e2e869973844944139728ef863d4	0.408248	0.015	9.27317e-06	0	0	0	Bacteria	OD1	ZB2
	aa096fe075f488610a156b0e290a017e	0.408248	0.015	0	0	3.51404e-05	0	Bacteria	Proteobacteria	Deltaproteobacteria	MIZ46
	aa0f2a526c71e08e42158d9bdc75fbc0	0.5	0.015	9.27317e-06	0.000108496	0	0	Bacteria	Verrucomicrobia	Verrucomicrobiae	Verrucomicrobiales	Verrucomicrobiaceae
	aa75fcc425c12ce3009d50d59234eab7	0.372678	0.015	0	2.50376e-05	0	0	Bacteria	Proteobacteria	Alphaproteobacteria	Rickettsiales
	b192bcf4602268b74f2f47ee1201f7ec	0.440959	0.015	9.27317e-06	0	0.0036546	0.0590003	Bacteria	Bacteroidetes	Sphingobacteriia	Sphingobacteriales	Sphingobacteriaceae	Pedobacter
	b2169de7b5980a96680c0a9cff5fbe7a	0.408248	0.015	0	0	3.51404e-05	0	Bacteria	Proteobacteria	Alphaproteobacteria	BD7-3
	b68280df770d24c08555edd016a98802	0.372678	0.015	0	0	0.000184487	0	Bacteria	Actinobacteria	MB-A2-108	0319-7L14
	baf65ccf5de5511d5aced3ce767b8b98	0.408248	0.015	0	0	0	8.83678e-05	Bacteria	Actinobacteria	Actinobacteria	Actinomycetales
	bba07e155731bdb3b578b22607f28ee6	0.408248	0.015	0	0	0	6.87305e-05	Bacteria	Proteobacteria	Alphaproteobacteria	Sphingomonadales	Sphingomonadaceae	Sphingomonas
	c9967be51d18a28c543bff61ca82b2f5	0.408248	0.015	0	0	4.39255e-05	0	Bacteria	Actinobacteria	Acidimicrobiia	Acidimicrobiales
	cd935c327cc0010e3dfb867a832a7a72	0.372678	0.015	0	0	1.75702e-05	0	Bacteria	Acidobacteria	Solibacteres	Solibacterales
	ce3c54076d11a2fa173c724be7979b53	0.372678	0.015	0	0	0.000210843	0.000176736	Bacteria	Bacteroidetes	[Saprospirae]	[Saprospirales]	Chitinophagaceae
	cfd39376aa7aa38e493dce9309f9df56	0.471405	0.015	0	0	0	1.96373e-05	Bacteria	Armatimonadetes	Armatimonadia	FW68
	d9934b364706e6fbd51db647c827fd7d	0.408248	0.015	0	0	4.39255e-05	0	Bacteria	Planctomycetes	Phycisphaerae	WD2101
	da49593b1a4e3fb8d7b8a22e3c3ed1b4	0.471405	0.015	0	6.67668e-05	0	0	Bacteria	Proteobacteria	Alphaproteobacteria	Rhizobiales	Xanthobacteraceae
	dc4494d247527e06766cb79e1e966190	0.408248	0.015	0	0	3.51404e-05	0	Bacteria	Proteobacteria	Deltaproteobacteria	Syntrophobacterales	Syntrophobacteraceae
	dd1b7f0afcfca1df0f341790f1a2c1e1	0.372678	0.015	0	0	2.63553e-05	0	Bacteria	Proteobacteria	Deltaproteobacteria	Spirobacillales
	e348dd0f8b01220a2d4fc152bc8feb4e	0.408248	0.015	0	0	0	0	Bacteria	Actinobacteria	Actinobacteria	Actinomycetales	Microbacteriaceae	Microbacterium
	e630e95789c62a8372e499eacc271c90	0.372678	0.015	0	0	0	0.000117824	Bacteria	Bacteroidetes	[Saprospirae]	[Saprospirales]	Chitinophagaceae	Sediminibacterium
	e6f464b07668d5571cc4d7c20cf87c2c	0.440959	0.015	0	0	6.14958e-05	0	Bacteria	Planctomycetes	Planctomycetia	Gemmatales	Gemmataceae	Gemmata
	ec69936c17f37d20d7eba29c621126dd	0.408248	0.015	0	3.33834e-05	0	0	Bacteria	Chlamydiae	Chlamydiia	Chlamydiales
	efb8602f3d0765aaf09b975799823da9	0.372678	0.015	0	0	1.75702e-05	0	Bacteria	Gemmatimonadetes	Gemm-1
	f10b12befc8b62351acf53047f2505f6	0.471405	0.015	0	0	2.63553e-05	3.92746e-05	Bacteria	Proteobacteria	Alphaproteobacteria	Rhodobacterales	Hyphomonadaceae	Woodsholea	maritima
	f18adc6e3477096c4e1b6bf0f2505e73	0.440959	0.015	0	0	8.78511e-06	0	Bacteria	OD1	ZB2
	f1a0641c7fa839475947041a331df4cf	0.372678	0.015	0	0	8.78511e-06	0	Bacteria	Proteobacteria	Deltaproteobacteria	Bdellovibrionales	Bdellovibrionaceae	Bdellovibrio
	f2e4355abb553aed0f53a97b59f2acf2	0.372678	0.015	0	0	0	0	Bacteria	Proteobacteria	Alphaproteobacteria	Rhizobiales	Bradyrhizobiaceae
	f349db171ea784f91de40596953d707a	0.408248	0.015	0	0	1.75702e-05	0	Bacteria	Verrucomicrobia	[Spartobacteria]	[Chthoniobacterales]	[Chthoniobacteraceae]	Candidatus Xiphinematobacter
	f5970a2d9ba0606eea9bf0c4962c1616	0.372678	0.015	0	0	8.78511e-06	0	Bacteria	Proteobacteria	Gammaproteobacteria
	f59826440822617c0549eafebd9256cd	0.440959	0.015	0	0	0	0	Bacteria	Actinobacteria	Actinobacteria	Actinomycetales	Microbacteriaceae	Frondihabitans	australicus
	f5cd09e31828cb6860a21eba18622262	0.408248	0.015	0	0	8.78511e-06	0	Bacteria	Bacteroidetes	[Saprospirae]	[Saprospirales]	Chitinophagaceae
	fd85567aba862bc4b5cae656e394a048	0.440959	0.015	0	0	2.63553e-05	0	Bacteria	Proteobacteria	Gammaproteobacteria	Xanthomonadales	Sinobacteraceae
	00bd2abfc0ed50df84807134e1514569	0.408248	0.02	0	0	7.9066e-05	0	Bacteria	Acidobacteria	Solibacteres	Solibacterales
	03710ccf8854e6dcf7b44c9cafcbe714	0.372678	0.02	0	0	0	2.94559e-05	Bacteria	Firmicutes	Bacilli	Lactobacillales	Streptococcaceae	Streptococcus
	114159617d8501c001b0fee1fac85cf3	0.408248	0.02	0	0	1.75702e-05	0	Bacteria	Proteobacteria	Deltaproteobacteria	Spirobacillales
	19db83c5abb43a4aa6cbd748f8904477	0.408248	0.02	0	0	3.51404e-05	0	Bacteria	Proteobacteria	Alphaproteobacteria	Rhodospirillales
	27bbaaa84f69b816361a8550fa07bd57	0.408248	0.02	0	0	1.75702e-05	0	Bacteria	Proteobacteria	Deltaproteobacteria	Myxococcales
	2f3e5edecc51c0e893f8e73d293b1f2a	0.49475	0.02	0	0	0.000122992	5.89119e-05	Bacteria	Proteobacteria	Alphaproteobacteria	Sphingomonadales	Sphingomonadaceae	Sphingobium
	30248d5f67fbffb764be5be30bf8dabe	0.43707	0.02	0	0	0	0	Bacteria	Proteobacteria
	3558bc5e3381a3f199cf592d72c83055	0.372678	0.02	0	0	7.02809e-05	9.81865e-06	Bacteria	Planctomycetes	Planctomycetia	Pirellulales	Pirellulaceae	A17
	4649cd8e3f7206bfdf44e375cd468cc1	0.440959	0.02	0	0	0	9.81865e-06	Bacteria	Bacteroidetes	Sphingobacteriia	Sphingobacteriales
	4fa81e7c064c288139e8d1467fc01eb9	0.408248	0.02	0	0	6.14958e-05	0	Bacteria	Proteobacteria	Deltaproteobacteria	Myxococcales
	55283796d3df858727d0312b0abc0ab0	0.333333	0.02	0	3.33834e-05	0	0	Bacteria	Bacteroidetes	Flavobacteriia	Flavobacteriales	Flavobacteriaceae	Flavobacterium
	59dc7456fa6fafc7d7fde53b12198912	0.408248	0.02	0	0	0	0	Bacteria	Proteobacteria	Alphaproteobacteria	Sphingomonadales	Sphingomonadaceae	Sphingomonas	wittichii
	66458cd29e24459bd19c5975585d03fb	0.372678	0.02	0	0	5.27106e-05	0	Bacteria	Proteobacteria	Gammaproteobacteria	Pseudomonadales	Pseudomonadaceae	Pseudomonas
	6aa20aa407a1e0fa53df3312655b22e6	0.408248	0.02	3.70927e-05	0	0	0	Bacteria	Lentisphaerae	[Lentisphaeria]	Victivallales	Victivallaceae
	6cd4b3c253a2310eb42ca4e3b8dad994	0.408248	0.02	1.85463e-05	0	0	0	Bacteria	Proteobacteria	Alphaproteobacteria	Rhizobiales	Rhizobiaceae	Rhizobium
	7b0c7ae642d6e8c75ac9963a0ab94206	0.372678	0.02	0	0	0.000131777	0	Bacteria	Proteobacteria	Alphaproteobacteria	Rhodospirillales	Rhodospirillaceae
	7b18d62fecb8b2a08028e9b01cabecfd	0.333333	0.02	0	0	0.000114206	0	Bacteria	Proteobacteria	Gammaproteobacteria	Legionellales	Legionellaceae
	84e1b473435697603800db8f8191a13a	0.372678	0.02	0	0	0	9.81865e-06	Bacteria	Proteobacteria	Gammaproteobacteria	Legionellales
	858ec4a14eec3cafb6f856d0d0c9faa3	0.372678	0.02	0	0	2.63553e-05	9.81865e-06	Bacteria	Proteobacteria	Alphaproteobacteria	Rhizobiales	Methylobacteriaceae	Methylobacterium
	859d63ced6550bf4ada1b43364a2e6d9	0.408248	0.02	0	0	5.27106e-05	5.89119e-05	Bacteria	Proteobacteria
	90684dc87c6834a4fd274a1fc5092480	0.408248	0.02	0	0	0	9.81865e-06	Bacteria	Acidobacteria	Acidobacteriia	Acidobacteriales	Acidobacteriaceae
	9665c2fb825f6436777e43095bbc3d61	0.408248	0.02	0	0	0.000193272	0	Bacteria	Acidobacteria	Acidobacteria-6	iii1-15
	a26b1b65a4068412dd029467ead3585f	0.408248	0.02	0	0	5.27106e-05	0	Bacteria	Proteobacteria	Betaproteobacteria	IS-44
	a8cebd18b9e7fb3cccf52d400291aea2	0.408248	0.02	0	0	0	9.81865e-06	Bacteria	Verrucomicrobia	[Spartobacteria]	[Chthoniobacterales]	[Chthoniobacteraceae]	Candidatus Xiphinematobacter
	af5351a72b13aad79017934e342e3b9b	0.372678	0.02	0	0	1.75702e-05	0	Bacteria	Planctomycetes	Phycisphaerae	Phycisphaerales	Phycisphaeraceae
	b930584da817a4eb1bb386d6bfef83ac	0.372678	0.02	0	0	0	0.000108005	Bacteria	Chlamydiae	Chlamydiia	Chlamydiales	Parachlamydiaceae
	bade52f11283822ce38cab4f888c4092	0.372678	0.02	0	0	4.39255e-05	0	Bacteria	Proteobacteria	Deltaproteobacteria	Bdellovibrionales	Bdellovibrionaceae	Bdellovibrio
	bbe8b9ba7759b158c6724de59956de4a	0.408248	0.02	0	0	0.000114206	6.87305e-05	Bacteria	Acidobacteria	Acidobacteriia	Acidobacteriales	Acidobacteriaceae
	c074a2274e5729d65eb0663d1f173fb8	0.372678	0.02	0	2.50376e-05	0	0	Bacteria	GN02	BD1-5
	c4ba05f77a5da7168e3580be2e7224cc	0.408248	0.02	0	0	1.75702e-05	0	Bacteria	Gemmatimonadetes	Gemmatimonadetes	Ellin5290
	c9ab82aa315f88eec914c0914f0c9aff	0.372678	0.02	0	0	8.78511e-05	0	Bacteria	Acidobacteria	Acidobacteria-6	iii1-15
	cf9a0b07c2652133f50d2c7bea55a826	0.408248	0.02	0	0	0	2.94559e-05	Bacteria	Bacteroidetes	Flavobacteriia	Flavobacteriales	Flavobacteriaceae	Flavobacterium
	d0f57ae2a67f063bd64cf5500a14e066	0.408248	0.02	0	0	0	0	Bacteria	Proteobacteria	Deltaproteobacteria	Syntrophobacterales	Syntrophaceae	Desulfobacca
	d166e9ef252174e73c9210b1a2d7d7cc	0.408248	0.02	0	0	3.51404e-05	0	Bacteria	Proteobacteria	Gammaproteobacteria	Xanthomonadales	Xanthomonadaceae
	d65886bee0f292fbbf5fc64ff1bc0b24	0.408248	0.02	0	2.50376e-05	0	0	Bacteria	Verrucomicrobia	[Pedosphaerae]	[Pedosphaerales]	R4-41B
	da9e0b7dcd13078c97c04b43ef5abcb6	0.372678	0.02	0	0	7.02809e-05	0	Bacteria	Proteobacteria	Deltaproteobacteria	Myxococcales
	dc24aac4ce0f4a42b52a2f6b1754451a	0.372678	0.02	0	0	4.39255e-05	0	Bacteria	Planctomycetes	Planctomycetia	Gemmatales	Gemmataceae	Gemmata
	e230b0ad783a46327cee2f06a02986d0	0.372678	0.02	0	0	1.75702e-05	0	Bacteria	Proteobacteria	Alphaproteobacteria	Rhizobiales	Rhizobiaceae
	e4ed3dd48424a26a351e294178f27c2c	0.372678	0.02	0	0.000717743	0	0	Bacteria	Planctomycetes	Planctomycetia	Pirellulales	Pirellulaceae
	f25190bde5e3d655b623b6061fce8a5c	0.438669	0.02	0	1.66917e-05	0.000122992	0	Bacteria	Bacteroidetes	Cytophagia	Cytophagales	Cytophagaceae
	f4ab08967f420d77c4df2ec76139d969	0.431336	0.02	0	0	0.0010015	0.00021601	Bacteria	Bacteroidetes	Sphingobacteriia	Sphingobacteriales	Sphingobacteriaceae
	fad3ccccd82fba631b55f0d4635e0cbc	0.408248	0.02	0	0	8.78511e-06	0	Bacteria	Bacteroidetes	Flavobacteriia	Flavobacteriales	Flavobacteriaceae	Flavobacterium
	fcd0a702122d9949d951118445802e43	0.372678	0.02	0	0	2.63553e-05	0	Bacteria	Verrucomicrobia	[Methylacidiphilae]	Methylacidiphilales
	ffb9f6cdc394005736db147e1d22e6e7	0.372678	0.02	0	0	0	4.90932e-05	Bacteria	Proteobacteria	Alphaproteobacteria	Rhizobiales	Methylobacteriaceae	Methylobacterium
	093d873a3a18c95b35baa7d66ee25bfa	0.372678	0.025	0	8.34585e-06	0	0	Bacteria	Proteobacteria	Alphaproteobacteria	Rickettsiales
	1349d393b150b4cea3ad09dc54c76810	0.408248	0.025	0	0	0	0	Archaea	[Parvarchaeota]	[Parvarchaea]	WCHD3-30
	1e3e0d23b489e92365b07a59b64792f7	0.372678	0.025	0	0	0.000184487	0	Bacteria	Firmicutes	Bacilli	Bacillales	Planococcaceae
	2075fa8f757531790127d480f5d74225	0.372678	0.025	0	0	0.000105421	0	Bacteria	Bacteroidetes	[Saprospirae]	[Saprospirales]	Chitinophagaceae
	237f1e3f176cec77abbb2b5687a9d871	0.372678	0.025	0	0	0	6.87305e-05	Bacteria	Bacteroidetes	Flavobacteriia	Flavobacteriales	Cryomorphaceae
	2400f0efafb36f429d1449190eec3836	0.408248	0.025	0	0	0.000316264	0	Bacteria	Proteobacteria	Betaproteobacteria	Burkholderiales	Oxalobacteraceae
	262dc7bf78e937b0c7065aef82e18d08	0.372678	0.025	0	0	7.02809e-05	0	Bacteria	Bacteroidetes	[Saprospirae]	[Saprospirales]	Chitinophagaceae
	290d00e82b7625c8ab79f9ad9ce480b8	0.372678	0.025	0	0	0	3.92746e-05	Bacteria	Bacteroidetes	[Saprospirae]	[Saprospirales]	Chitinophagaceae
	30172d4ca8cb7108b6de7c8badb8ec1d	0.372678	0.025	0	0	4.39255e-05	0	Bacteria	Chlamydiae	Chlamydiia	Chlamydiales	Rhabdochlamydiaceae	Candidatus Rhabdochlamydia
	34b7a010b5e4e10fad62871d787085c0	0.372678	0.025	0	0	0	0	Bacteria	Proteobacteria	Alphaproteobacteria	Caulobacterales	Caulobacteraceae	Caulobacter
	374c5b2e18f5b17b940837aa24372d4f	0.372678	0.025	0	0	0	0.000176736	Bacteria	Bacteroidetes	Sphingobacteriia	Sphingobacteriales
	395fb1168c1837ad0fe2049caacf274b	0.333333	0.025	0	0	1.75702e-05	0	Bacteria	Proteobacteria	Alphaproteobacteria	Rhodospirillales	Rhodospirillaceae
	3c5d5a7d54e6767b67cf6c62265e9b12	0.372678	0.025	1.85463e-05	0	0	0	Bacteria	Firmicutes	Clostridia	Clostridiales	Veillonellaceae
	4fbbe364adcde3a84f51a161ebfa54b7	0.408248	0.025	0	0	0	9.81865e-05	Bacteria	Bacteroidetes	[Saprospirae]	[Saprospirales]	Chitinophagaceae
	511125ab3084858213157deb6b92a56a	0.408248	0.025	0	0	0	2.94559e-05	Bacteria	Proteobacteria	Alphaproteobacteria	Caulobacterales	Caulobacteraceae	Phenylobacterium
	588b5ccdde9b0d39d61568731d7e223f	0.372678	0.025	0	0	0	0.000127642	Bacteria	Proteobacteria	Alphaproteobacteria	Rhizobiales	Methylocystaceae
	5f562440328c6e149909d8f8b8f4cdeb	0.372678	0.025	0	0	0.000131777	2.94559e-05	Bacteria	Bacteroidetes	[Saprospirae]	[Saprospirales]	Chitinophagaceae
	62f2ca0a35761f1dca706cd4bd60d153	0.372678	0.025	0	0	6.14958e-05	9.81865e-06	Bacteria	Acidobacteria	iii1-8	SJA-36
	6641dc432a02415dac36d463b3e3ae18	0.372678	0.025	0	0	1.75702e-05	0	Bacteria	Proteobacteria	Betaproteobacteria	Burkholderiales	Alcaligenaceae	Tetrathiobacter	kashmirensis
	684ecd569ea5f44a1a23cf0bd0f18d99	0.333333	0.025	0	0	6.14958e-05	0	Bacteria	Actinobacteria	MB-A2-108	0319-7L14
	701a7ad1a0da29ae48757fa5d3b7bb88	0.372678	0.025	0	0	0	0	Bacteria	Proteobacteria	Gammaproteobacteria	Legionellales	Legionellaceae	Legionella
	71bedb19b32a00fdea3bc9b2e942e404	0.333333	0.025	0	0	1.75702e-05	0	Bacteria	Firmicutes	Bacilli	Bacillales	Paenibacillaceae	Paenibacillus
	71e10420aa9bdff6250dc3be4597c4e3	0.372678	0.025	0	0	1.75702e-05	0	Bacteria	Proteobacteria	Alphaproteobacteria	Rhodospirillales	Acetobacteraceae	Roseococcus
	756d8f6e18b3311b00d8bf0e559e3e27	0.372678	0.025	0	0	0	1.96373e-05	Bacteria	Proteobacteria	Deltaproteobacteria	MIZ46
	75ab485ad7634a22dbee2770f0e2aea3	0.408248	0.025	0	0	8.78511e-06	0	Bacteria	Proteobacteria	Alphaproteobacteria	Rhizobiales
	9635838b901fef669bfc1cea54093b6d	0.372678	0.025	0	0	4.39255e-05	0	Bacteria	Proteobacteria	Alphaproteobacteria
	9bfe08c51b7a63c8130c31cf1c4c5665	0.463084	0.025	0	0	0	0	Bacteria	Bacteroidetes	Flavobacteriia	Flavobacteriales	Cryomorphaceae	Fluviicola
	a9d5dd12d9a14d5fbe7da7b7a6e9767f	0.408248	0.025	0	0	0.000263553	0	Bacteria	Actinobacteria	Actinobacteria	Actinomycetales	Pseudonocardiaceae	Pseudonocardia
	aadc95a76feee642e6de8695f991ccc9	0.372678	0.025	0	0	0	0	Bacteria	Proteobacteria	Gammaproteobacteria	Pseudomonadales	Pseudomonadaceae
	b3997a39a26f08d316eb5db73755b147	0.450546	0.025	0	0	0	1.96373e-05	Bacteria	Firmicutes	Bacilli	Bacillales	Bacillaceae	Bacillus	flexus
	b461243e6bb14125971064eeb300330a	0.408248	0.025	0	0	1.75702e-05	0	Bacteria	Proteobacteria	Deltaproteobacteria
	b5fa0288470ee344721780d98ae6a7ff	0.372678	0.025	0	0	4.39255e-05	0	Bacteria	Gemmatimonadetes	Gemm-3
	b7066c7a73e3d7e466159e3fd60ab97a	0.372678	0.025	1.85463e-05	0	0	0	Bacteria	Bacteroidetes	Cytophagia	Cytophagales	Cytophagaceae	Flectobacillus
	c094358e071298b3aa7103daeb3312de	0.372678	0.025	0	3.33834e-05	0	0	Bacteria	Proteobacteria	Alphaproteobacteria	Rhizobiales
	d741925b8c69408b61996dd11534f374	0.372678	0.025	0	9.18044e-05	0	0	Bacteria	Bacteroidetes	[Saprospirae]	[Saprospirales]	Chitinophagaceae
	d9b155801fa961a3082ced12215c9626	0.372678	0.025	0	0	0.000105421	0	Bacteria	Verrucomicrobia	[Pedosphaerae]	[Pedosphaerales]	[Pedosphaeraceae]	Pedosphaera
	e1f8d9e9b1b2ec73019021682cb6a721	0.372678	0.025	0	0	0.000650098	0	Bacteria	Proteobacteria	Betaproteobacteria	A21b	EB1003
	ebd912e12fbf0bda7a5393a9ff2a8b4e	0.372678	0.025	0	0	0	0.000137461	Bacteria	Bacteroidetes	[Saprospirae]	[Saprospirales]	Chitinophagaceae
	ef3312bbe2c56a7ae478328b274b3661	0.408248	0.025	0	0	3.51404e-05	0	Bacteria	Proteobacteria	Deltaproteobacteria	Myxococcales
	f35fd86dac94d93b803ff026c4a4a402	0.372678	0.025	9.27317e-06	0	0	0	Bacteria	Proteobacteria	Deltaproteobacteria	Desulfuromonadales	Geobacteraceae	Geobacter
	f50dfbe13c672b08fe288bc45b9cca2a	0.372678	0.025	2.78195e-05	8.34585e-06	0	0	Bacteria	Proteobacteria	Alphaproteobacteria	Rhodospirillales	Rhodospirillaceae	Elstera	litoralis
	042953b8990e1f39e7208c639708cf6a	0.372678	0.03	0	0	4.39255e-05	0	Bacteria	Bacteroidetes	Flavobacteriia	Flavobacteriales	Flavobacteriaceae	Flavobacterium	succinicans
	0cec472e3a2ca3aeabd272364e07e6a6	0.372678	0.03	0	0	0	0.000255285	Bacteria	Proteobacteria	Gammaproteobacteria	Enterobacteriales	Enterobacteriaceae
	158d3f65eb4279a36ac4c29101f7a4d5	0.372678	0.03	0	0	0.000149347	0	Bacteria	Bacteroidetes	[Saprospirae]	[Saprospirales]	Chitinophagaceae
	2231cd9dfcd06df6c82158f2d90eb0f0	0.372678	0.03	0	0	0	0	Bacteria	Proteobacteria	Alphaproteobacteria	Caulobacterales	Caulobacteraceae	Phenylobacterium
	24ec734df673d0cd5e78f4d727d69630	0.333333	0.03	0	0	1.75702e-05	0	Bacteria	Chloroflexi	TK10	AKYG885	Dolo_23
	2c30bcf0c3caf77ba858facca91c1bfe	0.372678	0.03	0	0	0	0.000186554	Bacteria	Proteobacteria	Deltaproteobacteria	Myxococcales	Polyangiaceae
	3124a0ee5e26649d86360f38343a48bf	0.372678	0.03	0	0	9.66362e-05	6.87305e-05	Bacteria	Proteobacteria	Alphaproteobacteria	Rhizobiales	Phyllobacteriaceae
	398464854995d3a3fbd4cb7d7f9bfac4	0.372678	0.03	0	0	0	1.96373e-05	Bacteria	Bacteroidetes	Bacteroidia	Bacteroidales
	3caf30133a391f2f85e2365d24923375	0.372678	0.03	0	0	0	0	Bacteria	Proteobacteria	Betaproteobacteria	Burkholderiales	Comamonadaceae
	43a9071dee80af4d0ed15902c3135e5c	0.372678	0.03	0	0	1.75702e-05	0	Bacteria	Bacteroidetes	[Saprospirae]	[Saprospirales]	Chitinophagaceae
	460a04051b95be930be3e789d83d18cb	0.372678	0.03	0	0	0	5.89119e-05	Bacteria	Bacteroidetes	Cytophagia	Cytophagales	Cytophagaceae	Hymenobacter
	49be8941477533a32aa0bd60ce488306	0.333333	0.03	0	0	1.75702e-05	0	Bacteria	Proteobacteria	Gammaproteobacteria	Legionellales
	4f6a1817209eea1406f51edc45e63813	0.333333	0.03	0	0	0	9.81865e-06	Bacteria	Proteobacteria	Deltaproteobacteria	Myxococcales
	516b569db86c158b52b990515e2421f3	0.372678	0.03	0	0	1.75702e-05	0	Bacteria	Proteobacteria	Alphaproteobacteria
	5279524a54ceed4462ecd89f7b3c257b	0.372678	0.03	0	8.34585e-06	0	0	Bacteria	Proteobacteria
	58ae8abbb7950a21bae1e442ab14ae9e	0.372678	0.03	0	0	8.78511e-06	0	Bacteria	Armatimonadetes	Armatimonadia	Armatimonadales	Armatimonadaceae
	625953b5e269cb1a6b98beb7ecfcf8bc	0.372678	0.03	0	0	0	5.89119e-05	Bacteria	Bacteroidetes	Sphingobacteriia	Sphingobacteriales	Sphingobacteriaceae
	67add98f66fa8f3738e7e90f859bb266	0.372678	0.03	0	0	0.000166917	0	Bacteria	Proteobacteria	Deltaproteobacteria	Syntrophobacterales	Syntrophobacteraceae
	6bbd548e0100dd74d2269e7d1bfc8a70	0.372678	0.03	0	0	8.78511e-06	0	Bacteria	Proteobacteria	Gammaproteobacteria	Legionellales
	6be195f9f36411160a000a6cea8d0f47	0.333333	0.03	0	0	1.75702e-05	0.000157098	Bacteria	Proteobacteria
	6cd11feade7b2f41bf86050423b1a623	0.372678	0.03	0	0	0.000175702	0	Bacteria	Proteobacteria	Alphaproteobacteria	Rhodospirillales	Acetobacteraceae	Acidocella
	7c2f28d3cdf1f4298d55737f266f2591	0.372678	0.03	0	0	3.51404e-05	0	Bacteria	Proteobacteria	Gammaproteobacteria	Alteromonadales	OM60
	7d9485656af84f96ee831bb24dc2eb22	0.372678	0.03	0	0	0	0	Bacteria	Proteobacteria	Gammaproteobacteria	Xanthomonadales	Sinobacteraceae
	889bdeba21bcb8afc9a1fffec6a0db59	0.372678	0.03	0	0	1.75702e-05	0	Bacteria	Actinobacteria	Thermoleophilia	Gaiellales
	908ecd2fcaba77ebe2923d8a18eefa3e	0.372678	0.03	0	0	0	0	Bacteria	Proteobacteria	Gammaproteobacteria
	9a4d0714b9fe2b3ac23f5e0ae4230197	0.372678	0.03	0	0	1.75702e-05	0	Bacteria	Chloroflexi	Thermomicrobia	JG30-KF-CM45
	9c8603086bf0c6c121cdb97798be4c50	0.333333	0.03	0	0	8.78511e-06	0	Bacteria	Bacteroidetes	Cytophagia	Cytophagales	Cytophagaceae
	a504edc532f68881fab6ea8c08f17487	0.372678	0.03	0	0	2.63553e-05	0	Bacteria	Proteobacteria	Alphaproteobacteria
	ae2cd9456fbe7a4e4d545b9b07b6a569	0.333333	0.03	0	0	8.78511e-06	0	Bacteria	Nitrospirae	Nitrospira	Nitrospirales	Nitrospiraceae	Nitrospira
	c4427e20067ddf02a49cea4e5a160e70	0.333333	0.03	0	0	0.000254768	0	Bacteria	Proteobacteria	Alphaproteobacteria	Sphingomonadales	Sphingomonadaceae	Sphingomonas
	d2e66902d9a7f6b68522b1eeb834bf69	0.372678	0.03	0	0	1.75702e-05	0	Bacteria	Proteobacteria	Deltaproteobacteria	NB1-j	MND4
	d68f299d3214e890e254d3bd4c647428	0.408248	0.03	0	0	6.14958e-05	0	Bacteria	Acidobacteria	Acidobacteriia	Acidobacteriales	Acidobacteriaceae
	d9bcb01f3771160d106bd6036d6ca04e	0.333333	0.03	0	0	1.75702e-05	0	Bacteria	Bacteroidetes	Sphingobacteriia	Sphingobacteriales
	d9ceab2ccac146913d6ad6257e68c7bb	0.372678	0.03	0	8.34585e-06	0	0	Bacteria	Verrucomicrobia	Verrucomicrobiae	Verrucomicrobiales	Verrucomicrobiaceae	Luteolibacter
	dd452094efd01d7e12390df1600a5a22	0.333333	0.03	0	0	3.51404e-05	0	Bacteria	Firmicutes	Bacilli	Bacillales	Paenibacillaceae	Paenibacillus	amylolyticus
	e3bd8361b90c1bb8793425d4ebafb25c	0.372678	0.03	0	0	0	0	Bacteria	Bacteroidetes	Flavobacteriia	Flavobacteriales	Flavobacteriaceae	Flavobacterium
	f42150503364e6fcf3e752039515819e	0.372678	0.03	0	0	8.78511e-06	0	Bacteria	Proteobacteria	Deltaproteobacteria	Bdellovibrionales	Bdellovibrionaceae	Bdellovibrio
	10af8cec2a202ee07445143efa80a992	0.372678	0.035	0	0	6.14958e-05	0	Bacteria	Proteobacteria	Alphaproteobacteria
	2c46a0a1bcaa86140185fa0ae52ee694	0.333333	0.035	0	0	0	0.0039471	Bacteria	Bacteroidetes	[Saprospirae]	[Saprospirales]	Chitinophagaceae
	3287518c26af4579b2d6756fea6f0665	0.333333	0.035	0	0	0	0.000225829	Bacteria	Actinobacteria	Actinobacteria	Actinomycetales	Microbacteriaceae
	44c77cac6473652f7ca18d050e4ed58e	0.372678	0.035	0	0	4.39255e-05	0	Bacteria	Planctomycetes	Planctomycetia	Gemmatales	Gemmataceae	Gemmata
	4cf9490af23af672d19005d40819f32a	0.372678	0.035	0	0	0	4.90932e-05	Bacteria	Verrucomicrobia	Verrucomicrobiae	Verrucomicrobiales	Verrucomicrobiaceae
	550e140e82239e664dbc677fbc858d13	0.333333	0.035	0	0	0	1.96373e-05	Bacteria	Bacteroidetes	Flavobacteriia	Flavobacteriales
	5a9ca01e6ead962f83f56b3a2dd5c28f	0.333333	0.035	0	0	8.78511e-06	0	Bacteria	Proteobacteria	Betaproteobacteria	SC-I-84
	65222874c6abba1ac46976534b026449	0.333333	0.035	0	0	8.78511e-06	0	Bacteria	Proteobacteria	Deltaproteobacteria	Bdellovibrionales	Bdellovibrionaceae	Bdellovibrio
	65bab1282e7183af1e0683df61e56b24	0.372678	0.035	0.000129824	0.000676014	0	0	Bacteria	Actinobacteria	Actinobacteria	Actinomycetales	ACK-M1
	6bae37822e33636a5de9d026954b1176	0.333333	0.035	0	1.66917e-05	5.27106e-05	0	Bacteria	Bacteroidetes	Bacteroidia	Bacteroidales	Rikenellaceae
	79131062d961dbe774d2843c736040af	0.408248	0.035	0	0	0	0.000157098	Bacteria	Proteobacteria
	7d100972aec0dbb35f7dae9ee1f39b49	0.372678	0.035	0	0	0	2.94559e-05	Bacteria	Verrucomicrobia	Verrucomicrobiae	Verrucomicrobiales	Verrucomicrobiaceae	Prosthecobacter
	7d9f90a81cc4cd3f78117b0b87025a54	0.333333	0.035	0	0	0	0	Bacteria	Proteobacteria	Alphaproteobacteria	Rhizobiales	Methylobacteriaceae
	7f29e9fed4898118e7f36b084fb85013	0.333333	0.035	0	0	4.39255e-05	0.000274922	Bacteria	Proteobacteria	Alphaproteobacteria	Rhizobiales	Methylocystaceae
	83a3cf508d0a229d48dc18e5194e02b5	0.333333	0.035	0	0	4.39255e-05	0	Bacteria	Proteobacteria	Deltaproteobacteria	Myxococcales	Haliangiaceae
	861069314820a1d83de2b1214fa23e55	0.396316	0.035	0	8.34585e-05	0	0	Bacteria	Proteobacteria	Deltaproteobacteria	Myxococcales	Myxococcaceae	Anaeromyxobacter
	8f5b18e008caa96d59fe9476cc95e146	0.408248	0.035	0	1.66917e-05	0	0	Bacteria	Proteobacteria
	958795a878ae3f13d4b694eb94b0d2a5	0.372678	0.035	0	8.34585e-06	0	0	Bacteria	Proteobacteria	Gammaproteobacteria	Methylococcales	Crenotrichaceae	Crenothrix
	99ae1c570083c482d9a5a03878c2f08c	0.408248	0.035	0	0	6.14958e-05	0	Bacteria	Acidobacteria	Acidobacteria-6	iii1-15
	9ca1eb255ad1dbc9077e80e0e272b9b0	0.372678	0.035	0	0	0.000281123	5.89119e-05	Bacteria	Actinobacteria	Thermoleophilia	Solirubrobacterales	Conexibacteraceae	Conexibacter
	a154d5b1a065884c395bf5417b056bc9	0.408248	0.035	0	0	8.78511e-06	0	Bacteria	Planctomycetes
	a975ae0cd2d225858eec0b125c0f0e23	0.372678	0.035	0	0	7.02809e-05	0	Bacteria	Actinobacteria	Thermoleophilia	Gaiellales	Gaiellaceae
	ae2c081db4ab3b9eea232a8861a411f7	0.372678	0.035	0	0	1.75702e-05	0	Bacteria	Acidobacteria	Acidobacteria-6	iii1-15	mb2424
	bd532ab56ae6374959e5e503bec78d82	0.372678	0.035	0	0	0.00037776	0	Bacteria	Proteobacteria	Alphaproteobacteria	Rhizobiales	Methylocystaceae
	bd9b217ee7cf79ad49c61751708a7f3e	0.372678	0.035	0	0	0	9.81865e-06	Bacteria	Acidobacteria	Sva0725	Sva0725
	c0095da7cd06080e9b40c256139d9ec5	0.372678	0.035	0	0	0	9.81865e-06	Bacteria	Proteobacteria	Alphaproteobacteria	Rhizobiales	Xanthobacteraceae	Labrys
	c545c382d84aeaf71dcefd82c52f99a5	0.372678	0.035	0	0	0.000202057	0	Bacteria	Proteobacteria	Deltaproteobacteria	Myxococcales	Haliangiaceae
	e65827fc3531430cc2e68ccb3d6c61ef	0.372678	0.035	0	0	4.39255e-05	0	Bacteria	Proteobacteria	Alphaproteobacteria	Rickettsiales
	f5bdff93944569c7b7655e225846f2a8	0.333333	0.035	0	0	0	0	Bacteria	Proteobacteria
	f8e023e914fb9e5e3950dadf8e7f177f	0.372678	0.035	0	6.67668e-05	0.00227534	0.00201282	Bacteria	Proteobacteria	Gammaproteobacteria	Pseudomonadales	Pseudomonadaceae	Pseudomonas
	fe0d3c0b7fc1fea0d28aa205b36cc4cd	0.372678	0.035	0	0	7.9066e-05	0	Bacteria	Proteobacteria	Gammaproteobacteria	Methylococcales	Crenotrichaceae	Crenothrix
	0a89c2c2e5ec3f9e426e102539bd9549	0.333333	0.04	0	0	0	0.000176736	Bacteria	Proteobacteria	Deltaproteobacteria	Myxococcales
	0adf136f4cef0f2fbbf661ade1fed9b7	0.372678	0.04	0	0	1.75702e-05	9.81865e-05	Bacteria	Firmicutes	Clostridia	Clostridiales	Veillonellaceae
	0e126e351739b8da5162df23ca249859	0.333333	0.04	0	0	8.78511e-06	0	Bacteria	Proteobacteria	Deltaproteobacteria	Myxococcales	Myxococcaceae
	153cd3067cbef54a2288c5d0d271b25a	0.372678	0.04	0	0	8.78511e-06	0	Bacteria	Proteobacteria	Alphaproteobacteria	Sphingomonadales	Sphingomonadaceae	Sphingomonas
	2269907daa55eefb629cc07333ee7dab	0.372678	0.04	0	0	0	0	Bacteria	Actinobacteria	Actinobacteria	Actinomycetales	Microbacteriaceae	Labedella	gwakjiensis
	22ce3612144f2f4a0edd5a2055e91838	0.372678	0.04	0	0	2.63553e-05	0	Bacteria	Proteobacteria	Deltaproteobacteria	Myxococcales
	258ddc004c0b110744737d434786f47e	0.372678	0.04	0	0	0.000219628	0	Bacteria	Actinobacteria	Actinobacteria	Actinomycetales	Nocardioidaceae
	32781593908c3118321ba8e7e06d10b5	0.372678	0.04	0	3.33834e-05	0	0	Bacteria	Proteobacteria	Alphaproteobacteria	Rickettsiales
	32c6addbb49a3926b5ebf940db011f04	0.372678	0.04	0	0	0.000351404	0	Bacteria	Bacteroidetes	Flavobacteriia	Flavobacteriales	[Weeksellaceae]	Chryseobacterium
	58073842c4f90910e71b3f1bd3184ed8	0.333333	0.04	0	8.34585e-06	0	0	Bacteria	Proteobacteria	Alphaproteobacteria
	616712bd46b50a38359855560f1fb748	0.372678	0.04	0	0	0.000158132	0	Bacteria	Actinobacteria	Actinobacteria	Actinomycetales	Frankiaceae
	68551b050071602d0897a2c713e552f4	0.333333	0.04	0	0	0.001063	9.81865e-06	Bacteria	Proteobacteria	Alphaproteobacteria	Sphingomonadales	Sphingomonadaceae	Kaistobacter
	6a97471f4f6b071eea0666b6a367f53a	0.333333	0.04	0	0	3.51404e-05	0	Bacteria	Proteobacteria	Alphaproteobacteria
	6c310ab85bb0a16cabcbd78e66152de5	0.333333	0.04	0	0	8.78511e-06	0	Bacteria	Cyanobacteria	ML635J-21
	6e33cfddb0a09493f2c937b7a538096d	0.333333	0.04	0	0	0	1.96373e-05	Bacteria	TM7	TM7-1
	6ff516bcafd6d35fa6f2e08e2bbc4108	0.333333	0.04	0	0	0.000245983	0	Bacteria	Proteobacteria	Alphaproteobacteria	Rhizobiales	Hyphomicrobiaceae	Devosia
	7ad3610404070676d549c58fca8a9692	0.372678	0.04	0	0	0.000272338	0	Bacteria	Actinobacteria	Thermoleophilia	Solirubrobacterales
	828d7d654c550685544a36e7bd9e1d30	0.333333	0.04	0	0	1.75702e-05	0	Bacteria	Planctomycetes	Planctomycetia	Gemmatales	Gemmataceae
	8caebff91f762213491a3e2335e32315	0.372678	0.04	0	0	2.63553e-05	0	Bacteria	Proteobacteria	Gammaproteobacteria	Xanthomonadales	Sinobacteraceae
	93b3ab8c46fac6df79d7bec8aaef7ef6	0.333333	0.04	0	8.34585e-06	0	0	Bacteria	Planctomycetes	Planctomycetia	Pirellulales	Pirellulaceae
	961f2becef6912795fe0c1cc16e12a31	0.333333	0.04	0	0	7.9066e-05	0	Bacteria	Bacteroidetes	[Saprospirae]	[Saprospirales]	Chitinophagaceae
	9b058dbf4e45edf67a9b1cf325e45f67	0.372678	0.04	0	0.000717743	0	0	Bacteria	Chlamydiae	Chlamydiia	Chlamydiales	Rhabdochlamydiaceae	Candidatus Rhabdochlamydia
	a56e38db167c9b68083f8d2639bed43a	0.333333	0.04	0	0	0	0.000284741	Bacteria	Bacteroidetes	[Saprospirae]	[Saprospirales]	Chitinophagaceae
	ad24f8496b0e034afe449abd81a28dbe	0.372678	0.04	0	0	0	0.000206192	Bacteria	Proteobacteria	Alphaproteobacteria	Rhodospirillales	Acetobacteraceae	Acidocella
	b07c78a9534903d2b6e05699f6ff18a5	0.372678	0.04	0.000333834	0	0	0	Bacteria	Actinobacteria	Acidimicrobiia	Acidimicrobiales
	c144878afb63f78ead3dbf9aa60ad3fe	0.333333	0.04	0	0	1.75702e-05	0	Bacteria	Proteobacteria	Deltaproteobacteria	NB1-j
	c5483f45323e238b2330cc591f0b6cd5	0.372678	0.04	0	0	0	1.96373e-05	Bacteria	Proteobacteria	Alphaproteobacteria	Sphingomonadales	Sphingomonadaceae	Sphingomonas	wittichii
	c8a3674cfae06b6d07786c8a3c0058b3	0.372678	0.04	0	8.34585e-06	0	0	Bacteria	Bacteroidetes	Cytophagia	Cytophagales	Cytophagaceae
	dc0a4a03916692f64e4d2cdbb730ccb5	0.372678	0.04	0	0	0.000114206	0	Bacteria	Verrucomicrobia	[Spartobacteria]	[Chthoniobacterales]	[Chthoniobacteraceae]
	e0bc0f3c9c6d3dfcea3765a351a1549b	0.333333	0.04	0	0	7.9066e-05	0	Bacteria	Planctomycetes	Planctomycetia	Gemmatales	Isosphaeraceae
	ea03aca16e5e6ad54430acc446cfba21	0.372678	0.04	0	0	8.78511e-05	0	Bacteria	Proteobacteria	Alphaproteobacteria	Rhodospirillales	Acetobacteraceae
	f60cf06632dd350026295d2f02a6fff4	0.333333	0.04	0	0	0	0.000108005	Bacteria	Acidobacteria	Acidobacteriia	Acidobacteriales	Acidobacteriaceae
	f715661dac42ade3215c0416aa2d5f7e	0.333333	0.04	0	0	0.000105421	0	Bacteria	Verrucomicrobia	Opitutae	Opitutales	Opitutaceae	Opitutus
	07b4cfd07a3a63d9aa1c26404faf19a4	0.333333	0.045	3.70927e-05	0	0	0	Bacteria	Bacteroidetes	[Saprospirae]	[Saprospirales]	Saprospiraceae
	136ca9b97798351efb59288e82d8354d	0.333333	0.045	0	0	8.78511e-06	0	Bacteria	Proteobacteria
	15248206e64faa7db79788a65990821b	0.333333	0.045	0	0	0	2.94559e-05	Bacteria	Proteobacteria
	1755c8b7c60e1f6205a7d800147c3434	0.333333	0.045	0	0	3.51404e-05	0	Bacteria	Actinobacteria	Actinobacteria	Actinomycetales	Microbacteriaceae	Rathayibacter
	1883762ea2378e81abdcad3dba25bfad	0.333333	0.045	0	0	1.75702e-05	0	Bacteria	Bacteroidetes	Cytophagia	Cytophagales	Cytophagaceae	Spirosoma
	25368dd1216da1cd95e52e114599cec0	0.372678	0.045	0	0	0	1.96373e-05	Bacteria	Actinobacteria	Thermoleophilia	Solirubrobacterales	Patulibacteraceae
	2899612d084dff709dc7a2973a7121f6	0.333333	0.045	0	0	5.27106e-05	0	Bacteria	Verrucomicrobia	[Spartobacteria]	[Chthoniobacterales]	[Chthoniobacteraceae]
	34e143100986daf2a51fbd83e023abfe	0.372678	0.045	0	0	0	7.85492e-05	Bacteria	Gemmatimonadetes	Gemm-3
	37ab2482402b84c2d1d3dfbdc22b226b	0.333333	0.045	0	0	0	6.87305e-05	Bacteria	Proteobacteria	Deltaproteobacteria	Myxococcales
	3e55bd6335c9e302cdae8872751aafd6	0.333333	0.045	0	0	0.000325049	0.000157098	Bacteria	Actinobacteria	Actinobacteria	Actinomycetales	Kineosporiaceae	Kineococcus
	3fae459fce7284a29b6c51f8f51e80d0	0.333333	0.045	0	0	8.78511e-06	0	Bacteria	Proteobacteria	Alphaproteobacteria	Rhizobiales
	4f27893e908afbd89c980c62a5149fe2	0.333333	0.045	0	0	4.39255e-05	0.000127642	Bacteria	Acidobacteria	[Chloracidobacteria]	RB41	Ellin6075
	5f5af626483a0a808bf62d5c9546b6c8	0.561857	0.045	0	8.34585e-06	0	0	Bacteria	Chlamydiae	Chlamydiia	Chlamydiales
	7542a95370db75feb87d67f7a8a5baf0	0.333333	0.045	0	0	1.75702e-05	0	Bacteria	Bacteroidetes	Cytophagia	Cytophagales	Cytophagaceae
	7c7f6b7968b1620d6d5cccf9ee66ad85	0.372678	0.045	0	0	8.78511e-06	0	Bacteria	Cyanobacteria	4C0d-2	SM1D11
	83a30f497887bc4fac3616f5eb6de99b	0.333333	0.045	0	0	0.000527106	0.000618575	Bacteria	Bacteroidetes	[Saprospirae]	[Saprospirales]	Chitinophagaceae
	8b0766d107153c82e4ab5f287749c893	0.333333	0.045	0	0	0	9.81865e-06	Bacteria	Bacteroidetes
	9365816bee76639d86143f44e835a447	0.333333	0.045	0	0	0	0	Bacteria	Proteobacteria	Betaproteobacteria	Burkholderiales	Comamonadaceae
	9a82ff25ca1c58cdecc4fe3b938d6c60	0.333333	0.045	0	0	0	0	Bacteria	Proteobacteria	Alphaproteobacteria	Rhodospirillales	Acetobacteraceae
	9dd423eec95de1b744823a7f8f458ef5	0.333333	0.045	0	0	4.39255e-05	0	Bacteria	Chloroflexi	Thermomicrobia	JG30-KF-CM45
	ac6bc44d8f18bc80baad95b10ade0bac	0.333333	0.045	0	8.34585e-06	0	0	Bacteria	Verrucomicrobia	[Spartobacteria]	[Chthoniobacterales]	[Chthoniobacteraceae]	Candidatus Xiphinematobacter
	af4b17119fba3fb2cc6f8469316e35ef	0.333333	0.045	0	2.50376e-05	0	0	Bacteria	Proteobacteria	Alphaproteobacteria	Rickettsiales
	af7fbb328a8242d45d34229d1345fe83	0.333333	0.045	9.27317e-06	0	0	0	Bacteria	Proteobacteria	Gammaproteobacteria	Pseudomonadales	Moraxellaceae	Acinetobacter
	b39c338f5e964b6cb87e07f10badc6c4	0.333333	0.045	0	0	0	5.89119e-05	Bacteria	Bacteroidetes	Cytophagia	Cytophagales	Cytophagaceae	Cytophaga
	b58f287366155ceee4c36c1503680ccd	0.333333	0.045	0	0	3.51404e-05	0.000353471	Bacteria	Proteobacteria	Gammaproteobacteria	Xanthomonadales	Sinobacteraceae
	b6be1fcc7523d2b58f9fa80874bed789	0.333333	0.045	0	0	8.78511e-06	0	Bacteria	Proteobacteria	Alphaproteobacteria	Rhizobiales	Hyphomicrobiaceae
	c19f9bf9e8da88abe9866f4d00a41c94	0.333333	0.045	0	0	4.39255e-05	0	Bacteria	Elusimicrobia	Elusimicrobia	FAC88
	cb859a13883cb700c21957afb9207c68	0.333333	0.045	0	0	3.51404e-05	0	Bacteria	Verrucomicrobia	[Spartobacteria]	[Chthoniobacterales]	[Chthoniobacteraceae]
	dfa6be6ab09b40cf408366b32d58f694	0.333333	0.045	0	0	0	0	Bacteria	Proteobacteria	Alphaproteobacteria	Rhizobiales	Hyphomicrobiaceae	Rhodoplanes
	e2b617a58d3064f7cd32aedd651816de	0.372678	0.045	0	0	8.78511e-06	0	Bacteria	Bacteroidetes	Flavobacteriia	Flavobacteriales	[Weeksellaceae]	Chryseobacterium
	e5fb0ad9fabc3f5051f7d497a544a7d4	0.333333	0.045	0	0	0	0.000137461	Bacteria	Proteobacteria
	f3bb4c34bd3c9982fa4591430e03b296	0.333333	0.045	0	0	1.75702e-05	0	Bacteria	Bacteroidetes	Sphingobacteriia	Sphingobacteriales	Sphingobacteriaceae	Sphingobacterium	faecium
	f93e516d1ee02195084ff58f5eba93da	0.372678	0.045	0	0	0	0	Bacteria	Proteobacteria	Alphaproteobacteria	Rhizobiales
	08b7d1ec9b601f4166aed8bef8598c81	0.372678	0.05	0	0	0	0	Bacteria	Planctomycetes	Planctomycetia	Pirellulales	Pirellulaceae
	0d9da8e8f827f51b078f029ca1abaaf5	0.333333	0.05	0	3.33834e-05	0	0	Bacteria	Verrucomicrobia	Verrucomicrobiae	Verrucomicrobiales	Verrucomicrobiaceae	Prosthecobacter
	1c36bae8c8790e853654ca0c35d319de	0.333333	0.05	0	0	0	0	Bacteria	Proteobacteria	Alphaproteobacteria	Rhizobiales
	1f31aee747e17a78cb5ee3d2e4a2a421	0.333333	0.05	0	0	3.51404e-05	0	Bacteria	Armatimonadetes	Armatimonadia	Armatimonadales	Armatimonadaceae
	20ce8f70db4d18b6e24c804fd2c2f21d	0.333333	0.05	0	0	4.39255e-05	0	Bacteria	Proteobacteria	Alphaproteobacteria	Rhizobiales	Rhizobiaceae
	27093d3e609d7650f624afc5a09d9b03	0.372678	0.05	0	8.34585e-06	0	0	Bacteria	Acidobacteria	Solibacteres	Solibacterales
	2ef6e4e62813fdf7c2f8edc5bfc59a1f	0.372678	0.05	0	3.33834e-05	0	0	Bacteria	Actinobacteria	Acidimicrobiia	Acidimicrobiales	C111
	32983d7b7c4e8cb419b86c0385f1eedf	0.333333	0.05	0	0	6.14958e-05	6.87305e-05	Bacteria	Firmicutes	Clostridia	Clostridiales	Ruminococcaceae
	337f4e0b385f2f7effbc83b2278dc532	0.333333	0.05	0	0	0	5.89119e-05	Bacteria	TM7	TM7-1
	3388e9ad96447f4b0aaa293dd4cf3367	0.333333	0.05	0	0	0	7.85492e-05	Bacteria	Proteobacteria	Alphaproteobacteria	Rhodospirillales	Rhodospirillaceae
	3520f944edecccca8d5d0b84499e7695	0.333333	0.05	0	0	1.75702e-05	0	Bacteria	Bacteroidetes	Cytophagia	Cytophagales	Flammeovirgaceae
	461821882b3bbca61b582a94758bebd7	0.333333	0.05	0	0	1.75702e-05	0	Bacteria	Planctomycetes	Planctomycetia	Gemmatales	Gemmataceae	Gemmata
	49a3da1551fe28c00ae5eadbb80efc4c	0.333333	0.05	0	0	3.51404e-05	0	Bacteria	Proteobacteria	Deltaproteobacteria	Myxococcales	Myxococcaceae
	53f788128000a57ffc32dd3c483aa7c9	0.333333	0.05	0	0	1.75702e-05	0	Bacteria	Planctomycetes	Planctomycetia	Gemmatales	Gemmataceae	Gemmata	obscuriglobus
	542e9d159efcd22e0a712cd448286c88	0.333333	0.05	0	0	0.000158132	0	Bacteria	Actinobacteria	Thermoleophilia	Solirubrobacterales	Solirubrobacteraceae
	6eaddacab4bff1747a88b244390113d9	0.333333	0.05	0	0	0.000746734	0.00163971	Bacteria	Proteobacteria	Gammaproteobacteria	Xanthomonadales	Xanthomonadaceae	Rhodanobacter
	7ec6d80e07915301bd7a15407a18c097	0.372678	0.05	0	0	0	1.96373e-05	Bacteria	Verrucomicrobia	[Spartobacteria]	[Chthoniobacterales]	[Chthoniobacteraceae]	Candidatus Xiphinematobacter
	7f04a8896b5162a0a593ff4d44488139	0.333333	0.05	0	0	0	9.81865e-06	Bacteria	Bacteroidetes	Sphingobacteriia	Sphingobacteriales
	871ea3b0d01e67925340cbe04c9187f0	0.333333	0.05	0	0	0	3.92746e-05	Bacteria	Actinobacteria	Thermoleophilia	Solirubrobacterales	Patulibacteraceae	Patulibacter
	9210912ea42aaf2857edce08eb28dbe6	0.333333	0.05	0	0	3.51404e-05	0	Bacteria	Bacteroidetes	Bacteroidia	Bacteroidales
	9decacb5ef11f300a4d61219b76af115	0.333333	0.05	0	0	1.75702e-05	0	Bacteria	Chloroflexi	Anaerolineae	A31	S47
	ab00049d53c5335d987842af727ab57b	0.333333	0.05	1.85463e-05	0	0	0	Bacteria	Bacteroidetes	[Saprospirae]	[Saprospirales]	Saprospiraceae
	af2faa3026aac1d3bfda6cf01510c8f6	0.333333	0.05	0	0	0.000325049	0.000500751	Bacteria	Bacteroidetes	[Saprospirae]	[Saprospirales]	Chitinophagaceae
	bf981d491f31ae07e725d9af65538c34	0.372678	0.05	0	0	5.27106e-05	0	Bacteria	Firmicutes	Clostridia	Clostridiales	[Mogibacteriaceae]
	c1647fb225d739b4bba4bfa39d61e15b	0.333333	0.05	0	4.17293e-05	0	0	Bacteria	Firmicutes	Clostridia	Clostridiales	Lachnospiraceae	Epulopiscium
	cbd3bd0c85ddab9285651fccd2878632	0.333333	0.05	0	0	0.000878511	0.000667668	Bacteria	Firmicutes	Bacilli	Lactobacillales	Streptococcaceae	Lactococcus
	d0cc2814bdaa0c36aaaa639790020d60	0.333333	0.05	0	0	0.000122992	0	Bacteria	Proteobacteria	Alphaproteobacteria	Rhizobiales
	e387d60d4ded0507c274fc24f13f983a	0.333333	0.05	0	0	2.63553e-05	0	Bacteria	Proteobacteria	Alphaproteobacteria	BD7-3
	ee65f26a40dd4fe4547625b5d56e6096	0.333333	0.05	0	0	8.78511e-06	0	Bacteria	WPS-2
	f510ad5dc895b93e13333b07c0988d2a	0.333333	0.05	0	0	0	0	Bacteria	Bacteroidetes	Flavobacteriia	Flavobacteriales	Flavobacteriaceae	Flavobacterium
	fc0bcc377ae98fe2d56b5c6000d134b4	0.333333	0.05	0	0	8.78511e-06	0	Bacteria	Chloroflexi	Ktedonobacteria	Elev-1554
Close to Roads	00e5c53e5de89d9e75ef2771ed62717f	0.464991	0.005	0	0	0.000579817	0	Bacteria	Proteobacteria	Gammaproteobacteria	Pseudomonadales	Pseudomonadaceae
	03af51e75c7ee46771685036b7c12f28	0.464991	0.005	0	0	0.000289909	0	Bacteria	Acidobacteria	Solibacteres	Solibacterales
	0addb2c9da3b7f29387d7473beb29d92	0.518593	0.005	0	0	0.000175702	0.000186554	Bacteria	Proteobacteria	Alphaproteobacteria	Rhodobacterales	Hyphomonadaceae
	0b5a2a634b682228a8ccb85a217b5d25	0.576422	0.005	0	0	0	1.96373e-05	Bacteria	TM6	SJA-4
	271b576cc1f2ce84b35d8374ed909db4	0.51468	0.005	0	0	8.78511e-06	1.96373e-05	Bacteria	Chloroflexi	Anaerolineae	Caldilineales	Caldilineaceae
	29ad81c62a44ac1e54d32e5348722906	0.493197	0.005	0	0	0	0.00036329	Bacteria	Actinobacteria	Actinobacteria	Actinomycetales	Micrococcaceae
	3808ea41045cefe6cf5a8da9c11d5604	0.464991	0.005	0	0	6.14958e-05	0	Bacteria	Bacteroidetes	[Saprospirae]	[Saprospirales]	Chitinophagaceae
	5f379b433e4e2283f3b46f9e01d5a40a	0.493197	0.005	0	0	0	0	Bacteria	Firmicutes	Clostridia	Clostridiales	Clostridiaceae
	618eac27434a7743becf8f7bb8886477	0.464991	0.005	2.78195e-05	0	0	0	Bacteria	Proteobacteria	Betaproteobacteria	Neisseriales	Neisseriaceae	Chitinibacter	tainanensis
	61ce80827f7196bc090fa9a4cc34a138	0.615061	0.005	0	0	8.78511e-06	0	Bacteria	Gemmatimonadetes	Gemm-2
	711ccf0affa8a0cd6d31008d5d9f0263	0.519875	0.005	0	8.34585e-06	0	0	Bacteria	Proteobacteria	Alphaproteobacteria
	73abf80dd20905ae175a0ce5439cb923	0.493197	0.005	0	0	0.000105421	0	Bacteria	Bacteroidetes	Flavobacteriia	Flavobacteriales	Flavobacteriaceae	Flavobacterium	succinicans
	748f5e1091680b0ee4428fc49c6ad325	0.493197	0.005	0	0	8.78511e-06	0	Bacteria	Actinobacteria	Actinobacteria	Actinomycetales	Microbacteriaceae
	7b4e54b3fc967720478049e32e59c31a	0.504693	0.005	0	0	0.00110692	0.000824767	Bacteria	Actinobacteria	Thermoleophilia	Solirubrobacterales
	ab709216e43cacfceb24b1f7456b102a	0.464991	0.005	0	0.000534135	0.000360189	0.000559663	Bacteria	Proteobacteria	Betaproteobacteria	Burkholderiales	Comamonadaceae	Methylibium
	ad574a0549476e3fe09be14e6cbee475	0.53305	0.005	0	0	0	3.92746e-05	Bacteria	Bacteroidetes	[Saprospirae]	[Saprospirales]	Chitinophagaceae
	b94769eb72718a0c512ade94384e3902	0.424476	0.005	0	0	0.000105421	0	Bacteria	Actinobacteria	Acidimicrobiia	Acidimicrobiales
	bf5f4f4da286a3c774d31edb1b6cdf32	0.434959	0.005	0	0.000634285	0	0	Bacteria	Proteobacteria	Alphaproteobacteria	Rickettsiales
	bfb758aa28184610485715737a961d56	0.464991	0.005	0	0	4.39255e-05	0	Bacteria	Bacteroidetes	[Saprospirae]	[Saprospirales]	Chitinophagaceae
	c7f2125c1668179139f07e2098d87033	0.493197	0.005	9.27317e-06	0	0	0	Bacteria	Bacteroidetes	Sphingobacteriia	Sphingobacteriales
	c95ae406e809bf890d9c57ac747a1904	0.477836	0.005	0	0	0	0	Bacteria	Verrucomicrobia	Verrucomicrobiae	Verrucomicrobiales	Verrucomicrobiaceae	Luteolibacter
	d87253658831ca82f201a457fb49e8a4	0.434959	0.005	0	0	8.78511e-06	0	Bacteria	Verrucomicrobia	[Spartobacteria]	[Chthoniobacterales]	[Chthoniobacteraceae]	Ellin506
	e77e7ca09de4e691738c41f6d22c6fa7	0.464991	0.005	0	0	0	0	Bacteria	Firmicutes	Bacilli	Gemellales	Gemellaceae
	edd30ea46700d97d9c5eb0e8775b8ab7	0.519875	0.005	0	0	6.14958e-05	0	Bacteria	Actinobacteria	Acidimicrobiia	Acidimicrobiales	EB1017
	08fa4ec20acbc44098c59e693c7749cf	0.473461	0.01	0	0	0.000983932	0.000805129	Bacteria	Proteobacteria	Alphaproteobacteria	Sphingomonadales	Sphingomonadaceae
	0e37606c473a0d3e570c379897bae26a	0.434959	0.01	0	0	8.78511e-06	0	Bacteria	Bacteroidetes	Bacteroidia	Bacteroidales
	131d866b6a7e94fb91581c3949a8d8d4	0.402694	0.01	0	0	0	1.96373e-05	Bacteria	Bacteroidetes	Cytophagia	Cytophagales	Cytophagaceae	Hymenobacter
	30339d4c01d7e1f5f59b4c145cf32395	0.549803	0.01	0	0	7.9066e-05	0	Bacteria	Proteobacteria	Alphaproteobacteria	BD7-3
	352c589ff39606bf33682733f860cd7f	0.464991	0.01	0	0	8.78511e-05	0	Bacteria	Chlamydiae	Chlamydiia	Chlamydiales	Parachlamydiaceae
	35f9837ef2d53bdbf30d1423ab06d28c	0.464991	0.01	0	0	0.000474396	6.87305e-05	Bacteria	Bacteroidetes	Cytophagia	Cytophagales	Cytophagaceae	Emticicia
	3803258f892a9f8b6ee2e1b6de8436d4	0.493197	0.01	0	0	0	0	Bacteria	Proteobacteria	Betaproteobacteria	Burkholderiales	Comamonadaceae	Acidovorax	facilis
	3c96fcf9a081b81a4e89a1294fec6abb	0.434959	0.01	0	0	0.000254768	2.94559e-05	Bacteria	Bacteroidetes	[Saprospirae]	[Saprospirales]	Chitinophagaceae	Sediminibacterium
	45114cc2a223e679265c91349e3c9aea	0.488338	0.01	0	0	0	3.92746e-05	Bacteria	Proteobacteria	Deltaproteobacteria	Myxococcales
	6ba560a76661744bc65eed04953c1314	0.841645	0.01	0	0	0	0	Bacteria	Verrucomicrobia	Verrucomicrobiae	Verrucomicrobiales	Verrucomicrobiaceae
	81425255b4d7b1ba769e132484854f9a	0.434959	0.01	5.5639e-05	0.000901352	0	0	Bacteria	Proteobacteria	Alphaproteobacteria	Rhizobiales	Xanthobacteraceae
	84ec1646f1284929f473dcd5182ba3a5	0.468521	0.01	0	0	8.78511e-06	0	Bacteria	Verrucomicrobia	[Methylacidiphilae]	Methylacidiphilales
	8b4ea65f891ce5b47ef5ab75ff56499f	0.535933	0.01	0	8.34585e-06	0	0	Bacteria	Gemmatimonadetes	Gemmatimonadetes	KD8-87
	a5f01384a817277fe2409ff7c50949e7	0.402694	0.01	1.85463e-05	0	0	0	Bacteria	Acidobacteria	Holophagae	Holophagales	Holophagaceae
	c24566a5608dfb7479ce14051e67420f	0.464991	0.01	0	0	0	0	Bacteria	Proteobacteria	Gammaproteobacteria	Enterobacteriales	Enterobacteriaceae
	c68c29d09b76c6738c7e138485cb0638	0.45144	0.01	0	0	1.75702e-05	0	Bacteria	Actinobacteria	Acidimicrobiia	Acidimicrobiales
	c6a71d15a6d67a0d418d09f523cb6194	0.502184	0.01	0	0	4.39255e-05	0.00014728	Bacteria	Proteobacteria	Alphaproteobacteria	Rhodospirillales	Acetobacteraceae
	e907c08afc269d0af44f5c96e61bac60	0.464991	0.01	0	0	0.000193272	0	Bacteria	Bacteroidetes	Sphingobacteriia	Sphingobacteriales	Sphingobacteriaceae
	ed9349b37a820bf201fcbb7971e2bee6	0.481311	0.01	0	0	0	8.83678e-05	Bacteria	Chlamydiae	Chlamydiia	Chlamydiales	Parachlamydiaceae	Candidatus Protochlamydia
	f10b12befc8b62351acf53047f2505f6	0.464991	0.01	0	0	2.63553e-05	3.92746e-05	Bacteria	Proteobacteria	Alphaproteobacteria	Rhodobacterales	Hyphomonadaceae	Woodsholea	maritima
	f18adc6e3477096c4e1b6bf0f2505e73	0.434959	0.01	0	0	8.78511e-06	0	Bacteria	OD1	ZB2
	f4ab08967f420d77c4df2ec76139d969	0.464991	0.01	0	0	0.0010015	0.00021601	Bacteria	Bacteroidetes	Sphingobacteriia	Sphingobacteriales	Sphingobacteriaceae
	1693b72fb96d3fa45f67065ef3445042	0.418288	0.015	0	0	0	0.000490932	Bacteria	Proteobacteria	Alphaproteobacteria	Sphingomonadales	Sphingomonadaceae
	3ddf979d19b34e87c800066f689dd4de	0.402694	0.015	0	0	6.14958e-05	0	Bacteria	Proteobacteria	Deltaproteobacteria	Myxococcales
	4bf03fa8fb8cd66f79240593a6defce9	0.434959	0.015	0	0	3.51404e-05	0	Bacteria	Planctomycetes	Planctomycetia	Gemmatales	Isosphaeraceae
	5b2279875da065eed5a0db265507f960	0.434959	0.015	0	0	8.78511e-06	0	Bacteria	Bacteroidetes	Flavobacteriia	Flavobacteriales	Cryomorphaceae	Fluviicola
	72c093c210a6e3e6fe95f0b2c6e67cbd	0.464991	0.015	0	0	1.75702e-05	0	Bacteria	Bacteroidetes	[Rhodothermi]	[Rhodothermales]	[Balneolaceae]	KSA1
	776e7edf02b98f56148b6ff8ce54f54d	0.402694	0.015	1.85463e-05	0	0	0	Bacteria	Bacteroidetes	Bacteroidia	Bacteroidales	Rikenellaceae	Alistipes	indistinctus
	7bdb0ce6989d8d7dbca2a449f4ebefc8	0.492019	0.015	0	0	6.14958e-05	0	Bacteria	Firmicutes	Clostridia	Clostridiales	Ruminococcaceae	Oscillospira
	7dc6a1f5d20cb072d8f7e2463c909ea9	0.475886	0.015	0	0	1.75702e-05	0	Bacteria	Proteobacteria	Betaproteobacteria
	90483bb88c1fd5f70c281143596d371a	0.464581	0.015	2.78195e-05	0	0.000316264	9.81865e-06	Bacteria	Proteobacteria	Gammaproteobacteria	Alteromonadales	Alteromonadaceae	Cellvibrio
	ad6b6a41b5b8b1de4bb3bd273ad6e8ee	0.452364	0.015	0	0	0	9.81865e-06	Bacteria	Proteobacteria
	d52c105b9586ddf8b1adf5800d7820db	0.47047	0.015	0	0	0	0	Bacteria	Proteobacteria	Alphaproteobacteria	Rhodospirillales	Rhodospirillaceae	Reyranella	massiliensis
	0d87b112bc336b97248bf4757a668689	0.413728	0.02	0	0	8.78511e-06	0	Bacteria	Proteobacteria	Alphaproteobacteria	Rickettsiales
	22d0ce457b2606ee94ce5ead360574bc	0.434959	0.02	0	0	8.78511e-06	0	Bacteria	Proteobacteria	Alphaproteobacteria	Rhizobiales	Bradyrhizobiaceae
	2325e4c9f95abc299ab131e3a5b5f5c7	0.493197	0.02	0	0	3.51404e-05	3.92746e-05	Bacteria	Proteobacteria
	25d591aaa38ba58b1cb6ea9a636651c2	0.560973	0.02	0	0	7.02809e-05	0	Bacteria	Proteobacteria	Deltaproteobacteria	Myxococcales
	57eb0c749720a63a5e8c5eb18cfad083	0.544166	0.02	0	2.50376e-05	0	0	Bacteria	Proteobacteria	Alphaproteobacteria	Rhizobiales	Methylocystaceae	Methylosinus
	5c6a716d746ce6913292730ede2a4fff	0.40104	0.02	0	0	0	1.96373e-05	Bacteria	Proteobacteria	Deltaproteobacteria	Myxococcales
	70d889ab2cd8df99b7222e8c57140849	0.482974	0.02	0	0	7.9066e-05	0	Bacteria	Acidobacteria	[Chloracidobacteria]	RB41	Ellin6075
	baf65ccf5de5511d5aced3ce767b8b98	0.402694	0.02	0	0	0	8.83678e-05	Bacteria	Actinobacteria	Actinobacteria	Actinomycetales
	bd06a60b5c615cf6a83442dcdfad6a7c	0.402694	0.02	0	0	0	1.96373e-05	Bacteria	Actinobacteria	Thermoleophilia	Solirubrobacterales	Conexibacteraceae
	c4a12a510cfbd7f260d9b002f89ade00	0.402694	0.02	0	8.34585e-06	0	0	Bacteria	Proteobacteria	Gammaproteobacteria
	ed4d30752ee085e506ef04183e30d045	0.454713	0.02	4.63658e-05	0	0	0	Bacteria	Bacteroidetes	[Saprospirae]	[Saprospirales]	Chitinophagaceae
	0052321af493a9f9c43468d6bdb11ac3	0.402694	0.025	0	0	8.78511e-06	0	Bacteria	Proteobacteria	TA18	CV90
	06f249e121d0aa52f0a23d83a77224e5	0.402694	0.025	0	0	0	6.87305e-05	Bacteria	Proteobacteria	Betaproteobacteria	Neisseriales	Neisseriaceae	Silvimonas	terrae
	4055e779b1cd16442387e806c991ccdb	0.534464	0.025	0	0	0	2.94559e-05	Bacteria	Proteobacteria
	5b84f9aefbea73054bcb5ebbf3904893	0.431841	0.025	9.27317e-06	0	0	0	Bacteria	Proteobacteria	Alphaproteobacteria	Rickettsiales	Rickettsiaceae
	5bcb6b451e6b1846a8c0d8131c7085d0	0.434959	0.025	0	0	0	9.81865e-06	Bacteria	OP11	WCHB1-64	d153
	703b6ec6b972010ca744755911d6a7be	0.460409	0.025	0	0	9.66362e-05	2.94559e-05	Bacteria	Proteobacteria	Deltaproteobacteria	Myxococcales	Haliangiaceae
	816ed57ea0059f39b991811f69ffa36d	0.423105	0.025	0	0	2.63553e-05	0	Bacteria	Proteobacteria	Gammaproteobacteria	Methylococcales	Crenotrichaceae	Crenothrix
	89f4e3454faff7e52c3a50132eb31bb3	0.402694	0.025	0	4.17293e-05	0	0	Bacteria	Proteobacteria	Alphaproteobacteria	Rhizobiales
	99976ad3bf0aaf083d055e2f3208712e	0.402694	0.025	0	0	0	2.94559e-05	Bacteria	WPS-2
	b192bcf4602268b74f2f47ee1201f7ec	0.394502	0.025	9.27317e-06	0	0.0036546	0.0590003	Bacteria	Bacteroidetes	Sphingobacteriia	Sphingobacteriales	Sphingobacteriaceae	Pedobacter
	e348dd0f8b01220a2d4fc152bc8feb4e	0.402694	0.025	0	0	0	0	Bacteria	Actinobacteria	Actinobacteria	Actinomycetales	Microbacteriaceae	Microbacterium
	e6774f6ede6de7cf209dfdc435610c2e	0.367607	0.025	0	0	0.000781875	0.00154153	Bacteria	Actinobacteria	Actinobacteria	Actinomycetales	Nocardioidaceae	Aeromicrobium
	ec69936c17f37d20d7eba29c621126dd	0.402694	0.025	0	3.33834e-05	0	0	Bacteria	Chlamydiae	Chlamydiia	Chlamydiales
	19bcb88dd82d2fd9098c16d7577ec742	0.402694	0.03	9.27317e-06	0	0	0	Bacteria	Firmicutes	Clostridia	Clostridiales	Ruminococcaceae	Oscillospira
	23b870d0574883d71d3be8efbb227f91	0.402694	0.03	0	0	0	0	Bacteria	Proteobacteria	Gammaproteobacteria	Legionellales	Coxiellaceae
	344b4841daa370f41389e7f1df520073	0.402694	0.03	2.78195e-05	0	0	0	Bacteria	Proteobacteria	Alphaproteobacteria	Rhizobiales	Methylocystaceae
	44ee7e8aba70a82fa006aa6ea0f024c3	0.40104	0.03	0	1.66917e-05	0	0	Bacteria	Proteobacteria	Deltaproteobacteria	Spirobacillales
	56df6786c42e98626965087948e3862d	0.434959	0.03	0	0	0	3.92746e-05	Bacteria	Proteobacteria	Alphaproteobacteria	Rhizobiales	Phyllobacteriaceae
	6bde68b55f1ceb3dcca5d08d2deb8642	0.434959	0.03	0	8.34585e-06	0	0	Bacteria	Firmicutes	Erysipelotrichi	Erysipelotrichales	Erysipelotrichaceae
	6cd4b3c253a2310eb42ca4e3b8dad994	0.402694	0.03	1.85463e-05	0	0	0	Bacteria	Proteobacteria	Alphaproteobacteria	Rhizobiales	Rhizobiaceae	Rhizobium
	8d5282ce628d1627a415d8074f771d0a	0.402694	0.03	0	0	0.000237198	1.96373e-05	Bacteria	Actinobacteria	Thermoleophilia	Gaiellales
	a10f8fa42adda3cd3b242e9bb2ed3ddd	0.402694	0.03	0	0	1.75702e-05	0	Bacteria	OD1	ZB2
	bc9ed4f83efef9b2aeded4ed936b7ec9	0.402694	0.03	0	0	8.78511e-06	0	Bacteria	Actinobacteria	Thermoleophilia	Gaiellales	AK1AB1_02E
	c16a438ea08d3605c1168c4aee0faf6b	0.393643	0.03	0	0	0	0	Bacteria	Proteobacteria	Gammaproteobacteria
	c9967be51d18a28c543bff61ca82b2f5	0.402694	0.03	0	0	4.39255e-05	0	Bacteria	Actinobacteria	Acidimicrobiia	Acidimicrobiales
	d59cb4a9ba3a9b3f72f0bc1be6613e1f	0.419137	0.03	0	0	8.78511e-06	0	Bacteria	Firmicutes	Clostridia	Clostridiales	Lachnospiraceae	Epulopiscium
	e6ee376e777f740edc3a53697ed263bd	0.402694	0.03	2.78195e-05	0	0	0	Bacteria	Proteobacteria	Deltaproteobacteria	Desulfovibrionales	Desulfovibrionaceae	Desulfovibrio	putealis
	ebd8207e2101fba309325d29f74689f8	0.377833	0.03	0	0	0	0.000304378	Bacteria	Proteobacteria	Betaproteobacteria	Burkholderiales	Burkholderiaceae	Burkholderia
	0c610adac03163907aabe0e3fa8e7e11	0.402694	0.035	0	0	1.75702e-05	0	Bacteria	Chloroflexi	Chloroflexi	Herpetosiphonales
	16bab32a19d347ed6275975eded57dfb	0.476107	0.035	0	0	0.000122992	9.81865e-05	Bacteria	Actinobacteria	Acidimicrobiia	Acidimicrobiales	C111
	29f58f8b3da44603508aa6590e32f941	0.396545	0.035	0	0	0	9.81865e-06	Bacteria	Actinobacteria	Actinobacteria	Actinomycetales	Nocardioidaceae	Kribbella
	4637321a52de300f1823d4abe8e7e314	0.366233	0.035	0	0	0	0.000265104	Bacteria	Proteobacteria	Deltaproteobacteria	Myxococcales	Haliangiaceae
	53af7604f959dc3a5806c2441526ee9f	0.391659	0.035	0	0	0	0	Bacteria	Proteobacteria	Alphaproteobacteria	Sphingomonadales	Sphingomonadaceae	Novosphingobium
	609e927ed8e28dd3d79e8e8aad47dd1e	0.402694	0.035	0	5.8421e-05	0	0	Bacteria	Bacteroidetes	[Saprospirae]	[Saprospirales]	Saprospiraceae
	662ac4ab8392b0be547b819ee0030a5a	0.468609	0.035	0	0	0	0	Bacteria	Proteobacteria	Betaproteobacteria	Neisseriales	Neisseriaceae	Chitinibacter	tainanensis
	a154d5b1a065884c395bf5417b056bc9	0.402694	0.035	0	0	8.78511e-06	0	Bacteria	Planctomycetes
	d5773af13a50a37e980a509e23f98dea	0.402694	0.035	0	0	8.78511e-06	0	Bacteria	Acidobacteria	Acidobacteriia	Acidobacteriales	Koribacteraceae
	e8f606db75fd18c9cd2309c98d2908fa	0.402694	0.035	0	0	8.78511e-06	0	Bacteria	Proteobacteria	Deltaproteobacteria	Myxococcales	Haliangiaceae
	511125ab3084858213157deb6b92a56a	0.402694	0.04	0	0	0	2.94559e-05	Bacteria	Proteobacteria	Alphaproteobacteria	Caulobacterales	Caulobacteraceae	Phenylobacterium
	59dc7456fa6fafc7d7fde53b12198912	0.402694	0.04	0	0	0	0	Bacteria	Proteobacteria	Alphaproteobacteria	Sphingomonadales	Sphingomonadaceae	Sphingomonas	wittichii
	83a2a3ee92c97180e3c40857a92e5ecf	0.424476	0.04	0	0	0.000105421	0	Bacteria	Actinobacteria	Thermoleophilia	Solirubrobacterales
	8c1bbc5d6de17fe12a8c79361008525c	0.439837	0.04	0	0	8.78511e-06	0	Bacteria	Acidobacteria	Solibacteres	Solibacterales
	a27c0544a0789a4e34dc33c69ff79640	0.462964	0.04	0	0	3.51404e-05	0	Bacteria	Proteobacteria	Deltaproteobacteria	Bdellovibrionales	Bacteriovoracaceae	Peredibacter	starrii
	b7066c7a73e3d7e466159e3fd60ab97a	0.367607	0.04	1.85463e-05	0	0	0	Bacteria	Bacteroidetes	Cytophagia	Cytophagales	Cytophagaceae	Flectobacillus
	c5483f45323e238b2330cc591f0b6cd5	0.367607	0.04	0	0	0	1.96373e-05	Bacteria	Proteobacteria	Alphaproteobacteria	Sphingomonadales	Sphingomonadaceae	Sphingomonas	wittichii
	cd42cf9dbcd165b203fa2bf11e18ac4b	0.402694	0.04	0	0	8.78511e-06	0	Bacteria	Actinobacteria	Thermoleophilia	Gaiellales
	d0f57ae2a67f063bd64cf5500a14e066	0.402694	0.04	0	0	0	0	Bacteria	Proteobacteria	Deltaproteobacteria	Syntrophobacterales	Syntrophaceae	Desulfobacca
	e1f8d9e9b1b2ec73019021682cb6a721	0.367607	0.04	0	0	0.000650098	0	Bacteria	Proteobacteria	Betaproteobacteria	A21b	EB1003
	f42150503364e6fcf3e752039515819e	0.367607	0.04	0	0	8.78511e-06	0	Bacteria	Proteobacteria	Deltaproteobacteria	Bdellovibrionales	Bdellovibrionaceae	Bdellovibrio
	14215d706fb7265e0b56eeb892fc0ae5	0.520517	0.045	0	0	0	0.000274922	Bacteria	Verrucomicrobia	Opitutae	[Cerasicoccales]	[Cerasicoccaceae]
	1713ba3ec6d537bb01d7c754f92da4f2	0.446748	0.045	0	0	0	0	Bacteria	Firmicutes	Bacilli	Bacillales
	b36902a062f6af26f9e9ac8606a72c48	0.428799	0.045	0	0	0.000193272	2.94559e-05	Bacteria	Proteobacteria	Alphaproteobacteria	Rhizobiales	Aurantimonadaceae
	c8a3674cfae06b6d07786c8a3c0058b3	0.367607	0.045	0	8.34585e-06	0	0	Bacteria	Bacteroidetes	Cytophagia	Cytophagales	Cytophagaceae
	fad3ccccd82fba631b55f0d4635e0cbc	0.402694	0.045	0	0	8.78511e-06	0	Bacteria	Bacteroidetes	Flavobacteriia	Flavobacteriales	Flavobacteriaceae	Flavobacterium
	03710ccf8854e6dcf7b44c9cafcbe714	0.367607	0.05	0	0	0	2.94559e-05	Bacteria	Firmicutes	Bacilli	Lactobacillales	Streptococcaceae	Streptococcus
	107aa7e6b56274803bffd1ccff5b2ee6	0.55918	0.05	3.70927e-05	0	0	0	Bacteria	Proteobacteria	Gammaproteobacteria	Methylococcales	Methylococcaceae
	10af8cec2a202ee07445143efa80a992	0.367607	0.05	0	0	6.14958e-05	0	Bacteria	Proteobacteria	Alphaproteobacteria
	25368dd1216da1cd95e52e114599cec0	0.367607	0.05	0	0	0	1.96373e-05	Bacteria	Actinobacteria	Thermoleophilia	Solirubrobacterales	Patulibacteraceae
	4f03605612ca305e89fb7f131186df29	0.400289	0.05	0	0	0.000237198	0	Bacteria	Verrucomicrobia	Opitutae	[Cerasicoccales]	[Cerasicoccaceae]
	7823e8282bf202611291fced87a02e77	0.386471	0.05	0	0	7.02809e-05	0	Bacteria	Proteobacteria	Betaproteobacteria	Burkholderiales
	7d9485656af84f96ee831bb24dc2eb22	0.367607	0.05	0	0	0	0	Bacteria	Proteobacteria	Gammaproteobacteria	Xanthomonadales	Sinobacteraceae
	c074a2274e5729d65eb0663d1f173fb8	0.367607	0.05	0	2.50376e-05	0	0	Bacteria	GN02	BD1-5
	d741925b8c69408b61996dd11534f374	0.367607	0.05	0	9.18044e-05	0	0	Bacteria	Bacteroidetes	[Saprospirae]	[Saprospirales]	Chitinophagaceae
	ff82e8bb36b926bf6b59d7d3afcb5754	0.414368	0.05	0	2.50376e-05	0	0	Bacteria	Proteobacteria	Betaproteobacteria	Burkholderiales	Alcaligenaceae
	ffb9f6cdc394005736db147e1d22e6e7	0.367607	0.05	0	0	0	4.90932e-05	Bacteria	Proteobacteria	Alphaproteobacteria	Rhizobiales	Methylobacteriaceae	Methylobacterium
Far from Roads	21fe1317e64da0998509624052377caf	0.569495	0.005	0	0	0	0.000314197	Bacteria	Verrucomicrobia	[Spartobacteria]	[Chthoniobacterales]	[Chthoniobacteraceae]	Chthoniobacter
	45019cdc0754d9272271a3fcbcfeb376	0.518729	0.005	0	0	0.000614958	0.000235648	Bacteria	Proteobacteria	Deltaproteobacteria	Myxococcales	Haliangiaceae
	46514e7017b43513cd24fb198e05a061	0.464991	0.005	0	0	7.9066e-05	0.000127642	Bacteria	Bacteroidetes	[Saprospirae]	[Saprospirales]	Chitinophagaceae
	6b64fd5a83ec5c878d36244488120f86	0.464991	0.005	0	0	0	9.81865e-05	Bacteria	Proteobacteria	Gammaproteobacteria	Xanthomonadales	Xanthomonadaceae
	783b9a65c5732f2f499af974f99ff0d6	0.464991	0.005	0	0	0	0	Bacteria	Bacteroidetes	Flavobacteriia	Flavobacteriales	Flavobacteriaceae	Flavobacterium
	897f869784c7b933c9eb21eb9a4c7f35	0.493197	0.005	0	0	0.000202057	9.81865e-06	Bacteria	Proteobacteria	Gammaproteobacteria	Alteromonadales	Alteromonadaceae	Cellvibrio
	8a5e7bc1594a5b008253c7bc9fde4775	0.54525	0.005	0	0	0	0	Bacteria	Actinobacteria	Actinobacteria	Actinomycetales	Nocardioidaceae	Nocardioides
	8aedf902c09f744ebe4ed471786a6972	0.464991	0.005	0	0	0.000219628	0	Bacteria	Bacteroidetes	Cytophagia	Cytophagales	Cytophagaceae	Hymenobacter
	9889920091011c31a3a47963970cec5d	0.519875	0.005	0	9.18044e-05	0	0	Bacteria	Chlamydiae	Chlamydiia	Chlamydiales	Rhabdochlamydiaceae	Candidatus Rhabdochlamydia
	9dab699cc1c76d0dd94b37cefe890980	0.493197	0.005	0	0	0.0004129	0.000382927	Bacteria	FBP
	9fc737c3d667cfc6378d2b0660179738	0.54525	0.005	0	0	0	3.92746e-05	Bacteria	Bacteroidetes	Bacteroidia	Bacteroidales
	aff652537d9e8f68467bf8084c1ef555	0.519875	0.005	0	0	0	8.83678e-05	Bacteria	TM7	TM7-1
	b238e4433192982e521b66297ac7d931	0.694641	0.005	9.27317e-06	0	0	0	Bacteria	Actinobacteria	Acidimicrobiia	Acidimicrobiales	JdFBGBact
	b296a67f92d16f74c10d2f54323f61ef	0.464991	0.005	0	0	0.000193272	0	Bacteria	Proteobacteria	Alphaproteobacteria	Sphingomonadales	Sphingomonadaceae	Sphingomonas	wittichii
	b703a73fba5641605736f8302d09b82b	0.519875	0.005	0	0	0	9.81865e-06	Bacteria	Proteobacteria	Alphaproteobacteria	Sphingomonadales	Sphingomonadaceae	Novosphingobium
	c18f229669863acad8cf59b6e5c97481	0.519875	0.005	0	0	0	0	Bacteria	Proteobacteria	Gammaproteobacteria	Enterobacteriales	Enterobacteriaceae
	cb7bd8205baf0a89a49e1ae677cecaef	0.464991	0.005	0	0	0	0	Bacteria	Firmicutes	Bacilli	Lactobacillales	Carnobacteriaceae	Granulicatella
	cd632e647e8640497b421813db56d767	0.519875	0.005	2.78195e-05	0	0	0	Bacteria	Verrucomicrobia	Verrucomicrobiae	Verrucomicrobiales	Verrucomicrobiaceae	Luteolibacter
	d0f13c36f43eb90147a42b9dbd7eeac1	0.519875	0.005	0	0	0	3.92746e-05	Bacteria	Chloroflexi
	e5f64d439296674a7afe8370c38ce920	0.464991	0.005	0	0	0.000641313	0	Bacteria	Actinobacteria	Actinobacteria	Actinomycetales	Nakamurellaceae
	f6612fd640bf337f019c951550519bf4	0.519875	0.005	0	0	0	0	Bacteria	Armatimonadetes	[Fimbriimonadia]	[Fimbriimonadales]	[Fimbriimonadaceae]	Fimbriimonas
	115f17904b2fcf7092fa79107d957a13	0.434959	0.01	0	0	0	2.94559e-05	Bacteria	Planctomycetes	Phycisphaerae	WD2101
	2b7ca38a8e20021e45d94aa8e876105f	0.428515	0.01	0	0	2.63553e-05	0	Bacteria	Proteobacteria	Alphaproteobacteria	Rhizobiales	Phyllobacteriaceae
	41b2650f3648b21a092edea611ff6968	0.493197	0.01	0	0	3.51404e-05	0	Bacteria	Proteobacteria	Gammaproteobacteria	Legionellales	Legionellaceae	Legionella
	65e2fe387bfdf0fa880811cceac1d59e	0.49948	0.01	3.70927e-05	0	0	0	Bacteria	Proteobacteria	Alphaproteobacteria	Caulobacterales	Caulobacteraceae	Asticcacaulis
	758f21b5f0c970acf9b711ab8356889e	0.444675	0.01	0	0	0.000114206	0	Bacteria	Verrucomicrobia	[Pedosphaerae]	[Pedosphaerales]	Ellin515
	76a9e34379b1bb77b6f1ba049c52eac3	0.482461	0.01	0	0	0	5.89119e-05	Bacteria	Proteobacteria	Deltaproteobacteria	Myxococcales
	791ca5935b55de1be66b9c83d56e4167	0.519875	0.01	0	0	8.78511e-06	0	Bacteria	Proteobacteria	Alphaproteobacteria	Rickettsiales
	bd54ce970f276369287672ac8539091c	0.464991	0.01	0	0	0.00193272	0	Bacteria	Proteobacteria	Gammaproteobacteria	Legionellales	Coxiellaceae	Rickettsiella
	dbcabbf219234a090aeb86c486132ba8	0.434959	0.01	0	0	1.75702e-05	0	Bacteria	Proteobacteria	Gammaproteobacteria	Legionellales
	4264afc46480544aaa1f789ad19e09be	0.495116	0.015	0	0	0	1.96373e-05	Bacteria	Bacteroidetes	BME43
	53fa642bf357f58f8858fe5b17ade482	0.434959	0.015	0	0	0	1.96373e-05	Bacteria	Proteobacteria	Alphaproteobacteria	Rhizobiales	Methylocystaceae
	71217090b758704f0170e0093e88c9e7	0.452589	0.015	0	0	1.75702e-05	0	Bacteria	Bacteroidetes	Flavobacteriia	Flavobacteriales	Flavobacteriaceae	Flavobacterium
	bd328d0560694a5c53e2a89a4519819b	0.489584	0.015	0	0	4.39255e-05	0	Bacteria	Proteobacteria
	caa5ee7b65bfc0f38b26d37e472f550a	0.434959	0.015	0	0	0	3.92746e-05	Bacteria	Verrucomicrobia	[Spartobacteria]	[Chthoniobacterales]	[Chthoniobacteraceae]
	eaa9c7a60c1e6710924a752bc3c04d24	0.402694	0.015	0	0	0.00150225	0.00276886	Bacteria	Proteobacteria	Gammaproteobacteria	Xanthomonadales	Xanthomonadaceae	Stenotrophomonas	maltophilia
	04f7e4b3f8de0ac3b3bab1c6521fea76	0.402694	0.02	0	0	4.39255e-05	0	Bacteria	Verrucomicrobia	[Spartobacteria]	[Chthoniobacterales]	[Chthoniobacteraceae]	Candidatus Xiphinematobacter
	08e1219ec1b1f610bac2eac928fa071f	0.434959	0.02	0	0	1.75702e-05	5.89119e-05	Bacteria	Actinobacteria	Actinobacteria	Actinomycetales	Nocardioidaceae
	1b340cc6adb4dcb2a9c1306ac761736f	0.398646	0.02	0	0	0	0	Bacteria	Planctomycetes	Planctomycetia	Gemmatales	Gemmataceae	Gemmata
	212aa2f475af9d118c10f23b224d711c	0.464991	0.02	0	0	8.78511e-06	0	Bacteria	Proteobacteria	Deltaproteobacteria	Myxococcales
	4e3c37fd7340e56bd1cadf51bcd748fa	0.500732	0.02	0	0	5.27106e-05	0	Bacteria	Actinobacteria	Acidimicrobiia	Acidimicrobiales	EB1017
	61f47fc80f7949790d66169f241954c0	0.402694	0.02	0	0	6.14958e-05	0	Bacteria	Verrucomicrobia	[Spartobacteria]	[Chthoniobacterales]	[Chthoniobacteraceae]
	88c7bfc917dfef9cb4535c9cbb3ab0aa	0.434959	0.02	0	0	8.78511e-06	0	Bacteria	Bacteroidetes	Cytophagia	Cytophagales	Cytophagaceae	Sporocytophaga
	9bd37fb2c0d65f111d270dae3da819c9	0.527262	0.02	4.63658e-05	0	0	0	Bacteria	Proteobacteria	Deltaproteobacteria	Desulfobacterales	Desulfobacteraceae	Desulfococcus
	a69869ed54c5ede58338583d4c71047e	0.414717	0.02	0	0	5.27106e-05	0	Bacteria	Proteobacteria	Betaproteobacteria	SC-I-84
	f99ee5e3ce6351c04c082bfb0b69e256	0.421059	0.02	0	0	1.75702e-05	0	Bacteria	Proteobacteria	Gammaproteobacteria	Xanthomonadales	Xanthomonadaceae
	4505c57a5058e6f9be725b66cbf14d9d	0.420456	0.025	0	0	1.75702e-05	0	Bacteria	Proteobacteria	Betaproteobacteria	Neisseriales	Neisseriaceae	Chitinibacter	tainanensis
	454cebca882b1f939be462db5699919c	0.471419	0.025	0	0	0	9.81865e-06	Bacteria	Planctomycetes	Phycisphaerae	WD2101
	4cf178ceea57dbd0944e75a5a752b1a7	0.402694	0.025	0	0	0	5.89119e-05	Bacteria	Proteobacteria	Alphaproteobacteria	BD7-3
	5dd7aabab31d2fa4e1540dfe79e8202c	0.434959	0.025	0	0	0	0.000255285	Bacteria	Bacteroidetes	Sphingobacteriia	Sphingobacteriales
	9db3103813997fb1847360e95c8292e6	0.434959	0.025	0	0	0	9.81865e-05	Bacteria	Planctomycetes	Planctomycetia	Gemmatales	Isosphaeraceae
	cba0e625af19e3c10d675e0fdc731aa6	0.402694	0.025	0	8.34585e-06	0	0	Bacteria	Cyanobacteria	4C0d-2	YS2
	ecb70126c5314c51d63649d52f460b3c	0.453658	0.025	0	0	8.78511e-06	0	Bacteria	Actinobacteria	Thermoleophilia	Solirubrobacterales	Patulibacteraceae
	2d21c7aa75f166d1817f6fea83caf6d6	0.428806	0.03	0	8.34585e-06	0	0	Bacteria	Planctomycetes	Phycisphaerae	Phycisphaerales
	3c381888a1d668510083371d91802e25	0.402694	0.03	0	0	0	0	Bacteria	Proteobacteria	Alphaproteobacteria	Rickettsiales
	1d8a564335259699fa7ad1cc71765298	0.452564	0.035	0	0	5.27106e-05	0	Bacteria	Proteobacteria	Gammaproteobacteria	Xanthomonadales	Sinobacteraceae
	a3adceb226cc1a72d88f61bf5ea8fbf0	0.394719	0.035	0	0	0	1.96373e-05	Bacteria	Verrucomicrobia	[Methylacidiphilae]	Methylacidiphilales
	fa0709f599e4ea8aa4daf27d82181b6d	0.402694	0.035	0	0	1.75702e-05	0	Bacteria	Actinobacteria	OPB41
	217791e2b9f75aa3915ad540e35c3612	0.448076	0.04	0	0	0.000272338	0.000952409	Bacteria	Proteobacteria	Alphaproteobacteria	Sphingomonadales	Sphingomonadaceae	Novosphingobium
	31de871bad103340eaac73b2383506fe	0.412068	0.04	0	0	0	0	Bacteria	Proteobacteria	Betaproteobacteria	Burkholderiales	Comamonadaceae
	44c77cac6473652f7ca18d050e4ed58e	0.367607	0.04	0	0	4.39255e-05	0	Bacteria	Planctomycetes	Planctomycetia	Gemmatales	Gemmataceae	Gemmata
	7265da54f9bb477b30e2494c1a9ad85d	0.39569	0.04	0	0	4.39255e-05	0	Bacteria	Bacteroidetes	Flavobacteriia	Flavobacteriales	Flavobacteriaceae	Flavobacterium	columnare
	867abad3852b604e9b96f8a4dcd03c65	0.589761	0.04	0	0	0	0	Bacteria	Proteobacteria	Alphaproteobacteria	Rhodobacterales	Rhodobacteraceae	Rubellimicrobium
	c7db35780c2458b2e8e9b33c048c057c	0.477719	0.04	0	0	0	9.81865e-06	Bacteria	Proteobacteria	Alphaproteobacteria
	3e825edf79d734cb0fd14e28661e2190	0.367607	0.045	0	0	1.75702e-05	0	Bacteria	TM6	SJA-4
	41ebf552f3b1acc7e12f21a8dfb32bcf	0.438698	0.05	0	0	0.000210843	0	Bacteria	Proteobacteria	Gammaproteobacteria	Pseudomonadales	Pseudomonadaceae	Pseudomonas
	b22073d118ff8d2dbfdb0b0465fe4bf1	0.367607	0.05	0	8.34585e-06	0.00151104	0.0011586	Bacteria	Proteobacteria	Alphaproteobacteria	Sphingomonadales	Sphingomonadaceae	Sphingomonas	echinoides
	d1f00c6a54d53cdbc1d8211bd9eaeea1	0.429732	0.05	0	0	0.000272338	0	Bacteria	Proteobacteria	Gammaproteobacteria	Xanthomonadales	Sinobacteraceae	Panacagrimonas	perspica
	e12a88df4f4a536d0ed97dcd1848ddb9	0.380672	0.05	0	0	0	9.81865e-06	Bacteria	Proteobacteria	Alphaproteobacteria	Rhizobiales

## Sheet: For pub
Table S1: Amplicon Sequence Variants (ASVs) among adults and efts close and far from roads. The ASV list is broken down by ASV associations to sample group(s). The average relative abundance of each ASV is displayed for each treatment group (Adults Close; Adults Far; Efts Close; Efts Far). The relative abundance cells are shaded based on their value with 0 in white and the max value in black. For…
		LDA stats		Adults		Efts		Taxonomy
Assignment	ASV ID	LDA	p.value	Close	Far	Close	Far	Kingdom	Phylum	Class	Order	Family	Genus	Species
Adults	03b0fd5b91e3c932aa5a4d552ae45061	0.999757	0.005	0	0	2.63553e-05	0	Bacteria	Proteobacteria	Gammaproteobacteria	Alteromonadales	Alteromonadaceae	Cellvibrio
	064ea1599013ce46b0ba7c508468c7b8	0.986754	0.005	0	0	0	1.96373e-05	Bacteria	Actinobacteria	Actinobacteria	Actinomycetales
	08cc46b8779c43b1872292e0d97a0890	0.725476	0.005	0	0.000500751	0	0	Bacteria	Proteobacteria	Alphaproteobacteria	Rickettsiales
	0addb2c9da3b7f29387d7473beb29d92	0.538028	0.005	0	0	0.000175702	0.000186554	Bacteria	Proteobacteria	Alphaproteobacteria	Rhodobacterales	Hyphomonadaceae
	115f17904b2fcf7092fa79107d957a13	0.429198	0.005	0	0	0	2.94559e-05	Bacteria	Planctomycetes	Phycisphaerae	WD2101
	14289196a989a4518f5bc05571dc5a69	0.561951	0.005	0	0	1.75702e-05	0	Bacteria	Proteobacteria	Deltaproteobacteria	Spirobacillales
	1b06f55830d99221f4a3b99740c9c2fc	0.538028	0.005	0	0	0	0	Bacteria	Proteobacteria	Gammaproteobacteria	Aeromonadales	Aeromonadaceae	Aeromonas
	21fe1317e64da0998509624052377caf	0.561951	0.005	0	0	0	0.000314197	Bacteria	Verrucomicrobia	[Spartobacteria]	[Chthoniobacterales]	[Chthoniobacteraceae]	Chthoniobacter
	2b7ca38a8e20021e45d94aa8e876105f	0.458831	0.005	0	0	2.63553e-05	0	Bacteria	Proteobacteria	Alphaproteobacteria	Rhizobiales	Phyllobacteriaceae
	30339d4c01d7e1f5f59b4c145cf32395	0.628281	0.005	0	0	7.9066e-05	0	Bacteria	Proteobacteria	Alphaproteobacteria	BD7-3
	308f947d5eb1091717dae16e8650a430	0.931793	0.005	0	0	0	1.96373e-05	Bacteria	Actinobacteria	Actinobacteria	Actinomycetales	Nocardiaceae
	34e9c71dc0d5d3d0d024dd19ffd95c5e	0.858395	0.005	0	0	0	8.83678e-05	Bacteria	Proteobacteria	Alphaproteobacteria	Rhodospirillales	Rhodospirillaceae	Reyranella	massiliensis
	365bc413ed3cf82d8737939b5581c3cc	0.903211	0.005	0	0	8.78511e-06	0	Bacteria	TM7	TM7-1
	413b60cfa1b2a882c5d3e9551807f7fe	0.999829	0.005	0	0	2.63553e-05	0	Bacteria	Actinobacteria	Acidimicrobiia	Acidimicrobiales
	41b2650f3648b21a092edea611ff6968	0.486664	0.005	0	0	3.51404e-05	0	Bacteria	Proteobacteria	Gammaproteobacteria	Legionellales	Legionellaceae	Legionella
	41ebf552f3b1acc7e12f21a8dfb32bcf	0.538028	0.005	0	0	0.000210843	0	Bacteria	Proteobacteria	Gammaproteobacteria	Pseudomonadales	Pseudomonadaceae	Pseudomonas
	4286fe009c9c4d61de406011ea9124d2	0.458831	0.005	0	0	5.27106e-05	0	Bacteria	Bacteroidetes	Sphingobacteriia	Sphingobacteriales
	44ee7e8aba70a82fa006aa6ea0f024c3	0.429198	0.005	0	1.66917e-05	0	0	Bacteria	Proteobacteria	Deltaproteobacteria	Spirobacillales
	45019cdc0754d9272271a3fcbcfeb376	0.511795	0.005	0	0	0.000614958	0.000235648	Bacteria	Proteobacteria	Deltaproteobacteria	Myxococcales	Haliangiaceae
	4505c57a5058e6f9be725b66cbf14d9d	0.458831	0.005	0	0	1.75702e-05	0	Bacteria	Proteobacteria	Betaproteobacteria	Neisseriales	Neisseriaceae	Chitinibacter	tainanensis
	4dcf1cb02cfd5c00ab843a21c37661b1	0.707107	0.005	2.78195e-05	0	0	0	Bacteria	Proteobacteria	Gammaproteobacteria	Chromatiales
	4e579e8bc4b9460311de357af5935141	0.725476	0.005	0	0	0.000166917	0.00197355	Bacteria	Bacteroidetes	Sphingobacteriia	Sphingobacteriales	Sphingobacteriaceae	Pedobacter
	51f9cc35690dd438c2a261c48ca26de5	0.999823	0.005	0	0	0.00043047	0.000157098	Bacteria	Proteobacteria	Deltaproteobacteria	Myxococcales	Cystobacterineae
	53fa642bf357f58f8858fe5b17ade482	0.429198	0.005	0	0	0	1.96373e-05	Bacteria	Proteobacteria	Alphaproteobacteria	Rhizobiales	Methylocystaceae
	59eba82b17f2030b65e3de2089276618	0.584898	0.005	0	0	0	2.94559e-05	Bacteria	Planctomycetes	Phycisphaerae	WD2101
	5fa47c2c7499cb13a6780d9e7745bc5a	0.688247	0.005	0	0	0	0.000117824	Bacteria	Verrucomicrobia	[Methylacidiphilae]	Methylacidiphilales
	6b64fd5a83ec5c878d36244488120f86	0.458831	0.005	0	0	0	9.81865e-05	Bacteria	Proteobacteria	Gammaproteobacteria	Xanthomonadales	Xanthomonadaceae
	6e0ad855d65d067c8913ab5b28c49b76	0.688247	0.005	0	0	2.63553e-05	0	Bacteria	Gemmatimonadetes	Gemm-1
	703b6ec6b972010ca744755911d6a7be	0.512989	0.005	0	0	9.66362e-05	2.94559e-05	Bacteria	Proteobacteria	Deltaproteobacteria	Myxococcales	Haliangiaceae
	711ccf0affa8a0cd6d31008d5d9f0263	0.512989	0.005	0	8.34585e-06	0	0	Bacteria	Proteobacteria	Alphaproteobacteria
	71217090b758704f0170e0093e88c9e7	0.486664	0.005	0	0	1.75702e-05	0	Bacteria	Bacteroidetes	Flavobacteriia	Flavobacteriales	Flavobacteriaceae	Flavobacterium
	72c093c210a6e3e6fe95f0b2c6e67cbd	0.458831	0.005	0	0	1.75702e-05	0	Bacteria	Bacteroidetes	[Rhodothermi]	[Rhodothermales]	[Balneolaceae]	KSA1
	791ca5935b55de1be66b9c83d56e4167	0.512989	0.005	0	0	8.78511e-06	0	Bacteria	Proteobacteria	Alphaproteobacteria	Rickettsiales
	7cc25f5b2cd1dcbe013ac3e9f465c07e	0.486664	0.005	9.27317e-06	0	0	0	Bacteria	Proteobacteria	Alphaproteobacteria
	7e350e713938e4db19d55b3ffd310d38	0.690601	0.005	0	0	0.000237198	0	Bacteria	Bacteroidetes	[Saprospirae]	[Saprospirales]	Chitinophagaceae
	846eb4cc21bcddca807d5062b698d51a	0.707107	0.005	0	1.66917e-05	0	0	Archaea	[Parvarchaeota]	[Parvarchaea]	YLA114
	8668a14234f023e3495c8af42730f800	0.512989	0.005	0	0	1.75702e-05	0.000127642	Bacteria	Proteobacteria	Alphaproteobacteria	Sphingomonadales	Sphingomonadaceae	Sphingomonas
	88c7bfc917dfef9cb4535c9cbb3ab0aa	0.429198	0.005	0	0	8.78511e-06	0	Bacteria	Bacteroidetes	Cytophagia	Cytophagales	Cytophagaceae	Sporocytophaga
	897f869784c7b933c9eb21eb9a4c7f35	0.486664	0.005	0	0	0.000202057	9.81865e-06	Bacteria	Proteobacteria	Gammaproteobacteria	Alteromonadales	Alteromonadaceae	Cellvibrio
	901ae07086ff1fd63a2cad127a170b72	0.725476	0.005	0	0	4.39255e-05	0	Bacteria	Actinobacteria	Actinobacteria	Actinomycetales	Microbacteriaceae
	90483bb88c1fd5f70c281143596d371a	0.512989	0.005	2.78195e-05	0	0.000316264	9.81865e-06	Bacteria	Proteobacteria	Gammaproteobacteria	Alteromonadales	Alteromonadaceae	Cellvibrio
	970c35071b1760946881acd5250fe381	0.486664	0.005	0	0	2.63553e-05	0	Bacteria	Proteobacteria
	9889920091011c31a3a47963970cec5d	0.512989	0.005	0	9.18044e-05	0	0	Bacteria	Chlamydiae	Chlamydiia	Chlamydiales	Rhabdochlamydiaceae	Candidatus Rhabdochlamydia
Adults	9dab699cc1c76d0dd94b37cefe890980	0.486664	0.005	0	0	0.0004129	0.000382927	Bacteria	FBP
	9fc737c3d667cfc6378d2b0660179738	0.538028	0.005	0	0	0	3.92746e-05	Bacteria	Bacteroidetes	Bacteroidia	Bacteroidales
	a29967304fc0b967b6e53e1a5ac70768	0.512989	0.005	0	0	0	1.96373e-05	Bacteria	Proteobacteria	Deltaproteobacteria	Spirobacillales
	aff652537d9e8f68467bf8084c1ef555	0.512989	0.005	0	0	0	8.83678e-05	Bacteria	TM7	TM7-1
	b238e4433192982e521b66297ac7d931	0.707107	0.005	9.27317e-06	0	0	0	Bacteria	Actinobacteria	Acidimicrobiia	Acidimicrobiales	JdFBGBact
	b296a67f92d16f74c10d2f54323f61ef	0.458831	0.005	0	0	0.000193272	0	Bacteria	Proteobacteria	Alphaproteobacteria	Sphingomonadales	Sphingomonadaceae	Sphingomonas	wittichii
	b36902a062f6af26f9e9ac8606a72c48	0.512989	0.005	0	0	0.000193272	2.94559e-05	Bacteria	Proteobacteria	Alphaproteobacteria	Rhizobiales	Aurantimonadaceae
	b4fb1121071a86169e4a41a61329298b	0.538028	0.005	0	0	0	0	Bacteria	Actinobacteria	Actinobacteria	Actinomycetales	Microbacteriaceae
	b703a73fba5641605736f8302d09b82b	0.512989	0.005	0	0	0	9.81865e-06	Bacteria	Proteobacteria	Alphaproteobacteria	Sphingomonadales	Sphingomonadaceae	Novosphingobium
	bcc237eb35ee6d8f1dd6c49247245a60	0.986519	0.005	0	0	0	1.96373e-05	Bacteria	Bacteroidetes	Cytophagia	Cytophagales	Cytophagaceae	Emticicia
	c18f229669863acad8cf59b6e5c97481	0.512989	0.005	0	0	0	0	Bacteria	Proteobacteria	Gammaproteobacteria	Enterobacteriales	Enterobacteriaceae
	c2524c7f731dd209d4758f8f0132e29d	0.538028	0.005	0	0	4.39255e-05	0	Bacteria	Elusimicrobia	Elusimicrobia	FAC88
	c9b59f5c602850f9557e232d54d3681c	0.959715	0.005	0	0	0	6.87305e-05	Bacteria	Verrucomicrobia	[Spartobacteria]	[Chthoniobacterales]	[Chthoniobacteraceae]
	cb7bd8205baf0a89a49e1ae677cecaef	0.458831	0.005	0	0	0	0	Bacteria	Firmicutes	Bacilli	Lactobacillales	Carnobacteriaceae	Granulicatella
	cd632e647e8640497b421813db56d767	0.512989	0.005	2.78195e-05	0	0	0	Bacteria	Verrucomicrobia	Verrucomicrobiae	Verrucomicrobiales	Verrucomicrobiaceae	Luteolibacter
	ceefe49bad179dbf793f502ec6a98a12	0.512989	0.005	0	0	4.39255e-05	0	Bacteria	Acidobacteria	Acidobacteria-6	iii1-15
	d0f13c36f43eb90147a42b9dbd7eeac1	0.512989	0.005	0	0	0	3.92746e-05	Bacteria	Chloroflexi
	d115d2a36b85d1ca72dff0677552a025	0.538028	0.005	0	0	0	0.000284741	Bacteria	Planctomycetes	Planctomycetia	Gemmatales	Isosphaeraceae
	ecb70126c5314c51d63649d52f460b3c	0.512989	0.005	0	0	8.78511e-06	0	Bacteria	Actinobacteria	Thermoleophilia	Solirubrobacterales	Patulibacteraceae
	ed4d30752ee085e506ef04183e30d045	0.512989	0.005	4.63658e-05	0	0	0	Bacteria	Bacteroidetes	[Saprospirae]	[Saprospirales]	Chitinophagaceae
	f6612fd640bf337f019c951550519bf4	0.512989	0.005	0	0	0	0	Bacteria	Armatimonadetes	[Fimbriimonadia]	[Fimbriimonadales]	[Fimbriimonadaceae]	Fimbriimonas
	ffb7f821de0887877bf6df46488ed735	0.512989	0.005	0	0	0	0	Bacteria	Proteobacteria	Alphaproteobacteria	Sphingomonadales	Sphingomonadaceae	Sphingobium
	08e1219ec1b1f610bac2eac928fa071f	0.429198	0.01	0	0	1.75702e-05	5.89119e-05	Bacteria	Actinobacteria	Actinobacteria	Actinomycetales	Nocardioidaceae
	0e20d0626117a4fd96996882f8b4ca7a	0.458831	0.01	0	0	8.78511e-06	0	Bacteria	Actinobacteria	Actinobacteria	Actinomycetales	Streptosporangiaceae
	1bf9ce261e842d82ca5f00563225d373	0.512989	0.01	4.63658e-05	0	0	0	Bacteria	Proteobacteria	Gammaproteobacteria	Chromatiales	Chromatiaceae
	3a3c04f1d74fdf786499ebd1c325028b	0.429198	0.01	0	0	2.63553e-05	0	Bacteria	Acidobacteria	DA052	Ellin6513
	46514e7017b43513cd24fb198e05a061	0.458831	0.01	0	0	7.9066e-05	0.000127642	Bacteria	Bacteroidetes	[Saprospirae]	[Saprospirales]	Chitinophagaceae
	8f1374748f45328ced3302543a1131a8	0.512989	0.01	7.41854e-05	0	0	0	Bacteria	Cyanobacteria
	bd54ce970f276369287672ac8539091c	0.458831	0.01	0	0	0.00193272	0	Bacteria	Proteobacteria	Gammaproteobacteria	Legionellales	Coxiellaceae	Rickettsiella
	caa5ee7b65bfc0f38b26d37e472f550a	0.429198	0.01	0	0	0	3.92746e-05	Bacteria	Verrucomicrobia	[Spartobacteria]	[Chthoniobacterales]	[Chthoniobacteraceae]
	e12a88df4f4a536d0ed97dcd1848ddb9	0.429198	0.01	0	0	0	9.81865e-06	Bacteria	Proteobacteria	Alphaproteobacteria	Rhizobiales
	e5f64d439296674a7afe8370c38ce920	0.458831	0.01	0	0	0.000641313	0	Bacteria	Actinobacteria	Actinobacteria	Actinomycetales	Nakamurellaceae
	04f7e4b3f8de0ac3b3bab1c6521fea76	0.39736	0.015	0	0	4.39255e-05	0	Bacteria	Verrucomicrobia	[Spartobacteria]	[Chthoniobacterales]	[Chthoniobacteraceae]	Candidatus Xiphinematobacter
	212aa2f475af9d118c10f23b224d711c	0.458831	0.015	0	0	8.78511e-06	0	Bacteria	Proteobacteria	Deltaproteobacteria	Myxococcales
	4cf178ceea57dbd0944e75a5a752b1a7	0.39736	0.015	0	0	0	5.89119e-05	Bacteria	Proteobacteria	Alphaproteobacteria	BD7-3
	5dd7aabab31d2fa4e1540dfe79e8202c	0.429198	0.015	0	0	0	0.000255285	Bacteria	Bacteroidetes	Sphingobacteriia	Sphingobacteriales
	7265da54f9bb477b30e2494c1a9ad85d	0.429198	0.015	0	0	4.39255e-05	0	Bacteria	Bacteroidetes	Flavobacteriia	Flavobacteriales	Flavobacteriaceae	Flavobacterium	columnare
	84b5797034e101133578ad6f196e37f9	0.429198	0.015	0	0	8.78511e-05	0	Bacteria	Actinobacteria	Thermoleophilia	Solirubrobacterales	Solirubrobacteraceae
	8a5e7bc1594a5b008253c7bc9fde4775	0.512948	0.015	0	0	0	0	Bacteria	Actinobacteria	Actinobacteria	Actinomycetales	Nocardioidaceae	Nocardioides
	9c2cfe74586ede92a27e97c1c9a6eacc	0.458831	0.015	0.000268922	0	0	0	Bacteria	Proteobacteria	Betaproteobacteria	Rhodocyclales	Rhodocyclaceae	Dechloromonas
	9db3103813997fb1847360e95c8292e6	0.429198	0.015	0	0	0	9.81865e-05	Bacteria	Planctomycetes	Planctomycetia	Gemmatales	Isosphaeraceae
	b5f0b1c3710a8630b6c955db17e35d95	0.39736	0.015	0	0	8.78511e-06	0	Bacteria	Verrucomicrobia	Verrucomicrobiae	Verrucomicrobiales	Verrucomicrobiaceae
	c1f617fc8c83594216821f0986d5b3e6	0.458831	0.015	0	0	8.78511e-06	0	Bacteria	Proteobacteria	Deltaproteobacteria	Myxococcales
Adults	d38f7bed2789d217575a27c8fba46641	0.39736	0.015	0	0	0	4.90932e-05	Bacteria	Proteobacteria	Deltaproteobacteria	Myxococcales	Polyangiaceae	Chondromyces
	dbcabbf219234a090aeb86c486132ba8	0.429198	0.015	0	0	1.75702e-05	0	Bacteria	Proteobacteria	Gammaproteobacteria	Legionellales
	faf93eafc216eed67e7a2dd41b0cb6b4	0.458831	0.015	0	0	8.78511e-06	0	Bacteria	Proteobacteria	Gammaproteobacteria	Xanthomonadales	Xanthomonadaceae	Dyella
	128067a507c04054afede7489c669ac7	0.39736	0.02	0	0	2.63553e-05	0	Bacteria	Bacteroidetes	[Saprospirae]	[Saprospirales]	Chitinophagaceae	Sediminibacterium
	29f58f8b3da44603508aa6590e32f941	0.429198	0.02	0	0	0	9.81865e-06	Bacteria	Actinobacteria	Actinobacteria	Actinomycetales	Nocardioidaceae	Kribbella
	548c3f420c3c6a1eb10f35aed1eeb0c1	0.429198	0.02	0	0	0	1.96373e-05	Bacteria	Bacteroidetes	Sphingobacteriia	Sphingobacteriales	Sphingobacteriaceae
	c0c8e50344b82e847f36b5eecc4fab1e	0.429198	0.02	3.70927e-05	0	0	0	Bacteria	Proteobacteria	Gammaproteobacteria
	c16a438ea08d3605c1168c4aee0faf6b	0.429198	0.02	0	0	0	0	Bacteria	Proteobacteria	Gammaproteobacteria
	d1074ae2dc5e81c326cd117fb2319d50	0.429198	0.02	0	0	5.27106e-05	0	Bacteria	Proteobacteria	Alphaproteobacteria	Caulobacterales	Caulobacteraceae
	e5e203e12ca12350c7b572c4a4785850	0.524368	0.02	0	0	9.66362e-05	0	Bacteria	Proteobacteria	Alphaproteobacteria	Rhizobiales	Hyphomicrobiaceae	Rhodoplanes
	f90ff364221867f7c34fc0c5f4537306	0.429198	0.02	0	5.00751e-05	0	0	Bacteria	Proteobacteria	Deltaproteobacteria	Myxococcales	Polyangiaceae
	6f3d5f11c450a2c710bd32abc4d605b9	0.429198	0.025	0	0	8.78511e-06	0	Bacteria	Proteobacteria	Gammaproteobacteria	Legionellales	Coxiellaceae
	783b9a65c5732f2f499af974f99ff0d6	0.458831	0.025	0	0	0	0	Bacteria	Bacteroidetes	Flavobacteriia	Flavobacteriales	Flavobacteriaceae	Flavobacterium
	8aedf902c09f744ebe4ed471786a6972	0.458831	0.025	0	0	0.000219628	0	Bacteria	Bacteroidetes	Cytophagia	Cytophagales	Cytophagaceae	Hymenobacter
	d0d5af321b4571609687de74cdd33d4c	0.458831	0.025	0	0	5.27106e-05	0	Bacteria	Acidobacteria	Solibacteres	Solibacterales	Solibacteraceae	Candidatus Solibacter
	e8418bcd50a2d329ae028b1f9d87b2ce	0.39736	0.025	0	0	0.000474396	0.000520388	Bacteria	Actinobacteria	Acidimicrobiia	Acidimicrobiales
	609e927ed8e28dd3d79e8e8aad47dd1e	0.39736	0.03	0	5.8421e-05	0	0	Bacteria	Bacteroidetes	[Saprospirae]	[Saprospirales]	Saprospiraceae
	bd06a60b5c615cf6a83442dcdfad6a7c	0.39736	0.03	0	0	0	1.96373e-05	Bacteria	Actinobacteria	Thermoleophilia	Solirubrobacterales	Conexibacteraceae
	fa0709f599e4ea8aa4daf27d82181b6d	0.39736	0.03	0	0	1.75702e-05	0	Bacteria	Actinobacteria	OPB41
	b24088e94d5e19d2b88ad362ead079a4	0.39736	0.035	0	0	4.39255e-05	9.81865e-06	Bacteria	Acidobacteria	[Chloracidobacteria]	RB41	Ellin6075
	bd328d0560694a5c53e2a89a4519819b	0.449925	0.035	0	0	4.39255e-05	0	Bacteria	Proteobacteria
	bdf7cf38fdad9fe9282b360f8c5bf49f	0.39736	0.035	0	8.34585e-06	0	0	Bacteria	Verrucomicrobia	Opitutae	Opitutales	Opitutaceae	Opitutus
	cba0e625af19e3c10d675e0fdc731aa6	0.39736	0.035	0	8.34585e-06	0	0	Bacteria	Cyanobacteria	4C0d-2	YS2
	db894634ac60ba558f7f1f5aad14aa90	0.362738	0.035	0	0	7.9066e-05	0	Bacteria	Armatimonadetes	Armatimonadia	FW68
	056c691d08e0f5eff3bf82c2792591b4	0.362738	0.04	0	0	3.51404e-05	0	Bacteria	Bacteroidetes	Bacteroidia	Bacteroidales	Bacteroidaceae	Bacteroides
	078b3ec9a05ae8cf0473e35426d92166	0.362738	0.04	0	0	1.75702e-05	0	Bacteria	Verrucomicrobia	Verrucomicrobiae	Verrucomicrobiales	Verrucomicrobiaceae	Haloferula	helveola
	342a002f1ff8c5afd294aeb9f5691b69	0.39736	0.04	0	0	0.000518321	6.87305e-05	Bacteria	Actinobacteria	Actinobacteria	Actinomycetales	Nocardioidaceae
	3e825edf79d734cb0fd14e28661e2190	0.362738	0.04	0	0	1.75702e-05	0	Bacteria	TM6	SJA-4
	3f88b8916236dbbe04619c0fa257df45	0.39736	0.04	0	0	0	9.81865e-06	Bacteria	Armatimonadetes	Armatimonadia	Armatimonadales	Armatimonadaceae
	4dafc251c8220c856503be60d55c014a	0.39736	0.04	0	0	0	3.92746e-05	Bacteria	Proteobacteria	Deltaproteobacteria	Bdellovibrionales	Bdellovibrionaceae	Bdellovibrio	bacteriovorus
	833d5128f7d9b215757a6ebbb92556ae	0.362738	0.04	0	0	3.51404e-05	1.96373e-05	Bacteria	Acidobacteria	Solibacteres	Solibacterales	Solibacteraceae	Candidatus Solibacter
	9aff16db1eb022cb3510690d767b664b	0.362738	0.04	3.70927e-05	0	0	0	Bacteria	Proteobacteria	Gammaproteobacteria	Methylococcales	Crenotrichaceae	Crenothrix
	a8c057d612312415822403459653a16a	0.362738	0.04	0	0	0	4.90932e-05	Bacteria	Proteobacteria	Deltaproteobacteria	Myxococcales
	b4587918bfe7955deb4fe9932ec07c3d	0.39736	0.04	0	0	0	1.96373e-05	Bacteria	Proteobacteria	Alphaproteobacteria	BD7-3
	3737ce7e35302b7af468bf96f261747d	0.39736	0.045	0	0	2.63553e-05	0	Bacteria	Verrucomicrobia	[Spartobacteria]	[Chthoniobacterales]	[Chthoniobacteraceae]	Ellin506
	3c381888a1d668510083371d91802e25	0.39736	0.045	0	0	0	0	Bacteria	Proteobacteria	Alphaproteobacteria	Rickettsiales
	3f289dd2be8d84b39be075944ddb63ad	0.39736	0.045	0	0	0	0	Bacteria	Planctomycetes	Planctomycetia	Planctomycetales	Planctomycetaceae	Planctomyces
	7a3a7d93e9bd2ce0cf46011cf86064b5	0.362738	0.045	0	0.00177767	0	0	Bacteria	Verrucomicrobia	[Spartobacteria]	[Chthoniobacterales]	[Chthoniobacteraceae]	Candidatus Xiphinematobacter
	a3df9f005a27032645f70233cab4a02a	0.362738	0.045	0	0	8.78511e-06	0	Bacteria	Proteobacteria	Gammaproteobacteria	Legionellales	Coxiellaceae
	eaa9c7a60c1e6710924a752bc3c04d24	0.39736	0.045	0	0	0.00150225	0.00276886	Bacteria	Proteobacteria	Gammaproteobacteria	Xanthomonadales	Xanthomonadaceae	Stenotrophomonas	maltophilia
	ad76f366fd72a35689ec10d98e59704e	0.389471	0.05	0	0	0	3.92746e-05	Bacteria	Proteobacteria	Alphaproteobacteria	Rhizobiales	Methylocystaceae
	da0574674b4bb1c095d90ae4e1745f58	0.362738	0.05	0	0	0	0	Bacteria	Proteobacteria	Gammaproteobacteria	Legionellales	Legionellaceae	Legionella	geestiana
Efts	00751fa634535475b17f4deb25546884	0.745356	0.005	0	5.00751e-05	3.51404e-05	0	Bacteria	Bacteroidetes	Bacteroidia	Bacteroidales	Bacteroidaceae	Bacteroides
	00e5c53e5de89d9e75ef2771ed62717f	0.471405	0.005	0	0	0.000579817	0	Bacteria	Proteobacteria	Gammaproteobacteria	Pseudomonadales	Pseudomonadaceae
	014e6e175d22a556bf7a9a0b75bc090f	0.471405	0.005	0	0	1.75702e-05	0	Bacteria	Proteobacteria	Gammaproteobacteria	Legionellales
	01837c3eac58d16de7fcb6351f9a9e0c	0.552771	0.005	0	0	7.9066e-05	0	Bacteria	Proteobacteria	Gammaproteobacteria	Legionellales	Legionellaceae	Legionella
	01f9be81e4a84fad175b854bbdc57407	0.645497	0.005	0	0	8.78511e-06	0	Bacteria	Proteobacteria
	024cab18c946c82fc4a7249326a5eadf	0.849837	0.005	0	0	1.75702e-05	0	Bacteria	Proteobacteria	TA18	PHOS-HD29
	0303134357769379a43b3aa4c5a5d6f0	0.552771	0.005	0	0	8.78511e-06	0	Bacteria	Proteobacteria	Alphaproteobacteria	BD7-3
	033f8780e355de102b0fd3b543b478cc	0.781736	0.005	0	0	4.39255e-05	0	Bacteria	Proteobacteria	Deltaproteobacteria	Bdellovibrionales	Bdellovibrionaceae	Bdellovibrio
	03af51e75c7ee46771685036b7c12f28	0.471405	0.005	0	0	0.000289909	0	Bacteria	Acidobacteria	Solibacteres	Solibacterales
	047230e244136c01661757af6296017a	0.440959	0.005	0	0	0	1.96373e-05	Bacteria	Planctomycetes	Phycisphaerae	Phycisphaerales
	04a9278c8747279936a81ae1c9731161	0.440959	0.005	0	0	4.39255e-05	0	Bacteria	Proteobacteria	Betaproteobacteria
	064adc0178077427f1b5ae6466e533e0	0.745356	0.005	0	0	0	0	Bacteria	Firmicutes	Bacilli	Bacillales	Planococcaceae	Sporosarcina
	074e66f75650948b8df12cfe2ffb5f37	0.927961	0.005	0	0	8.78511e-06	0	Bacteria	[Thermi]	Deinococci	Deinococcales	Trueperaceae	Truepera
	07bb4dc1f9ec324a60d78a51cbdc9e0f	0.763763	0.005	0	0	0	2.94559e-05	Bacteria	Proteobacteria	Gammaproteobacteria	Legionellales
	07c4f6b339488717bf39b8cf0aa6a342	0.527046	0.005	0	8.34585e-06	0.000158132	0	Bacteria	Bacteroidetes	Cytophagia	Cytophagales	Cytophagaceae	Rudanella
	08e735ec9dbad0fc44bf61529153723e	0.833333	0.005	0	0	2.63553e-05	0	Bacteria	Proteobacteria	Deltaproteobacteria	Bdellovibrionales	Bdellovibrionaceae	Bdellovibrio
	08fa4ec20acbc44098c59e693c7749cf	0.527046	0.005	0	0	0.000983932	0.000805129	Bacteria	Proteobacteria	Alphaproteobacteria	Sphingomonadales	Sphingomonadaceae
	0991b2995509039217b6ed4919b77e9f	0.57735	0.005	0	0	3.51404e-05	9.81865e-05	Bacteria	Actinobacteria	Actinobacteria	Actinomycetales	Microbacteriaceae	Clavibacter
	09bb00f2ae969c79a18ba11d365f1cdf	0.707107	0.005	0	0	2.63553e-05	0	Bacteria	Planctomycetes	Planctomycetia	Gemmatales	Gemmataceae
	0a610a9c7974b122ea23e575ac33aa96	0.527046	0.005	0	0	0.000122992	2.94559e-05	Bacteria	Actinobacteria	Thermoleophilia	Solirubrobacterales
	0acfc8aa39adf718d8317042a741de7e	0.799305	0.005	0	4.17293e-05	0	0	Bacteria	Bacteroidetes
	0b2647a610d300a56e01e3a85e4c1dd0	0.57735	0.005	0	0	2.63553e-05	0	Bacteria	FBP
	0b4aaad2f3b49c0f2d00faa2dccbf574	0.57735	0.005	0	0	8.78511e-06	0	Bacteria	Proteobacteria	Alphaproteobacteria	Rhizobiales	Methylocystaceae
	0b5a2a634b682228a8ccb85a217b5d25	0.687184	0.005	0	0	0	1.96373e-05	Bacteria	TM6	SJA-4
	0dab2a85ad798e5275b67da4df268e9c	0.781736	0.005	0	0	0	0	Bacteria	Proteobacteria	Alphaproteobacteria	Rhizobiales	Xanthobacteraceae	Ancylobacter	abiegnus
	0f0e36a3d71b8da0f5cbec7b3ed0116d	0.57735	0.005	0	0	0	0	Bacteria	Proteobacteria	Alphaproteobacteria	Rhizobiales	Xanthobacteraceae	Ancylobacter
	0f889f4373d643850758c48eead2e84f	0.833333	0.005	2.78195e-05	0	0.000307479	3.92746e-05	Bacteria	Firmicutes	Bacilli	Bacillales	Bacillaceae	Bacillus
	0fc05c1beb81794832f8c46d0f803bfb	0.687184	0.005	0	0	0	0	Bacteria	Bacteroidetes	Flavobacteriia	Flavobacteriales	Flavobacteriaceae	Flavobacterium
	102f60ef5eed3be75bae43cd000c98cc	0.471405	0.005	0	0	1.75702e-05	1.96373e-05	Bacteria	Proteobacteria	Alphaproteobacteria
	107aa7e6b56274803bffd1ccff5b2ee6	0.794922	0.005	3.70927e-05	0	0	0	Bacteria	Proteobacteria	Gammaproteobacteria	Methylococcales	Methylococcaceae
	13f32eba3b63edbbf5169bf74a696b73	0.897527	0.005	0	0	1.75702e-05	0	Bacteria	Verrucomicrobia	Verrucomicrobiae	Verrucomicrobiales	Verrucomicrobiaceae
	14215d706fb7265e0b56eeb892fc0ae5	0.745356	0.005	0	0	0	0.000274922	Bacteria	Verrucomicrobia	Opitutae	[Cerasicoccales]	[Cerasicoccaceae]
	1552ec8731eca7b1e9c14c0a1111f410	0.833333	0.005	0	0	0	2.94559e-05	Bacteria	Bacteroidetes	Sphingobacteriia	Sphingobacteriales
	15d18b72419acf6c6874a7b1fb3e4ee9	0.600925	0.005	0	0	8.78511e-06	0	Bacteria	Firmicutes	Clostridia	Clostridiales	Ruminococcaceae	Ruminococcus
	15e742b686c6bd7dee21168ec3efa1f2	0.5	0.005	0	0	0.000289909	0	Bacteria	Proteobacteria	Betaproteobacteria	MND1
	16469cc40587771b7602fa59352c70ab	0.726483	0.005	0	0	0.00419928	0.00214047	Bacteria	Proteobacteria	Alphaproteobacteria	Rhizobiales	Methylobacteriaceae	Methylobacterium
	1693b72fb96d3fa45f67065ef3445042	0.471405	0.005	0	0	0	0.000490932	Bacteria	Proteobacteria	Alphaproteobacteria	Sphingomonadales	Sphingomonadaceae
	16bab32a19d347ed6275975eded57dfb	0.600925	0.005	0	0	0.000122992	9.81865e-05	Bacteria	Actinobacteria	Acidimicrobiia	Acidimicrobiales	C111
	16df9240eb8110602541792b744cb408	0.687184	0.005	0	0	8.78511e-06	0	Bacteria	Bacteroidetes	[Saprospirae]	[Saprospirales]	Chitinophagaceae	Chitinophaga
	1713ba3ec6d537bb01d7c754f92da4f2	0.600925	0.005	0	0	0	0	Bacteria	Firmicutes	Bacilli	Bacillales
	180aad393b07e071c6c5d3d06840bf07	0.527046	0.005	0	0	0	2.94559e-05	Bacteria	Actinobacteria	Acidimicrobiia	Acidimicrobiales
	1819787d4d285ccd876a7f56b5b67a59	0.600925	0.005	0	0	0.000272338	0	Bacteria	Proteobacteria	Alphaproteobacteria	Rhodospirillales	Rhodospirillaceae
	18ec57e2bf0c5ac99702b9bab11490be	0.833333	0.005	0	0	8.78511e-06	0	Bacteria	Bacteroidetes	Flavobacteriia	Flavobacteriales	[Weeksellaceae]
Efts	1b340cc6adb4dcb2a9c1306ac761736f	0.440959	0.005	0	0	0	0	Bacteria	Planctomycetes	Planctomycetia	Gemmatales	Gemmataceae	Gemmata
	1b3bc5949ba9598e6f74b285e6f3c902	0.527046	0.005	0	0	0	0	Bacteria	OD1	ZB2
	1cebabf697ba3dcc42f9ab13811c6bda	0.799305	0.005	0	1.66917e-05	0	0	Bacteria	Proteobacteria	Gammaproteobacteria	Legionellales
	1d8a564335259699fa7ad1cc71765298	0.600925	0.005	0	0	5.27106e-05	0	Bacteria	Proteobacteria	Gammaproteobacteria	Xanthomonadales	Sinobacteraceae
	1ea83794b96a00695927de44a90aa26d	0.781736	0.005	0	0	0	0	Bacteria	Gemmatimonadetes	Gemmatimonadetes	Gemmatimonadales	Ellin5301
	1f4f4a82b05eeccd5361047345201e66	0.881376	0.005	0	0	8.78511e-06	0	Bacteria	TM6	SJA-4
	20eebf3e522e508bcf37a5b5978247a1	0.957427	0.005	0	0	0	1.96373e-05	Bacteria	Proteobacteria	Alphaproteobacteria	Rhizobiales
	217791e2b9f75aa3915ad540e35c3612	0.497171	0.005	0	0	0.000272338	0.000952409	Bacteria	Proteobacteria	Alphaproteobacteria	Sphingomonadales	Sphingomonadaceae	Novosphingobium
	21c9dd47abd282e95fa94ed31aa5862c	0.745356	0.005	0	0	8.78511e-06	0	Bacteria	Proteobacteria	Alphaproteobacteria
	2325e4c9f95abc299ab131e3a5b5f5c7	0.5	0.005	0	0	3.51404e-05	3.92746e-05	Bacteria	Proteobacteria
	25d591aaa38ba58b1cb6ea9a636651c2	0.745356	0.005	0	0	7.02809e-05	0	Bacteria	Proteobacteria	Deltaproteobacteria	Myxococcales
	2641a74638c57ac5f565d012d53ad5b1	0.5	0.005	0	1.66917e-05	0	0	Bacteria	Proteobacteria	Alphaproteobacteria	Rhizobiales	Rhizobiaceae
	271b576cc1f2ce84b35d8374ed909db4	0.552771	0.005	0	0	8.78511e-06	1.96373e-05	Bacteria	Chloroflexi	Anaerolineae	Caldilineales	Caldilineaceae
	2742967570fd94384304a4df21f253e3	0.5	0.005	9.27317e-06	0	0	0	Bacteria	Proteobacteria	Epsilonproteobacteria	Campylobacterales
	28c5ab5c06291d622dc2e69e68758795	0.5	0.005	0	0	0	0.000166917	Bacteria	Proteobacteria	Gammaproteobacteria	Xanthomonadales	Xanthomonadaceae	Luteimonas
	2987bb2068089091148a08a20560fc6c	0.408248	0.005	9.27317e-06	0	0	0	Bacteria	Tenericutes	Mollicutes
	29ad81c62a44ac1e54d32e5348722906	0.5	0.005	0	0	0	0.00036329	Bacteria	Actinobacteria	Actinobacteria	Actinomycetales	Micrococcaceae
	2b5a0e8dfba6c9c8e1346bff33ed52e9	0.600925	0.005	0	0	3.51404e-05	0	Bacteria	Armatimonadetes	[Fimbriimonadia]	[Fimbriimonadales]	[Fimbriimonadaceae]	Fimbriimonas
	2be1fb1e253fb2992c327299e3120721	0.799305	0.005	0	0	4.39255e-05	0	Bacteria	TM7	TM7-1
	2c8921fcb56c25fd9ae8f47c713ff70c	0.799305	0.005	0	0	0	0	Bacteria	Proteobacteria	Alphaproteobacteria	Rhodobacterales	Rhodobacteraceae	Rhodobacter
	2d472d96718b8082143b440d80693cd1	0.600925	0.005	0	0	8.78511e-06	0	Bacteria	Actinobacteria	Thermoleophilia	Gaiellales
	2f60fa3b944066ed5c8be43a134dbd4e	0.763763	0.005	0	8.34585e-06	0	0	Bacteria	Actinobacteria	Acidimicrobiia	Acidimicrobiales	EB1017
	3111013c2c746f02f10f7f9de09b9b3c	0.816497	0.005	0	0.000166917	0	0	Bacteria	Verrucomicrobia	Verrucomicrobiae	Verrucomicrobiales	Verrucomicrobiaceae
	3309d238938cbac170f202acea8ed0ae	0.726483	0.005	0	0	1.75702e-05	0	Bacteria	Proteobacteria	Deltaproteobacteria	Spirobacillales
	33c31fcc2bb91a3ccc989a319d8bdd44	0.600925	0.005	0	0	4.39255e-05	0	Bacteria	Bacteroidetes	Cytophagia	Cytophagales	Cytophagaceae
	33d5a2c7d222f0b503a88a922c1312e1	0.816497	0.005	0	0	0	0	Bacteria	Chlamydiae	Chlamydiia	Chlamydiales
	34144659bb2c369d38e8b6b5778f72b8	0.62361	0.005	0	0	5.27106e-05	0	Bacteria	Proteobacteria	Alphaproteobacteria	Sphingomonadales	Sphingomonadaceae
	3488165faaa461993db62fb944f9cad0	0.781736	0.005	0	0	2.63553e-05	0	Bacteria	Bacteroidetes	Flavobacteriia	Flavobacteriales	Flavobacteriaceae	Flavobacterium
	352c589ff39606bf33682733f860cd7f	0.471405	0.005	0	0	8.78511e-05	0	Bacteria	Chlamydiae	Chlamydiia	Chlamydiales	Parachlamydiaceae
	35f9837ef2d53bdbf30d1423ab06d28c	0.471405	0.005	0	0	0.000474396	6.87305e-05	Bacteria	Bacteroidetes	Cytophagia	Cytophagales	Cytophagaceae	Emticicia
	365ebfdf1a370ffbd233bf0dc8e22cab	0.927961	0.005	0	0	0	0	Bacteria	Proteobacteria	Alphaproteobacteria	Rhodobacterales	Rhodobacteraceae
	36f60cbfb1f96aa624819a9f3107be31	0.881917	0.005	0	0	0	1.96373e-05	Bacteria	Chlamydiae	Chlamydiia	Chlamydiales
	375706ab988f3b336b11b9014e94ad23	0.440959	0.005	0	0	1.75702e-05	0	Bacteria	Proteobacteria	Alphaproteobacteria
	3803258f892a9f8b6ee2e1b6de8436d4	0.5	0.005	0	0	0	0	Bacteria	Proteobacteria	Betaproteobacteria	Burkholderiales	Comamonadaceae	Acidovorax	facilis
	3808ea41045cefe6cf5a8da9c11d5604	0.471405	0.005	0	0	6.14958e-05	0	Bacteria	Bacteroidetes	[Saprospirae]	[Saprospirales]	Chitinophagaceae
	3bdf3962a4d6b9738dc1bfa095f6cc8e	0.600925	0.005	0	0.000559172	0	0	Bacteria	Bacteroidetes	Flavobacteriia	Flavobacteriales	Flavobacteriaceae	Flavobacterium	columnare
	3e00a33b844a56c2e00acedeffc43b5e	0.687184	0.005	0	0	2.63553e-05	0	Bacteria	Verrucomicrobia	Verrucomicrobiae	Verrucomicrobiales	Verrucomicrobiaceae
	3e4fd5862097c8ed848310b34e04bea8	0.57735	0.005	0	0	1.75702e-05	0	Bacteria	Proteobacteria	Alphaproteobacteria	Rhodospirillales	Acetobacteraceae
	3e6df77215986634980e2adbd40a7663	0.687184	0.005	0	0	0	0.000117824	Bacteria	Actinobacteria	Thermoleophilia	Solirubrobacterales
	3eaf2c77e8c5773f6ae8ea974fc1b04e	0.57735	0.005	0	0	8.78511e-06	0	Bacteria	TM6	SJA-4
	4055e779b1cd16442387e806c991ccdb	0.707107	0.005	0	0	0	2.94559e-05	Bacteria	Proteobacteria
	4123e98613052b1445d0f879eb430693	0.726483	0.005	0	0	1.75702e-05	0	Bacteria	Cyanobacteria	ML635J-21
	4264afc46480544aaa1f789ad19e09be	0.645497	0.005	0	0	0	1.96373e-05	Bacteria	Bacteroidetes	BME43
Efts	42a6af1be6375a94a8fb7c89225b6837	0.799305	0.005	0	0	5.27106e-05	0	Bacteria	Planctomycetes	Phycisphaerae	Phycisphaerales
	4363cc3a1753c7df0b93b87ac5f79ffb	0.527046	0.005	0	0	2.63553e-05	0	Bacteria	Armatimonadetes	Armatimonadia	Armatimonadales	Armatimonadaceae
	438dc2a2ea2405a782df5830ae62100e	0.471405	0.005	0	8.34585e-06	0	0	Bacteria	Bacteroidetes
	43a4de94031f6078a7f9e45d3d5a00f9	0.62361	0.005	0	0	0.000114206	4.90932e-05	Bacteria	Proteobacteria	Betaproteobacteria	Burkholderiales	Comamonadaceae	Polaromonas
	45114cc2a223e679265c91349e3c9aea	0.495329	0.005	0	0	0	3.92746e-05	Bacteria	Proteobacteria	Deltaproteobacteria	Myxococcales
	454cebca882b1f939be462db5699919c	0.552771	0.005	0	0	0	9.81865e-06	Bacteria	Planctomycetes	Phycisphaerae	WD2101
	4637321a52de300f1823d4abe8e7e314	0.408248	0.005	0	0	0	0.000265104	Bacteria	Proteobacteria	Deltaproteobacteria	Myxococcales	Haliangiaceae
	4701b14edac04186f86fea5b565c0134	0.527046	0.005	0	0	0	1.96373e-05	Bacteria	Verrucomicrobia	[Spartobacteria]	[Chthoniobacterales]	[Chthoniobacteraceae]	Candidatus Xiphinematobacter
	48e682c87750ac3a307939b345fe5122	0.527046	0.005	0.000157644	0.000150225	0	0	Bacteria	Actinobacteria	Actinobacteria	Actinomycetales
	49a1897b3e8a961a219716df9d1892f5	1	0.005	0	0	0.000202057	0.00072658	Bacteria	Proteobacteria	Alphaproteobacteria	Rhizobiales	Bradyrhizobiaceae
	4a820c093084d6615d4e362e0e58a447	0.645497	0.005	0	8.34585e-06	0	0	Bacteria	Chlamydiae	Chlamydiia	Chlamydiales	Parachlamydiaceae
	4ba58f1e16e0010b4320b8b2556a108c	0.799305	0.005	0	0	3.51404e-05	0	Bacteria	Proteobacteria	Gammaproteobacteria	Legionellales	Legionellaceae	Legionella	quinlivanii
	4baf2a9bb1a640ef98df5973d86305f4	0.5	0.005	0	0	0	0.000117824	Bacteria	Proteobacteria	Alphaproteobacteria	Sphingomonadales	Sphingomonadaceae
	4c55c8512156aa937958dffe0228d985	0.849837	0.005	9.27317e-06	0	0	0	Bacteria	Proteobacteria	Alphaproteobacteria	Rhizobiales
	4c9ad6211096cef7339b99102a7ab037	0.552771	0.005	0	0	2.63553e-05	0	Bacteria	Planctomycetes	Pla4
	4dabc664c809586e4f85a02e54cdd350	0.745356	0.005	0	0	7.9066e-05	0	Bacteria	Verrucomicrobia	Verrucomicrobiae	Verrucomicrobiales	Verrucomicrobiaceae	Luteolibacter
	4e3c37fd7340e56bd1cadf51bcd748fa	0.57735	0.005	0	0	5.27106e-05	0	Bacteria	Actinobacteria	Acidimicrobiia	Acidimicrobiales	EB1017
	4f03605612ca305e89fb7f131186df29	0.471405	0.005	0	0	0.000237198	0	Bacteria	Verrucomicrobia	Opitutae	[Cerasicoccales]	[Cerasicoccaceae]
	507d877b54d2e8f7297b8d6af9c36056	0.527046	0.005	0	0	3.51404e-05	0	Bacteria	Actinobacteria	Actinobacteria	Actinomycetales
	50dfa9590708f5ef6d803812b3d65d3e	0.5	0.005	0	0	0	9.81865e-06	Bacteria	Proteobacteria	Gammaproteobacteria	Xanthomonadales	Xanthomonadaceae	Rhodanobacter
	527efa74d00e20b9e71d50a2adbc78b4	0.552771	0.005	0	0	1.75702e-05	0	Bacteria	Acidobacteria	Acidobacteriia	Acidobacteriales	Acidobacteriaceae
	52b7f8984dc62828ed16b0813767bae8	0.440959	0.005	0	0	5.27106e-05	0	Bacteria	Proteobacteria	Alphaproteobacteria	Sphingomonadales	Erythrobacteraceae
	53af7604f959dc3a5806c2441526ee9f	0.471405	0.005	0	0	0	0	Bacteria	Proteobacteria	Alphaproteobacteria	Sphingomonadales	Sphingomonadaceae	Novosphingobium
	53dd64b0c29880e8f1e42d19050a7daf	0.799305	0.005	0	0.000141879	0	0	Bacteria	Proteobacteria	Betaproteobacteria	Rhodocyclales	Rhodocyclaceae	Dechloromonas
	541ec62b0f90585ad0169ee26ccab743	0.666667	0.005	0	0	0.000105421	0	Bacteria	Planctomycetes	Planctomycetia	Gemmatales	Isosphaeraceae
	54580fb940f267b8e94283e28ad1f13f	0.666667	0.005	0	0	0	7.85492e-05	Bacteria	Bacteroidetes	[Saprospirae]	[Saprospirales]	Chitinophagaceae
	5497ed2d4f70652f6755d66b39959c85	0.62361	0.005	0	8.34585e-06	0	0	Bacteria	Proteobacteria	Alphaproteobacteria	Rickettsiales
	54c8c780448b509fa25a1b6f44faba28	0.408248	0.005	0	0	1.75702e-05	0	Bacteria	Proteobacteria	Deltaproteobacteria	Myxococcales
	54f5aab9558589955ca67a394a0d1176	0.666667	0.005	0	0	0.00151104	0.00271977	Bacteria	Bacteroidetes	Sphingobacteriia	Sphingobacteriales	Sphingobacteriaceae	Mucilaginibacter	jinjuensis
	550b78a3c40f0da4ed10a54183eb1273	0.527046	0.005	0	0	0	2.94559e-05	Bacteria	Proteobacteria	Deltaproteobacteria	Myxococcales
	56df6786c42e98626965087948e3862d	0.440959	0.005	0	0	0	3.92746e-05	Bacteria	Proteobacteria	Alphaproteobacteria	Rhizobiales	Phyllobacteriaceae
	57450993437a06afb8b7fe45130863be	0.866025	0.005	0	0	6.14958e-05	0	Bacteria	Armatimonadetes	[Fimbriimonadia]	[Fimbriimonadales]	[Fimbriimonadaceae]	Fimbriimonas
	57eb0c749720a63a5e8c5eb18cfad083	0.707107	0.005	0	2.50376e-05	0	0	Bacteria	Proteobacteria	Alphaproteobacteria	Rhizobiales	Methylocystaceae	Methylosinus
	584d9739b21f27b2dd92d6d5e77a85d0	0.440959	0.005	0	0	0	0	Bacteria	Proteobacteria	Betaproteobacteria	Burkholderiales	Burkholderiaceae	Burkholderia
	5b84f9aefbea73054bcb5ebbf3904893	0.471405	0.005	9.27317e-06	0	0	0	Bacteria	Proteobacteria	Alphaproteobacteria	Rickettsiales	Rickettsiaceae
	5bbf54e87e92f5f34e7f2ba4c53d835c	0.552771	0.005	0	0	0.000228413	0	Bacteria	Proteobacteria	Deltaproteobacteria	Myxococcales	Haliangiaceae
	5bcb6b451e6b1846a8c0d8131c7085d0	0.440959	0.005	0	0	0	9.81865e-06	Bacteria	OP11	WCHB1-64	d153
	5bd168a586fae9c12177c1bc8c214adc	0.552771	0.005	3.70927e-05	0	0	0	Bacteria	Proteobacteria	Betaproteobacteria	Procabacteriales	Procabacteriaceae
	5bedc5a49a79db057750825d1cafce53	0.527046	0.005	0	0	2.63553e-05	0	Bacteria	Proteobacteria	Deltaproteobacteria	Myxococcales
	5bf5c86c103d5c8499f495333ece1188	0.552771	0.005	0	0	1.75702e-05	0	Bacteria	Chloroflexi	S085
	5d08b4b50e22d03abda1d200f5aee4fd	0.471405	0.005	0	0	0	0	Bacteria	Proteobacteria	Alphaproteobacteria	Sphingomonadales	Sphingomonadaceae	Sphingopyxis
	5e2c8d6642331b61edca883ae2ffb0aa	0.527046	0.005	0	0	3.51404e-05	0	Bacteria	Proteobacteria	Alphaproteobacteria	BD7-3
	5f1830963217edddc01282026d42dc1a	0.645497	0.005	0	0	4.39255e-05	0	Bacteria	Proteobacteria	Deltaproteobacteria	Myxococcales
Efts	5f1d556bc8df7e62d4aecaf55d69e519	0.600925	0.005	0	0	0	4.90932e-05	Bacteria	Verrucomicrobia	[Spartobacteria]	[Chthoniobacterales]	[Chthoniobacteraceae]	Candidatus Xiphinematobacter
	5f379b433e4e2283f3b46f9e01d5a40a	0.5	0.005	0	0	0	0	Bacteria	Firmicutes	Clostridia	Clostridiales	Clostridiaceae
	5fc7ecb82f7d96b0f1393e9e326e6db9	0.726483	0.005	0	0	0.000553462	0.00107023	Bacteria	Proteobacteria	Betaproteobacteria	Burkholderiales	Oxalobacteraceae	Janthinobacterium
	5fe82e3cc6756a23ec19f75028c4d1b9	0.471405	0.005	0	0	9.66362e-05	0	Bacteria	Bacteroidetes	Sphingobacteriia	Sphingobacteriales	Sphingobacteriaceae
	60160a079ca1775c855eaa345c5cb5b2	0.745356	0.005	0	0	2.63553e-05	0	Bacteria	Verrucomicrobia	[Spartobacteria]	[Chthoniobacterales]	[Chthoniobacteraceae]
	618eac27434a7743becf8f7bb8886477	0.471405	0.005	2.78195e-05	0	0	0	Bacteria	Proteobacteria	Betaproteobacteria	Neisseriales	Neisseriaceae	Chitinibacter	tainanensis
	619c3de5eeb611ade520111aaeba53df	0.726483	0.005	0	0	0	6.87305e-05	Bacteria	Bacteroidetes	Flavobacteriia	Flavobacteriales	Cryomorphaceae
	61ce80827f7196bc090fa9a4cc34a138	0.705156	0.005	0	0	8.78511e-06	0	Bacteria	Gemmatimonadetes	Gemm-2
	61ce874823ed3a3c498a345bd9a5b4f2	0.866025	0.005	0	0	0	0.000127642	Bacteria	Planctomycetes	Planctomycetia	Gemmatales	Isosphaeraceae
	61f7f08645b54593a3be5251a6a5b4aa	0.57735	0.005	0	0	0	5.89119e-05	Bacteria	Proteobacteria	Alphaproteobacteria	Rhodospirillales	Acetobacteraceae
	637692d345e50506895bb091eb252a85	0.552771	0.005	0	0	3.51404e-05	1.96373e-05	Bacteria	Gemmatimonadetes	Gemmatimonadetes	Gemmatimonadales
	651d5e82a6f8abbf76e05bb7e1442b87	0.597387	0.005	0	0	0	2.94559e-05	Bacteria	Bacteroidetes	Cytophagia	Cytophagales	Cytophagaceae	Hymenobacter
	6532546e67874a22e13aa444385522b4	0.552771	0.005	0	0	0	1.96373e-05	Bacteria	Bacteroidetes	[Saprospirae]	[Saprospirales]	Chitinophagaceae
	65e2fe387bfdf0fa880811cceac1d59e	0.552771	0.005	3.70927e-05	0	0	0	Bacteria	Proteobacteria	Alphaproteobacteria	Caulobacterales	Caulobacteraceae	Asticcacaulis
	65f23a9351c81cf10a25003861eb9830	0.527046	0.005	0	0	5.27106e-05	0.000343653	Bacteria	Proteobacteria	Deltaproteobacteria	Myxococcales	Cystobacterineae
	662ac4ab8392b0be547b819ee0030a5a	0.600925	0.005	0	0	0	0	Bacteria	Proteobacteria	Betaproteobacteria	Neisseriales	Neisseriaceae	Chitinibacter	tainanensis
	66a06dc99e7cc6513ffabf123e87dd56	0.527046	0.005	0	0	1.75702e-05	0	Bacteria	Verrucomicrobia	[Spartobacteria]	[Chthoniobacterales]	[Chthoniobacteraceae]
	67145bc55fe02f2269295a04874c66b7	0.600925	0.005	0	0	8.78511e-06	0	Bacteria	Chloroflexi	C0119
	675999ae65440500a81da32022f6bbed	0.897527	0.005	0	0	7.02809e-05	0	Bacteria	Cyanobacteria	4C0d-2	MLE1-12
	677929eac52be081cdae08a0b9c70eb2	0.909741	0.005	0	0	0	9.81865e-05	Bacteria	Planctomycetes	Phycisphaerae	WD2101
	693986950b3dc1c2c0f212eb28606c5a	0.757607	0.005	0	1.66917e-05	0	0	Bacteria	Cyanobacteria	4C0d-2	YS2
	6b05140089fa4b8ff4e79b2b671243ba	0.471405	0.005	0	0	0	9.81865e-06	Bacteria	Planctomycetes	Planctomycetia	Pirellulales	Pirellulaceae
	6c29d326d30344367f351c117fb9e993	0.645497	0.005	0	0	0	0	Bacteria	Proteobacteria	Gammaproteobacteria	Pseudomonadales	Pseudomonadaceae
	6d17a73adfb2cef70014c57198832c5d	0.5	0.005	0	0	0	9.81865e-06	Bacteria	OD1
	6e539678b0c419f24c02c9e9b19fea4f	0.552771	0.005	0	0	6.14958e-05	0	Bacteria	Verrucomicrobia	[Pedosphaerae]	[Pedosphaerales]	Ellin515
	6fb94ac673ab4673fddb177f5cd0fe56	0.726483	0.005	0	3.33834e-05	0	0	Bacteria	Bacteroidetes	Bacteroidia	Bacteroidales
	6fed3f712c0d0c9e19abd7b5ebff6906	0.440959	0.005	2.78195e-05	0	0	0	Bacteria	SR1
	70d889ab2cd8df99b7222e8c57140849	0.645497	0.005	0	0	7.9066e-05	0	Bacteria	Acidobacteria	[Chloracidobacteria]	RB41	Ellin6075
	70f276d57109628a3ca903fa44d5d4a6	0.552771	0.005	0	0	5.27106e-05	0	Bacteria	Proteobacteria	Alphaproteobacteria	Sphingomonadales	Sphingomonadaceae
	716814abca94f647365e9fe366b77bcf	0.5	0.005	0	0	0.000158132	3.92746e-05	Bacteria	Verrucomicrobia	[Methylacidiphilae]	Methylacidiphilales
	71c1eb10f931fcacbb27b1687095b5db	0.527046	0.005	0	0	0	9.81865e-06	Bacteria	Proteobacteria	Gammaproteobacteria	Alteromonadales	Alteromonadaceae	Cellvibrio
	730ce348006f60aeb4fa5a0b70f16cda	0.471405	0.005	0	0	0.000746734	0.000127642	Bacteria	Proteobacteria	Alphaproteobacteria	Rhodospirillales	Rhodospirillaceae
	7360e57b4b77507826004f5af9fde057	0.763763	0.005	0	0	7.02809e-05	0	Bacteria	Actinobacteria	Actinobacteria	Actinomycetales	Kineosporiaceae
	73abf80dd20905ae175a0ce5439cb923	0.5	0.005	0	0	0.000105421	0	Bacteria	Bacteroidetes	Flavobacteriia	Flavobacteriales	Flavobacteriaceae	Flavobacterium	succinicans
	748f5e1091680b0ee4428fc49c6ad325	0.5	0.005	0	0	8.78511e-06	0	Bacteria	Actinobacteria	Actinobacteria	Actinomycetales	Microbacteriaceae
	751e3b9d80af6d2066ae5546f10ddb86	0.687184	0.005	0	0	0	8.83678e-05	Bacteria	Proteobacteria	Deltaproteobacteria	Bdellovibrionales	Bdellovibrionaceae	Bdellovibrio	bacteriovorus
	758f21b5f0c970acf9b711ab8356889e	0.5	0.005	0	0	0.000114206	0	Bacteria	Verrucomicrobia	[Pedosphaerae]	[Pedosphaerales]	Ellin515
	7601a936f4b1dd4021e70c142e0186af	0.645497	0.005	0	0	6.14958e-05	1.96373e-05	Bacteria	FBP
	766539517e96231dbec0a50000d315b7	0.552771	0.005	0	0	3.51404e-05	0	Bacteria	Proteobacteria	Alphaproteobacteria	Rhodospirillales
	7796e893d778ab8eb618e0dac2abaf32	0.912871	0.005	0	0	1.75702e-05	0	Bacteria	Proteobacteria	Deltaproteobacteria	Myxococcales
	77cde946ded93cb52a36f654e777bc95	0.897527	0.005	0	0	3.51404e-05	2.94559e-05	Bacteria	Proteobacteria	Deltaproteobacteria	Bdellovibrionales	Bacteriovoracaceae	Peredibacter	starrii
	77d6a7db6de3bb1f15a02fdb36f90627	0.763763	0.005	0	0	1.75702e-05	0	Bacteria	Proteobacteria	Gammaproteobacteria	Legionellales	Coxiellaceae
	77ec8accf24533d8bf736e0a18f3c62b	0.781736	0.005	0	0	8.78511e-06	0	Bacteria	TM7	TM7-1
Efts	7850723d7f1215aebb8ab9721c04c497	0.440959	0.005	0	0	7.02809e-05	0	Bacteria	Proteobacteria	Alphaproteobacteria	Rhizobiales	Hyphomicrobiaceae	Rhodoplanes
	7a21c9fea813dd4d7670e06c68be9aa7	0.912871	0.005	0	0	0	2.94559e-05	Bacteria	Proteobacteria	Gammaproteobacteria	Legionellales
	7b4bb1abb08eb0fac4e883943febf8c1	0.57735	0.005	0	8.34585e-06	0	0	Bacteria	Proteobacteria	Alphaproteobacteria	Rickettsiales
	7b4e54b3fc967720478049e32e59c31a	0.552771	0.005	0	0	0.00110692	0.000824767	Bacteria	Actinobacteria	Thermoleophilia	Solirubrobacterales
	7b993faf9b7ddf97fb293232142224d4	0.5	0.005	0	0	0	1.96373e-05	Bacteria	Bacteroidetes	Cytophagia	Cytophagales	Cytophagaceae
	7bdb0ce6989d8d7dbca2a449f4ebefc8	0.57735	0.005	0	0	6.14958e-05	0	Bacteria	Firmicutes	Clostridia	Clostridiales	Ruminococcaceae	Oscillospira
	7dc6a1f5d20cb072d8f7e2463c909ea9	0.527046	0.005	0	0	1.75702e-05	0	Bacteria	Proteobacteria	Betaproteobacteria
	7e7b1130572adc47a0d2b3b4bd9d91a5	0.927961	0.005	0	0	0	0.000127642	Bacteria	Proteobacteria	Alphaproteobacteria	Rhizobiales	Bradyrhizobiaceae
	7ea68727c4e0241bdd33c1ec09ef87bb	0.408248	0.005	0	0	8.78511e-06	0	Bacteria	Proteobacteria	Betaproteobacteria
	7f34cff1f964adfd0214ffdcce8ea7f9	0.552771	0.005	0	0	0.000122992	0	Bacteria	Bacteroidetes	[Saprospirae]	[Saprospirales]	Chitinophagaceae
	7fef7ac5a114bcf4f5171add33caac2a	0.687184	0.005	0	3.33834e-05	0	0	Bacteria	Verrucomicrobia	[Methylacidiphilae]	Methylacidiphilales	LD19
	802ee9764e76d0872a9892cdfeb43ef6	0.866025	0.005	2.78195e-05	0	0	0	Bacteria	Lentisphaerae	[Lentisphaeria]	Victivallales	Victivallaceae
	8051b49463d0554d902f27eaa3ea7a50	0.816497	0.005	0	0	1.75702e-05	0	Bacteria	Proteobacteria	Deltaproteobacteria	Bdellovibrionales	Bdellovibrionaceae	Bdellovibrio
	805e633f669e5e954d57037440aa8f67	0.62361	0.005	0	2.50376e-05	0	0	Bacteria	Planctomycetes	Planctomycetia	Pirellulales	Pirellulaceae
	80a305cdd00e92a1ec31e49726e5c579	0.5	0.005	0	0	7.02809e-05	0	Bacteria	Proteobacteria	Gammaproteobacteria	Xanthomonadales	Xanthomonadaceae	Luteimonas
	80de49cbc8f08c58da38849bafad2f87	0.5	0.005	0	0	0	0	Bacteria	Firmicutes	Clostridia	Clostridiales	Lachnospiraceae
	80f2c70db5de14b0d28d768354709385	0.880956	0.005	0	0	0	1.96373e-05	Bacteria	Proteobacteria	Gammaproteobacteria	Legionellales	Coxiellaceae
	81425255b4d7b1ba769e132484854f9a	0.440959	0.005	5.5639e-05	0.000901352	0	0	Bacteria	Proteobacteria	Alphaproteobacteria	Rhizobiales	Xanthobacteraceae
	816ed57ea0059f39b991811f69ffa36d	0.471405	0.005	0	0	2.63553e-05	0	Bacteria	Proteobacteria	Gammaproteobacteria	Methylococcales	Crenotrichaceae	Crenothrix
	818fb549b5ef05235c04cfc5b6cf526f	0.527046	0.005	0	0	2.63553e-05	0	Bacteria	Bacteroidetes	Cytophagia	Cytophagales	Cytophagaceae	Hymenobacter
	83a2a3ee92c97180e3c40857a92e5ecf	0.527046	0.005	0	0	0.000105421	0	Bacteria	Actinobacteria	Thermoleophilia	Solirubrobacterales
	84ec1646f1284929f473dcd5182ba3a5	0.552771	0.005	0	0	8.78511e-06	0	Bacteria	Verrucomicrobia	[Methylacidiphilae]	Methylacidiphilales
	85409e187365c76e8fd9d9995faf3a9f	0.527046	0.005	0	0	0	5.89119e-05	Bacteria	Proteobacteria	Deltaproteobacteria	Myxococcales	Haliangiaceae
	8635f4deabdf5269a43072d7ed4fdf3c	0.957427	0.005	9.27317e-06	0	0	0	Bacteria	Proteobacteria	Betaproteobacteria	Ellin6067
	867abad3852b604e9b96f8a4dcd03c65	0.912595	0.005	0	0	0	0	Bacteria	Proteobacteria	Alphaproteobacteria	Rhodobacterales	Rhodobacteraceae	Rubellimicrobium
	870d71aa177d39506fe03f91e7804047	0.799305	0.005	0	0	1.75702e-05	0.000255285	Bacteria	Proteobacteria	Alphaproteobacteria	Rhodobacterales	Rhodobacteraceae
	89b779b9ed84e24ff0633ee772e83b3c	0.408248	0.005	0	0	3.51404e-05	0	Bacteria	Bacteroidetes	[Saprospirae]	[Saprospirales]
	8b4ea65f891ce5b47ef5ab75ff56499f	0.666667	0.005	0	8.34585e-06	0	0	Bacteria	Gemmatimonadetes	Gemmatimonadetes	KD8-87
	8c00569991341a9c5d6968a5581d70f2	0.707107	0.005	0	0	8.78511e-06	0.000265104	Bacteria	Actinobacteria	Actinobacteria	Actinomycetales	Nocardioidaceae	Nocardioides	plantarum
	8c1bbc5d6de17fe12a8c79361008525c	0.527046	0.005	0	0	8.78511e-06	0	Bacteria	Acidobacteria	Solibacteres	Solibacterales
	8ca47e3f7a6d3e6bf8ee598100421cbc	1	0.005	0	0	0	1.96373e-05	Bacteria	Chloroflexi	Thermomicrobia	JG30-KF-CM45
	8cd7646d4eee2b702e680c9a36aa93ee	0.5	0.005	0	0	8.78511e-06	9.81865e-06	Bacteria	WPS-2
	8da0979ec775d2731ac811894b916e1e	0.440959	0.005	0	0	1.75702e-05	0	Bacteria	Verrucomicrobia	[Spartobacteria]	[Chthoniobacterales]	[Chthoniobacteraceae]
	8df2a0e35b678e87493947ef48e73980	0.707107	0.005	0	0	0	1.96373e-05	Bacteria	Proteobacteria	Deltaproteobacteria	Myxococcales
	8e1e1e5185bdb9f9e90cc41149c5bf3f	0.745356	0.005	0	0	0	0	Bacteria	Bacteroidetes	Cytophagia	Cytophagales	Cytophagaceae	Spirosoma
	8e21d64094bc755bf2c44fba1f4bc4fe	0.707107	0.005	0	0	0.000114206	0	Bacteria	Bacteroidetes	[Saprospirae]	[Saprospirales]	Chitinophagaceae
	8e8651f9cbe508189ebf0e36a8cb052b	0.527046	0.005	0.000213283	5.8421e-05	0	0	Bacteria	Proteobacteria	Betaproteobacteria	Burkholderiales	Comamonadaceae	Pelomonas
	8f09bac714c02dc9415770271349dc99	0.849837	0.005	0	0	1.75702e-05	0	Bacteria	TM6	SJA-4
	8f496bedd06ec30e808cda1970316225	0.440959	0.005	0	0	8.78511e-05	7.85492e-05	Bacteria	Proteobacteria	Gammaproteobacteria	Xanthomonadales	Xanthomonadaceae	Rhodanobacter
	90d60b275e7c44109d6e5206c48be942	0.971825	0.005	0	0	2.63553e-05	0	Bacteria	Bacteroidetes	Sphingobacteriia	Sphingobacteriales
	92280cb27b0a97b2163a1e187b675c0c	0.881917	0.005	0	8.34585e-06	0	0	Bacteria	Verrucomicrobia	Verrucomicrobiae	Verrucomicrobiales	Verrucomicrobiaceae	Prosthecobacter
	929d9a7f88bd83bc06d889c356d9a13e	0.981255	0.005	7.41854e-05	0	0	0	Bacteria	Acidobacteria	Acidobacteria-6	iii1-15
	96a0375319176819bf705b9a499aa3b9	0.440959	0.005	0	0	0	0	Bacteria	Proteobacteria	Alphaproteobacteria	Sphingomonadales	Sphingomonadaceae	Sphingomonas
Efts	96b9c110f50b6cb2c77c28862b0f6bfe	0.666667	0.005	0	0	0	3.92746e-05	Bacteria	Proteobacteria	Deltaproteobacteria	Myxococcales
	99e3988685cbf2057f848167c434b748	0.5	0.005	0	7.51127e-05	0	0	Bacteria	Proteobacteria	Betaproteobacteria	Burkholderiales	Comamonadaceae
	9b3f551ace0ff57ae86ec5e1041cdcdb	0.552771	0.005	0	0	3.51404e-05	0	Bacteria	Acidobacteria	Acidobacteria-6	iii1-15
	9b770849077f23edbbd28f402d79f3f2	0.62361	0.005	0	2.50376e-05	0	0	Bacteria	Proteobacteria	Alphaproteobacteria	Rickettsiales
	9bd37fb2c0d65f111d270dae3da819c9	0.687134	0.005	4.63658e-05	0	0	0	Bacteria	Proteobacteria	Deltaproteobacteria	Desulfobacterales	Desulfobacteraceae	Desulfococcus
	9bd4fec2beb84206d93756a4bffd221c	0.471405	0.005	0	0	8.78511e-06	0	Bacteria	Actinobacteria	MB-A2-108	0319-7L14
	9c6fba5073178ddcfceb388ba50e74bf	0.815166	0.005	3.70927e-05	0	0	0	Bacteria	Bacteroidetes	[Saprospirae]	[Saprospirales]	Chitinophagaceae	Sediminibacterium
	9d8f0121303a12e83cc450c0f854f047	0.986013	0.005	0	0	0	1.96373e-05	Bacteria	Bacteroidetes	Sphingobacteriia	Sphingobacteriales
	9dbe74d9725508672f27037bb7a1fb63	0.471405	0.005	0	0	0.000149347	1.96373e-05	Bacteria	Proteobacteria	Betaproteobacteria	Rhodocyclales	Rhodocyclaceae	Uliginosibacterium
	9f475994a778639167c51d545e14d35b	0.600925	0.005	0	5.8421e-05	0	0	Bacteria	Proteobacteria	Alphaproteobacteria	Sphingomonadales	Sphingomonadaceae
	a012e99d05636f65489e805ef76f1a9f	0.440959	0.005	0	0	0	9.81865e-06	Bacteria	Proteobacteria
	a25ffb1b91510136ced2165058eb984e	0.707107	0.005	0	0	7.02809e-05	0.000117824	Bacteria	Bacteroidetes	Sphingobacteriia	Sphingobacteriales	Sphingobacteriaceae	Mucilaginibacter	jinjuensis
	a27c0544a0789a4e34dc33c69ff79640	0.600925	0.005	0	0	3.51404e-05	0	Bacteria	Proteobacteria	Deltaproteobacteria	Bdellovibrionales	Bacteriovoracaceae	Peredibacter	starrii
	a2973d473f8802a66a364d340bd7e411	0.645497	0.005	0	0	0	1.96373e-05	Bacteria	Proteobacteria	Betaproteobacteria	A21b	EB1003
	a4828ef2e4d1aa99fa82b3a4a85449b7	0.408248	0.005	0	0	0	0.000176736	Bacteria	Actinobacteria	Actinobacteria	Actinomycetales
	a52255994d232c01a6d8eaffc321bd0a	0.471405	0.005	8.34585e-05	0	0	0	Bacteria	Proteobacteria	Betaproteobacteria	Rhodocyclales	Rhodocyclaceae
	a6d4742d8c802171498b62b6d79b1764	0.763763	0.005	0	0	8.78511e-06	0	Bacteria	Bacteroidetes	Cytophagia	Cytophagales	Flammeovirgaceae	Marinoscillum
	a7169bcdeb455242621613a0e228009d	0.763763	0.005	0	0	4.39255e-05	0	Bacteria	Proteobacteria	Deltaproteobacteria	Myxococcales	Cystobacteraceae	Cystobacter
	a8b40f00ce858f3eb4d30bf7b9d5fa85	0.666667	0.005	0	0	1.75702e-05	5.89119e-05	Bacteria	Proteobacteria	Alphaproteobacteria	Caulobacterales	Caulobacteraceae
	aa100e8e1c6b32e7724f68e1d9b212cd	0.666667	0.005	9.27317e-06	0	0	0	Bacteria	Proteobacteria	Deltaproteobacteria	Desulfovibrionales	Desulfovibrionaceae
	ab33e031abb200a86ae938573cd32bea	0.57735	0.005	0	0	8.78511e-06	0	Bacteria	Proteobacteria	Alphaproteobacteria	Rhizobiales
	ab709216e43cacfceb24b1f7456b102a	0.471405	0.005	0	0.000534135	0.000360189	0.000559663	Bacteria	Proteobacteria	Betaproteobacteria	Burkholderiales	Comamonadaceae	Methylibium
	ac26e3f2d38fbd07d68b9a5845a17170	0.5	0.005	0	0	3.51404e-05	0	Bacteria	Proteobacteria	Alphaproteobacteria	Rhizobiales	Methylocystaceae
	ad574a0549476e3fe09be14e6cbee475	0.600925	0.005	0	0	0	3.92746e-05	Bacteria	Bacteroidetes	[Saprospirae]	[Saprospirales]	Chitinophagaceae
	ad60e26c25dca0db8c328a4c5b89d4c4	0.687184	0.005	0	0	0	6.87305e-05	Bacteria	Verrucomicrobia	[Spartobacteria]	[Chthoniobacterales]	[Chthoniobacteraceae]	Chthoniobacter
	ad6b6a41b5b8b1de4bb3bd273ad6e8ee	0.527046	0.005	0	0	0	9.81865e-06	Bacteria	Proteobacteria
	ad7f896aab57b8119c24aed73ca1bfe2	0.471405	0.005	0	0	0	0	Bacteria	Proteobacteria	Betaproteobacteria	Burkholderiales	Comamonadaceae	Acidovorax	facilis
	b021e462c13785b8b7a719136ff3f0e8	0.440959	0.005	0	0	7.02809e-05	0	Bacteria	Proteobacteria	Alphaproteobacteria	Sphingomonadales	Sphingomonadaceae	Novosphingobium
	b0f712f2f5d21de6cd88ef7efe9dbcf8	0.552771	0.005	0	8.34585e-06	0	0	Bacteria	Proteobacteria	Alphaproteobacteria	Rickettsiales
	b252eef92908729c14e92e9b497fbd52	0.781736	0.005	0	2.50376e-05	0	0	Bacteria	OD1	ZB2
	b2cf630d16e9ddfff83403c15de87236	0.726483	0.005	8.34585e-05	0	0	0	Bacteria	Actinobacteria	Actinobacteria	Actinomycetales	Microbacteriaceae
	b475aee4a52494edbb41df45d990a103	0.5	0.005	0	0	8.78511e-06	0	Bacteria	Planctomycetes	Planctomycetia	Pirellulales	Pirellulaceae
	b4969d54cd621786e6e113773c8d4d3e	0.552771	0.005	0	0	8.78511e-06	0	Bacteria	Proteobacteria	Betaproteobacteria
	b4d21b5f308bea272dde40320b98078c	0.726483	0.005	0	0	6.14958e-05	0	Bacteria	OD1	ZB2
	b57744bd30af9f7a4d538d0aba27596b	0.9061	0.005	0	0	5.27106e-05	0	Bacteria	Chloroflexi	TK10	B07_WMSP1	FFCH4570
	b5c5886ff266ea4b0929cabe7b6e8329	0.927961	0.005	3.70927e-05	0	0	0	Bacteria	Proteobacteria	Deltaproteobacteria	Syntrophobacterales	Syntrophaceae
	b5f58c8dccdb4e50da75cd97775f1b9a	0.57735	0.005	0	0	0	0	Bacteria	Proteobacteria	Gammaproteobacteria	Aeromonadales	Aeromonadaceae	Aeromonas
	b745447d4de2eb38db299ba2cccd8ab4	0.5	0.005	0	0	0.000140562	0	Bacteria	Firmicutes	Bacilli	Lactobacillales	Enterococcaceae	Enterococcus
	b8721b8b0e07b6f1b463dc3681fcca7f	0.799305	0.005	0	0	6.14958e-05	0	Bacteria	Proteobacteria	Deltaproteobacteria	MIZ46
	b94769eb72718a0c512ade94384e3902	0.471405	0.005	0	0	0.000105421	0	Bacteria	Actinobacteria	Acidimicrobiia	Acidimicrobiales
	b9781e39f4300fcfc6d995cf5df79388	0.897527	0.005	0	0	0	9.81865e-06	Bacteria	Bacteroidetes	[Saprospirae]	[Saprospirales]	Chitinophagaceae
	b9efb7355cc4dbe310160baa54eb175a	0.57735	0.005	0	0	3.51404e-05	0	Bacteria	Bacteroidetes	Cytophagia	Cytophagales	Cytophagaceae	Spirosoma
	b9fcec01f1c5272ff219ee681eb39d58	0.5	0.005	0	0	9.66362e-05	0	Bacteria	Verrucomicrobia	[Spartobacteria]	[Chthoniobacterales]	[Chthoniobacteraceae]	Chthoniobacter
Efts	bc03a200af2224fb2a163c73b8d01417	0.527046	0.005	0	0	2.63553e-05	4.90932e-05	Bacteria	Planctomycetes	Planctomycetia	Pirellulales	Pirellulaceae
	bc9ed4f83efef9b2aeded4ed936b7ec9	0.408248	0.005	0	0	8.78511e-06	0	Bacteria	Actinobacteria	Thermoleophilia	Gaiellales	AK1AB1_02E
	bfb758aa28184610485715737a961d56	0.471405	0.005	0	0	4.39255e-05	0	Bacteria	Bacteroidetes	[Saprospirae]	[Saprospirales]	Chitinophagaceae
	bffbcb58184abaea7e1080b5d41454a3	0.57735	0.005	0	0	3.51404e-05	0	Bacteria	Bacteroidetes	Sphingobacteriia	Sphingobacteriales	Sphingobacteriaceae
	c0478c7e7076270b286e22b89e9c1e9a	0.440959	0.005	0.000166917	0	0.000491966	0	Bacteria	Proteobacteria	Gammaproteobacteria	Pseudomonadales	Pseudomonadaceae	Pseudomonas
	c080d00c26cab86ae4100ef4ac5a97ba	0.471405	0.005	0	0	2.63553e-05	0	Bacteria	Proteobacteria	Deltaproteobacteria	Spirobacillales
	c0db5dd4d524f7df051bfb554a485d70	0.62361	0.005	0	0	0.000579817	0.000598938	Bacteria	Acidobacteria	Acidobacteriia	Acidobacteriales	Acidobacteriaceae	Edaphobacter
	c1358a30f69afbac0f8af7c13b0c543b	0.527046	0.005	9.27317e-06	0	0	0	Bacteria	Bacteroidetes	Bacteroidia	Bacteroidales	SB-1
	c24566a5608dfb7479ce14051e67420f	0.471405	0.005	0	0	0	0	Bacteria	Proteobacteria	Gammaproteobacteria	Enterobacteriales	Enterobacteriaceae
	c2960cc0f8476eed1cedbd100a120699	0.57735	0.005	0	0	1.75702e-05	0	Bacteria	Proteobacteria	Gammaproteobacteria	Legionellales
	c2eba29897435c6a56ccab3f98c0b4da	0.799305	0.005	0	0	9.66362e-05	0	Bacteria	Proteobacteria	Alphaproteobacteria	Rhizobiales	Hyphomicrobiaceae	Rhodoplanes
	c34b1187d20e3c466b68220587faafef	0.745356	0.005	0	0	8.78511e-06	0	Bacteria	Planctomycetes	Planctomycetia	Gemmatales	Gemmataceae
	c3af3ad5730efb9e42827fde8bbfe0c8	0.552771	0.005	0	0	0	6.87305e-05	Bacteria	Proteobacteria	Betaproteobacteria	Burkholderiales	Oxalobacteraceae
	c3b9e9a07d3524d9447dfcd38e89a000	0.707107	0.005	0	0	0	4.90932e-05	Bacteria	Proteobacteria	Alphaproteobacteria	Rhodospirillales	Acetobacteraceae
	c4a12a510cfbd7f260d9b002f89ade00	0.408248	0.005	0	8.34585e-06	0	0	Bacteria	Proteobacteria	Gammaproteobacteria
	c53215f72a5f346870f7e81352cdef29	0.763763	0.005	1.85463e-05	0	0	0	Bacteria	Proteobacteria	Alphaproteobacteria	Rhizobiales	Hyphomicrobiaceae
	c540fefa822da874b7edb68d9ee89695	0.763763	0.005	0	0	1.75702e-05	0	Bacteria	Proteobacteria	Alphaproteobacteria	BD7-3
	c59f9249918c76c06eb20572af5fb4a5	0.408248	0.005	0	0	0	0	Bacteria	Bacteroidetes	Flavobacteriia	Flavobacteriales	Flavobacteriaceae	Flavobacterium	succinicans
	c5ab708777a7c47fd667316b04fa99bf	0.57735	0.005	0	0	0	6.87305e-05	Bacteria	Proteobacteria	Alphaproteobacteria
	c5ade28864145995edec9b46da821f16	0.471405	0.005	0	0	0	0	Bacteria	Verrucomicrobia	Verrucomicrobiae	Verrucomicrobiales	Verrucomicrobiaceae	Prosthecobacter	debontii
	c68c29d09b76c6738c7e138485cb0638	0.5	0.005	0	0	1.75702e-05	0	Bacteria	Actinobacteria	Acidimicrobiia	Acidimicrobiales
	c6a71d15a6d67a0d418d09f523cb6194	0.552771	0.005	0	0	4.39255e-05	0.00014728	Bacteria	Proteobacteria	Alphaproteobacteria	Rhodospirillales	Acetobacteraceae
	c6f4727653521b499e5a13115e414c68	0.600925	0.005	0	0	0	9.81865e-06	Bacteria	Proteobacteria	Deltaproteobacteria	Spirobacillales
	c7b4cb7f9ecad4b50145588f112dfb6d	0.527046	0.005	0	0	3.51404e-05	0	Bacteria	Proteobacteria	Alphaproteobacteria	Caulobacterales	Caulobacteraceae
	c7db35780c2458b2e8e9b33c048c057c	0.600925	0.005	0	0	0	9.81865e-06	Bacteria	Proteobacteria	Alphaproteobacteria
	c7f2125c1668179139f07e2098d87033	0.5	0.005	9.27317e-06	0	0	0	Bacteria	Bacteroidetes	Sphingobacteriia	Sphingobacteriales
	c847a1ece6867df4b6d8cdd008c9bb92	0.5	0.005	0	0	1.75702e-05	0	Bacteria	Proteobacteria	Deltaproteobacteria	Spirobacillales
	c95ae406e809bf890d9c57ac747a1904	0.527046	0.005	0	0	0	0	Bacteria	Verrucomicrobia	Verrucomicrobiae	Verrucomicrobiales	Verrucomicrobiaceae	Luteolibacter
	c9c6bd7530c24a86e53b584435ed482a	0.5	0.005	0	0	0.000465611	0	Bacteria	Actinobacteria	Actinobacteria	Actinomycetales	Pseudonocardiaceae	Pseudonocardia
	cc8f50db69e88a3bc70597ec626a997c	0.687184	0.005	0	1.66917e-05	0	0	Bacteria	GN02	BD1-5
	cc950e82a489ac26feefd26c69151db0	0.600925	0.005	6.49122e-05	0	0	0	Bacteria	Proteobacteria	Betaproteobacteria	Rhodocyclales	Rhodocyclaceae	Dechloromonas
	cdd6513718697663c1e8504eeb137690	0.552771	0.005	0	0	8.78511e-06	0	Bacteria	Bacteroidetes	[Saprospirae]	[Saprospirales]	Chitinophagaceae
	cde3a3fcde90d3e34f96a0460ffb799b	0.527046	0.005	0.000343107	0.000567518	0	0	Bacteria	Actinobacteria	Actinobacteria	Actinomycetales	ACK-M1
	ce496d9816d8c54ceb73c1526258984a	0.57735	0.005	0	0	1.75702e-05	3.92746e-05	Bacteria	Bacteroidetes	[Saprospirae]	[Saprospirales]	Chitinophagaceae
	cee45031b2074dc0b2b103cd30b634b9	0.62361	0.005	0	0	4.39255e-05	0	Bacteria	Proteobacteria	Alphaproteobacteria	Ellin329
	cfa5d9927be5f91b9a210c47d4fa57e4	0.552771	0.005	0	0	0.000105421	0.000392746	Bacteria	Proteobacteria	Alphaproteobacteria	Rhizobiales	Hyphomicrobiaceae	Hyphomicrobium
	d0099ee91dbd9830ee9ca81d0ee85747	0.849837	0.005	0	0	0	3.92746e-05	Bacteria	Verrucomicrobia	Verrucomicrobiae	Verrucomicrobiales	Verrucomicrobiaceae
	d0811aea45b2734c3fae658d086f6815	0.816497	0.005	0	0	0	0.000137461	Bacteria	Bacteroidetes	Flavobacteriia	Flavobacteriales	Flavobacteriaceae	Flavobacterium
	d09104c69eff0eda3339818ef530f905	0.763763	0.005	0	0	0	0	Bacteria	Proteobacteria	Alphaproteobacteria	Rhodobacterales	Rhodobacteraceae	Paracoccus
	d1f00c6a54d53cdbc1d8211bd9eaeea1	0.5	0.005	0	0	0.000272338	0	Bacteria	Proteobacteria	Gammaproteobacteria	Xanthomonadales	Sinobacteraceae	Panacagrimonas	perspica
	d217832c66fe27cf3ec550f2a5cbeb6e	0.527046	0.005	0	0	0.000298694	0	Bacteria	Proteobacteria	Alphaproteobacteria	Rhodospirillales	Acetobacteraceae
	d269a2365f5e0c51faad3d4c14e17278	0.781736	0.005	0	0	7.02809e-05	0.000265104	Bacteria	Proteobacteria	Alphaproteobacteria	Rhizobiales	Methylocystaceae
	d3e41f41f121300d18905ec2ad974249	0.666667	0.005	2.78195e-05	0	0	0	Bacteria	Spirochaetes	[Brevinematae]	[Brevinematales]
Efts	d52c105b9586ddf8b1adf5800d7820db	0.600925	0.005	0	0	0	0	Bacteria	Proteobacteria	Alphaproteobacteria	Rhodospirillales	Rhodospirillaceae	Reyranella	massiliensis
	d59cb4a9ba3a9b3f72f0bc1be6613e1f	0.471405	0.005	0	0	8.78511e-06	0	Bacteria	Firmicutes	Clostridia	Clostridiales	Lachnospiraceae	Epulopiscium
	d5e72dec53034d931e0fe8b052da78e6	0.57735	0.005	0	0	6.14958e-05	0	Bacteria	Bacteroidetes	[Saprospirae]	[Saprospirales]	Chitinophagaceae
	d6a1e5df23dab51b7a8d3f3f3f883b9a	0.471405	0.005	0	0	1.75702e-05	0	Bacteria	Bacteroidetes	Flavobacteriia	Flavobacteriales	Flavobacteriaceae	Flavobacterium
	d7237d386cc65d193131dbb032418f74	0.707107	0.005	0	0	0	0.00014728	Bacteria	Bacteroidetes	Sphingobacteriia	Sphingobacteriales	Sphingobacteriaceae	Mucilaginibacter	gracilis
	d73b0ebe39d851badeeb48825060a882	0.440959	0.005	8.34585e-05	4.17293e-05	0	0	Bacteria	Proteobacteria	Betaproteobacteria	Burkholderiales	Oxalobacteraceae
	d8d17722d51b2151784d9cbb05d8b18a	0.707107	0.005	0	0.000150225	0	0	Bacteria	Bacteroidetes	[Saprospirae]	[Saprospirales]
	d93710531847e0d902d724e2e85c7c6c	0.5	0.005	0	0	8.78511e-06	0	Bacteria	Bacteroidetes	Sphingobacteriia	Sphingobacteriales
	da60691a3e79872fb2754ccfdb31d19a	0.57735	0.005	0	0	3.51404e-05	0	Bacteria	Proteobacteria	Alphaproteobacteria	Rhodospirillales	Acetobacteraceae
	daaa75e1adbc2f3673e04b4273b90056	0.552771	0.005	0.000222556	0.000166917	0	0	Bacteria	Proteobacteria	Betaproteobacteria	Methylophilales	Methylophilaceae
	dc1dd7179728afa0c951e336754a165b	0.471405	0.005	0	0	0	0	Bacteria	Bacteroidetes	Cytophagia	Cytophagales	Cytophagaceae	Flectobacillus
	dc5030eb18fe395a50b8235f2e583dbd	0.701402	0.005	0	0	1.75702e-05	0	Bacteria	Bacteroidetes	Flavobacteriia	Flavobacteriales	Cryomorphaceae	Fluviicola
	dd553b9af6eac132f3d562d9f4b3c2fb	0.866025	0.005	0	0	7.9066e-05	0	Bacteria	Proteobacteria	Deltaproteobacteria	Myxococcales	Haliangiaceae
	de3f174f5193e6d67fbefe4dd3e8d924	0.927961	0.005	0	0	2.63553e-05	0	Bacteria	Planctomycetes	Phycisphaerae	WD2101
	de9b0aab16bf41da5b15d7b21f493263	0.600925	0.005	1.85463e-05	0	0	0	Bacteria	Bacteroidetes	Cytophagia	Cytophagales	Cytophagaceae
	df645b715925c224350393212de6355f	0.552771	0.005	3.70927e-05	0	0	0	Bacteria	Acidobacteria	Holophagae	Holophagales	Holophagaceae
	dfa14e131557ba7faed609001fb41182	0.726483	0.005	0	0.00010015	0	0	Bacteria	Proteobacteria	Gammaproteobacteria	Enterobacteriales	Enterobacteriaceae
	e12579d5bef937ef880aa04d046bade8	0.440959	0.005	0	0	1.75702e-05	0	Bacteria	TM7	SC3
	e24d65113bb4dab153ec7b2c1742f6ca	0.471405	0.005	0	0	0	1.96373e-05	Bacteria	Bacteroidetes	Sphingobacteriia	Sphingobacteriales
	e28543b8a97aa4035e3e34d565404425	0.471405	0.005	0	0	8.78511e-06	0	Bacteria	Gemmatimonadetes	Gemmatimonadetes	Gemmatimonadales
	e5701abae521c279d3c45df09d57b2db	0.707107	0.005	0	0	2.63553e-05	0	Bacteria	Proteobacteria	Gammaproteobacteria	Legionellales	Legionellaceae
	e57633ea74c4b0e29d298675a7507dcb	0.62361	0.005	0	0	0	0	Bacteria	Proteobacteria	Alphaproteobacteria	Rhizobiales	Rhizobiaceae	Kaistia
	e583c466bec1e423da089cb4a74e64c2	0.745356	0.005	0	0	0	9.81865e-06	Bacteria	Proteobacteria	Alphaproteobacteria	Rhizobiales	Bradyrhizobiaceae
	e6c271f6902231bce85cc9af51729c94	0.5	0.005	0	1.66917e-05	0	0	Archaea	Euryarchaeota	Methanomicrobia	Methanomicrobiales	Methanospirillaceae	Methanospirillum
	e6e57c26107207468660e16e3f0881cd	0.849837	0.005	0	0	2.63553e-05	0	Bacteria	Actinobacteria	Thermoleophilia	Gaiellales	AK1AB1_02E
	e6ee376e777f740edc3a53697ed263bd	0.408248	0.005	2.78195e-05	0	0	0	Bacteria	Proteobacteria	Deltaproteobacteria	Desulfovibrionales	Desulfovibrionaceae	Desulfovibrio	putealis
	e758a3da6a00db79c3ae3fba1219772c	0.726483	0.005	0	0	0	0	Bacteria	Firmicutes	Bacilli	Bacillales	Paenibacillaceae	Paenibacillus
	e795fed13ead27da7c3bedd15b4a59c1	0.57735	0.005	0	0.000141879	0.000184487	0	Bacteria	Acidobacteria	Holophagae	Holophagales	Holophagaceae	Geothrix
	e84dc215f92eaccbbef12041d1664dff	0.5	0.005	0	0	8.78511e-06	0	Bacteria	Chloroflexi	Chloroflexi	AKIW781
	e907c08afc269d0af44f5c96e61bac60	0.471405	0.005	0	0	0.000193272	0	Bacteria	Bacteroidetes	Sphingobacteriia	Sphingobacteriales	Sphingobacteriaceae
	ea6b99f6643710da76fcb85758e2c871	0.816497	0.005	0	0	3.51404e-05	6.87305e-05	Bacteria	Proteobacteria	Deltaproteobacteria	Myxococcales
	ebf3a2e4e0237fce3b7c8344a74a7e58	0.552771	0.005	0	0	0.000122992	0	Bacteria	Acidobacteria	[Chloracidobacteria]	RB41	Ellin6075
	ec46ed232b3d49189b8ce6c3539c9c8e	0.799305	0.005	0	0	5.27106e-05	0.000108005	Bacteria	Proteobacteria	Alphaproteobacteria
	ec7536de0bb50c3428464590664daeae	0.726483	0.005	0	0	0	0	Bacteria	Proteobacteria	Betaproteobacteria	Methylophilales	Methylophilaceae	Methylotenera	mobilis
	ed9349b37a820bf201fcbb7971e2bee6	0.527046	0.005	0	0	0	8.83678e-05	Bacteria	Chlamydiae	Chlamydiia	Chlamydiales	Parachlamydiaceae	Candidatus Protochlamydia
	edd30ea46700d97d9c5eb0e8775b8ab7	0.527046	0.005	0	0	6.14958e-05	0	Bacteria	Actinobacteria	Acidimicrobiia	Acidimicrobiales	EB1017
	ee76c4ad8583247d5ec754a8923a5994	0.666667	0.005	0	0	2.63553e-05	0	Bacteria	Actinobacteria	Actinobacteria	Actinomycetales	Micromonosporaceae
	eeb073acc8c79cef49a0102de04f291f	0.971825	0.005	0	0	0	0	Bacteria	Firmicutes	Bacilli	Bacillales	Bacillaceae
	ef01c52252f2682043f7cd668db5035d	0.440959	0.005	0	0	0.000105421	0	Bacteria	Actinobacteria	Acidimicrobiia	Acidimicrobiales	EB1017
	f0b16a7c236ebdccf15c4146c0cf642d	0.57735	0.005	0	0	0	0	Bacteria	Spirochaetes	Spirochaetes	Spirochaetales	Spirochaetaceae	Treponema
	f0b6a95cfa37b7a3d3ffcd3fda2b3f04	0.527046	0.005	0	0	7.9066e-05	3.92746e-05	Bacteria	Acidobacteria	Acidobacteriia	Acidobacteriales	Acidobacteriaceae	Acidicapsa	borealis
	f1a1d9773817b87c9cb41b1ff4c77833	0.5	0.005	0	0	0	2.94559e-05	Bacteria	Proteobacteria	Gammaproteobacteria	Legionellales	Legionellaceae	Legionella
	f354d4527d83c0342cf74a35cf08bf0a	0.471405	0.005	0	0	0.000114206	0	Bacteria	Planctomycetes	Planctomycetia	Gemmatales	Isosphaeraceae
Efts	f6bca1ba3067faca19d855615d4281ce	0.5	0.005	0	0	2.63553e-05	0	Bacteria	Acidobacteria	iii1-8	32-20
	f7a30b939c4a85d3c2092dda6c4fd1da	0.57735	0.005	0	0	5.27106e-05	0	Bacteria	Proteobacteria	Alphaproteobacteria	Rickettsiales
	f87ee48b8e2937234bf64126f7f517ac	0.440959	0.005	0	0	0	0	Bacteria	Proteobacteria	Betaproteobacteria	Neisseriales	Neisseriaceae	Iodobacter	fluviatilis
	f88ff3e97d9522ccf31333d5ed927bb0	0.5	0.005	0	0	0	1.96373e-05	Bacteria	Proteobacteria	Alphaproteobacteria
	f9a6d4fb4aca5eb74acb2c747c6fbd9d	0.866025	0.005	0	0	6.14958e-05	0.00021601	Bacteria	Bacteroidetes	Sphingobacteriia	Sphingobacteriales	Sphingobacteriaceae	Sphingobacterium	faecium
	fa6ac6a5e65cfd72624299e58d9b7020	0.527046	0.005	0	0	1.75702e-05	0	Bacteria	Bacteroidetes	[Saprospirae]	[Saprospirales]	Chitinophagaceae
	faa3a0994f5523914378c93b39ef6595	0.645497	0.005	0	0	0	0	Bacteria	Proteobacteria	Alphaproteobacteria	Rhizobiales	Xanthobacteraceae	Azorhizobium
	fca9741d7bcdc137ad78a45a0f50c3b6	0.763763	0.005	2.78195e-05	0	0	0	Bacteria	Proteobacteria	Deltaproteobacteria	Myxococcales	Myxococcaceae	Anaeromyxobacter
	fcb9dde5a09a6a632f52620b151ff5b8	0.726483	0.005	0	0	0	1.96373e-05	Bacteria	Bacteroidetes	Cytophagia	Cytophagales	Cytophagaceae	Dyadobacter
	fcd256b87f1e8d151209bdbaba0a9a9d	0.833333	0.005	0	0	0	5.89119e-05	Bacteria	Proteobacteria	Betaproteobacteria	Burkholderiales	Comamonadaceae
	fdd69a592cdc79db2e547fc4e38de6c6	0.881917	0.005	0	8.34585e-06	0	0	Bacteria	Proteobacteria	Gammaproteobacteria	Legionellales	Coxiellaceae
	fdfd6887bc3f622a35902aeac0353a2b	0.653886	0.005	0	0	0	0.000108005	Bacteria	Actinobacteria	Acidimicrobiia	Acidimicrobiales
	fea9a73729c41bce1bf030ad95251537	0.645497	0.005	0	8.34585e-06	0	0	Bacteria	Proteobacteria	Alphaproteobacteria	Rhizobiales
	feaf81f461f9a2a51e5359cb5b7e546c	0.666667	0.005	0	0	0.000105421	0.000422202	Bacteria	Proteobacteria	Deltaproteobacteria	Myxococcales	Haliangiaceae
	fed998f5a10e6bc08ccbb3db3c04cdc6	0.942809	0.005	0	0	8.78511e-05	0	Bacteria	Proteobacteria	Alphaproteobacteria	Sphingomonadales	Sphingomonadaceae	Sphingomonas	wittichii
	ff23d9fc7eb779f93aea7dab79c750c2	0.600925	0.005	0	1.66917e-05	0	0	Bacteria	Proteobacteria	Alphaproteobacteria
	ff82e8bb36b926bf6b59d7d3afcb5754	0.527046	0.005	0	2.50376e-05	0	0	Bacteria	Proteobacteria	Betaproteobacteria	Burkholderiales	Alcaligenaceae
	0052321af493a9f9c43468d6bdb11ac3	0.408248	0.01	0	0	8.78511e-06	0	Bacteria	Proteobacteria	TA18	CV90
	06f249e121d0aa52f0a23d83a77224e5	0.408248	0.01	0	0	0	6.87305e-05	Bacteria	Proteobacteria	Betaproteobacteria	Neisseriales	Neisseriaceae	Silvimonas	terrae
	0d87b112bc336b97248bf4757a668689	0.425719	0.01	0	0	8.78511e-06	0	Bacteria	Proteobacteria	Alphaproteobacteria	Rickettsiales
	0eb227d82e5e8d8dedb57250b7ed9576	0.5	0.01	0	0	2.63553e-05	0	Bacteria	Chlamydiae	Chlamydiia	Chlamydiales	Rhabdochlamydiaceae	Candidatus Rhabdochlamydia
	11f63e800d538ce61113253faf0f0363	0.440959	0.01	0	0	0	1.96373e-05	Bacteria	Proteobacteria	Deltaproteobacteria	Bdellovibrionales	Bdellovibrionaceae	Bdellovibrio	bacteriovorus
	12f9d6011c27f5f7e842cc10ff42093c	0.408248	0.01	0.00020401	0	0	0	Bacteria	Actinobacteria	Actinobacteria	Actinomycetales
	131d866b6a7e94fb91581c3949a8d8d4	0.408248	0.01	0	0	0	1.96373e-05	Bacteria	Bacteroidetes	Cytophagia	Cytophagales	Cytophagaceae	Hymenobacter
	14331f18e634d3684c9185733a8c7be7	0.57735	0.01	0	0	1.75702e-05	0	Bacteria	Proteobacteria	Alphaproteobacteria
	1b2bf738619e92e63d222e3d010f20ed	0.440959	0.01	0	0	0	3.92746e-05	Bacteria	Proteobacteria	Gammaproteobacteria	Xanthomonadales	Sinobacteraceae
	20ad5b343a158e617aa2f39adbf005b6	0.5	0.01	0	0	1.75702e-05	0	Bacteria	Proteobacteria	Alphaproteobacteria	Rickettsiales
	22d0ce457b2606ee94ce5ead360574bc	0.440959	0.01	0	0	8.78511e-06	0	Bacteria	Proteobacteria	Alphaproteobacteria	Rhizobiales	Bradyrhizobiaceae
	243541e1499a412bf63d7d17d3fb72f0	0.440959	0.01	0	0	0	2.94559e-05	Bacteria	Proteobacteria	Alphaproteobacteria	Rhizobiales	Methylocystaceae
	2639a2bf35ff00f36938cdcb126252c5	0.440959	0.01	0	0	8.78511e-06	0	Bacteria	Bacteroidetes	Bacteroidia	Bacteroidales
	26aa82b6e964a862ac418ba075bfb271	0.471405	0.01	0	1.66917e-05	0	0	Bacteria	OP3	BD4-9
	314bb64e5aa19b24d8989be1daf15e08	0.440959	0.01	0	0	0.000245983	0	Bacteria	Proteobacteria	Alphaproteobacteria	Rhodospirillales	Rhodospirillaceae
	31db0cf2ab6f6bb10d982f7be371baf8	0.372678	0.01	0	0	0	4.90932e-05	Bacteria	Proteobacteria	Gammaproteobacteria	Xanthomonadales	Sinobacteraceae	Nevskia
	3298a670bce92abe1ed8da51b23323cb	0.471405	0.01	0	0	0	0	Bacteria	Firmicutes	Bacilli	Lactobacillales	Lactobacillaceae	Lactobacillus	delbrueckii
	344b4841daa370f41389e7f1df520073	0.408248	0.01	2.78195e-05	0	0	0	Bacteria	Proteobacteria	Alphaproteobacteria	Rhizobiales	Methylocystaceae
	345dcc18d51f44572bd67c08e5e95b8b	0.408248	0.01	0	0	3.51404e-05	0	Bacteria	Actinobacteria	MB-A2-108	0319-7L14
	38bfbd3a2cf83da8fe03cea0f6b4f5f3	0.408248	0.01	0	0	2.63553e-05	0	Bacteria	Proteobacteria	Gammaproteobacteria
	3999bc22286b49fb0ea2b89740a4c8b4	0.408248	0.01	0	0	8.78511e-06	0	Bacteria	Verrucomicrobia	[Pedosphaerae]	[Pedosphaerales]
	3f5e819ebea0b7d3ab97eb818bf59b95	0.408248	0.01	0	0	1.75702e-05	0	Bacteria	Chloroflexi	Thermomicrobia
	44486fa0c05a3e874cf3a4803e6c45b9	0.440959	0.01	0	0	0	0	Bacteria	Proteobacteria	Betaproteobacteria
	4990a28c16957c1eb8cadc95debb64e7	0.408248	0.01	0	0	0	5.89119e-05	Bacteria	Proteobacteria	Alphaproteobacteria
	4a19aebd7cd2b183c749ebe2ba806cd8	0.5	0.01	0	0	0	0	Bacteria	Bacteroidetes	Sphingobacteriia	Sphingobacteriales	Sphingobacteriaceae	Pedobacter
	50a3b56e0b7db75ee9daccf7a751ba41	0.440959	0.01	0	0	8.78511e-06	0	Bacteria	Proteobacteria	Deltaproteobacteria
Efts	510f57e10b054530d309eef3096081e2	0.408248	0.01	0	0	4.39255e-05	0	Bacteria	Proteobacteria	Betaproteobacteria
	59d0710cc2102dfe2d7f041f60832ab9	0.408248	0.01	0	0	7.9066e-05	0	Bacteria	Acidobacteria	Acidobacteriia	Acidobacteriales	Acidobacteriaceae
	5b1302e60016e322bbdc6979447a86ed	0.440959	0.01	0	0	4.39255e-05	0	Bacteria	Proteobacteria	Alphaproteobacteria	Sphingomonadales	Sphingomonadaceae	Sphingomonas	wittichii
	5b70b1345f6f9035854671bf93d82c2e	0.408248	0.01	0	0	2.63553e-05	0	Bacteria	Proteobacteria	Deltaproteobacteria	Bdellovibrionales	Bacteriovoracaceae
	5cae8d6ad55385f07ef12051522e59b2	0.471405	0.01	0	0	1.75702e-05	0	Bacteria	Gemmatimonadetes	Gemm-1
	5e0a2a758e034689eac278e54bf4fa10	0.440959	0.01	0	0	1.75702e-05	0	Bacteria	Planctomycetes	Planctomycetia	Gemmatales	Gemmataceae
	619a50be6d1e692064b97b5476a6e8f9	0.408248	0.01	0	0	4.39255e-05	0	Bacteria	Proteobacteria	Alphaproteobacteria
	6abfdded84c3f9effb5a4408799ca562	0.440959	0.01	0	0	2.63553e-05	0	Bacteria	Proteobacteria	Gammaproteobacteria	Xanthomonadales	Sinobacteraceae	Steroidobacter
	6bde68b55f1ceb3dcca5d08d2deb8642	0.440959	0.01	0	8.34585e-06	0	0	Bacteria	Firmicutes	Erysipelotrichi	Erysipelotrichales	Erysipelotrichaceae
	70f4394215de64eab5e42da78364e8a5	0.408248	0.01	0	0	8.78511e-06	0	Bacteria	Actinobacteria	Actinobacteria	Actinomycetales	Cellulomonadaceae	Cellulomonas
	7829d728a90001ec8457e8c3a26b0373	0.440959	0.01	0	0	0	4.90932e-05	Bacteria	Bacteroidetes	Sphingobacteriia	Sphingobacteriales	Sphingobacteriaceae	Sphingobacterium	faecium
	83bf2d8310e592ab55803b399a25a9eb	0.440959	0.01	0	0	1.75702e-05	0	Bacteria	Bacteroidetes	Cytophagia	Cytophagales	Cytophagaceae	Spirosoma
	852e43271a673deb76fc4d0111f853b8	0.440959	0.01	0	0	9.66362e-05	0	Bacteria	Proteobacteria	Alphaproteobacteria	Rhodospirillales	Acetobacteraceae	Acidocella
	86dec1640e348e581201c69943c5002a	0.440959	0.01	0	0	0	0	Bacteria	Firmicutes	Clostridia	Clostridiales	Lachnospiraceae	Epulopiscium
	8b0bdfdcb4960651abc0eeff1bcaffca	0.408248	0.01	0	0	0	0	Bacteria	Proteobacteria	Alphaproteobacteria	Rhodobacterales	Rhodobacteraceae	Rhodobacter
	8ce5d403015616c859b6c39e84bc84ff	0.440959	0.01	0	0	1.75702e-05	0	Bacteria	Bacteroidetes	Sphingobacteriia	Sphingobacteriales
	8d5282ce628d1627a415d8074f771d0a	0.408248	0.01	0	0	0.000237198	1.96373e-05	Bacteria	Actinobacteria	Thermoleophilia	Gaiellales
	9407db80b6a854a4f5b12fdac4c9aff6	0.408248	0.01	0	0.000267067	0	0	Bacteria	Bacteroidetes	[Saprospirae]	[Saprospirales]	Chitinophagaceae	Sediminibacterium
	946f99007d7ea7b7be49af6665567695	0.440959	0.01	0	0	0	0.000235648	Bacteria	Bacteroidetes	[Saprospirae]	[Saprospirales]	Chitinophagaceae
	9551681bc5f9ea8cfff4c12f5cab0103	0.372678	0.01	0	0	0	3.92746e-05	Bacteria	Proteobacteria	Gammaproteobacteria	Legionellales	Legionellaceae
	99976ad3bf0aaf083d055e2f3208712e	0.408248	0.01	0	0	0	2.94559e-05	Bacteria	WPS-2
	9b48c2f8ef8b9607fac02975fa9a0d73	0.408248	0.01	9.27317e-06	0	0	0	Bacteria	Proteobacteria	Alphaproteobacteria	Rickettsiales
	9cb106229e923dee5495314bef2d1743	0.372678	0.01	0	0	8.78511e-06	0	Bacteria	Proteobacteria	Alphaproteobacteria	Rhodospirillales	Rhodospirillaceae
	9e872b58ea7f55916b7bd5d8df70ae49	0.372678	0.01	0	0	0.000518321	1.96373e-05	Bacteria	Bacteroidetes	[Saprospirae]	[Saprospirales]	Chitinophagaceae
	a10f8fa42adda3cd3b242e9bb2ed3ddd	0.408248	0.01	0	0	1.75702e-05	0	Bacteria	OD1	ZB2
	a24dab7f341d7f4297101b7e993893ba	0.440959	0.01	0	0	4.39255e-05	0	Bacteria	Proteobacteria	Alphaproteobacteria	Rhizobiales
	a3adceb226cc1a72d88f61bf5ea8fbf0	0.440959	0.01	0	0	0	1.96373e-05	Bacteria	Verrucomicrobia	[Methylacidiphilae]	Methylacidiphilales
	a5f01384a817277fe2409ff7c50949e7	0.408248	0.01	1.85463e-05	0	0	0	Bacteria	Acidobacteria	Holophagae	Holophagales	Holophagaceae
	a69869ed54c5ede58338583d4c71047e	0.471405	0.01	0	0	5.27106e-05	0	Bacteria	Proteobacteria	Betaproteobacteria	SC-I-84
	a6f362f0ec7c28e012edbd9423287250	0.471405	0.01	0	0	0	0.00014728	Bacteria	Proteobacteria	Alphaproteobacteria	Caulobacterales	Caulobacteraceae
	a70f696b23733e2319a85390c542ea3d	0.440959	0.01	0	0	0	0	Bacteria	Proteobacteria	Alphaproteobacteria	Rhizobiales	Rhizobiaceae
	afc3696a5716afe11ebb5d43e7ff934a	0.440959	0.01	0	0	1.75702e-05	0	Bacteria	Proteobacteria	Gammaproteobacteria	Alteromonadales	OM60
	b2a71e03b47411686b6342e86341bad4	0.408248	0.01	0	0	2.63553e-05	0	Bacteria	Bacteroidetes	Cytophagia	Cytophagales	Cytophagaceae	Cytophaga
	b52b9c6fd0dda2328e831c5d2d9c7d75	0.372678	0.01	0	0	0	0	Bacteria	OP3	koll11
	b5fa2163688ed74dac6c79b50c410e1c	0.408248	0.01	0	0	8.78511e-06	0	Bacteria	Proteobacteria	Alphaproteobacteria	Rickettsiales
	b62cb1739c038261e7f607774278784b	0.408248	0.01	0	0	2.63553e-05	0	Bacteria	Planctomycetes	Planctomycetia	Gemmatales	Isosphaeraceae
	b6513fb427971cab18cf34ea78cb0bc8	0.408248	0.01	0	0	0	3.92746e-05	Bacteria	Planctomycetes	Phycisphaerae	WD2101
	b6cf446f918dd4b73e6f127625a33f03	0.408248	0.01	0	0	2.63553e-05	0	Bacteria	Proteobacteria	Deltaproteobacteria	Bdellovibrionales	Bdellovibrionaceae	Bdellovibrio
	b6d6e39d3b12b1b7c514f0e0615cb9da	0.408248	0.01	2.78195e-05	0	0	0	Bacteria	Bacteroidetes	[Saprospirae]	[Saprospirales]	Chitinophagaceae
	bd0a5ede40ad6ae16aeddacaf281ed6d	0.5	0.01	0	0	7.9066e-05	0.000883678	Bacteria	Bacteroidetes	Sphingobacteriia	Sphingobacteriales	Sphingobacteriaceae
	bebaf5196b8c43f72b5b3dcf2adc8c8a	0.440959	0.01	0	0	8.78511e-05	0	Bacteria	Actinobacteria	Acidimicrobiia	Acidimicrobiales
	bf5f4f4da286a3c774d31edb1b6cdf32	0.440959	0.01	0	0.000634285	0	0	Bacteria	Proteobacteria	Alphaproteobacteria	Rickettsiales
	c02d957ab998c0044dffd0599b34c123	0.471405	0.01	0	0	0	8.83678e-05	Bacteria	Proteobacteria	Alphaproteobacteria	BD7-3
Efts	c507526998cc377fd3f0439795e5b0ed	0.408248	0.01	0	8.34585e-06	0	0	Bacteria	Proteobacteria	Alphaproteobacteria	Ellin329
	c959c1b3c12ada3d7c5c0e994cd0730f	0.440959	0.01	0	0	3.51404e-05	0	Bacteria	Acidobacteria	Acidobacteriia	Acidobacteriales	Koribacteraceae
	ca71d677e6d62cde10e71cec31023ce3	0.440959	0.01	0	0	0	5.89119e-05	Bacteria	Bacteroidetes	[Saprospirae]	[Saprospirales]	Chitinophagaceae
	cc635e9ce849498d61436833850e1459	0.5	0.01	0	0	7.9066e-05	0	Bacteria	Actinobacteria	Thermoleophilia	Solirubrobacterales
	cd42cf9dbcd165b203fa2bf11e18ac4b	0.408248	0.01	0	0	8.78511e-06	0	Bacteria	Actinobacteria	Thermoleophilia	Gaiellales
	d5773af13a50a37e980a509e23f98dea	0.408248	0.01	0	0	8.78511e-06	0	Bacteria	Acidobacteria	Acidobacteriia	Acidobacteriales	Koribacteraceae
	d7000205ff0d985c4491a0907fdb8e39	0.440959	0.01	0	8.34585e-06	0	0	Bacteria	Proteobacteria	Gammaproteobacteria	34P16
	d7d194afbd7d64591e7a2575bd8d333d	0.440959	0.01	0	0	9.66362e-05	0	Bacteria	Proteobacteria	Alphaproteobacteria	Rhizobiales	Methylobacteriaceae
	d87253658831ca82f201a457fb49e8a4	0.440959	0.01	0	0	8.78511e-06	0	Bacteria	Verrucomicrobia	[Spartobacteria]	[Chthoniobacterales]	[Chthoniobacteraceae]	Ellin506
	d9b06d0b46527049f5ba90a1c33af928	0.439554	0.01	0	0	0.00079066	0	Bacteria	Bacteroidetes	Cytophagia	Cytophagales	Cytophagaceae	Hymenobacter
	dc1355f803b5c4831b6b76147a84f55f	0.408248	0.01	0	0	0	9.81865e-06	Bacteria	Bacteroidetes	Cytophagia	Cytophagales	Cytophagaceae	Spirosoma
	dd7dd24049524bfd21b7d67e4bd2e5d9	0.408248	0.01	0	0	8.78511e-05	0	Bacteria	Proteobacteria	Alphaproteobacteria	Rhodospirillales	Rhodospirillaceae
	e1a377b0ba5316299841da71d5dfb72e	0.471405	0.01	0	0	0	9.81865e-06	Bacteria	Bacteroidetes	[Saprospirae]	[Saprospirales]	Chitinophagaceae
	e429dcde94f4bb26a0c330781cd77144	0.440959	0.01	0	0	1.75702e-05	0	Bacteria	Gemmatimonadetes	Gemm-3
	e5e45fe5960b838c45765068621efcd5	0.471405	0.01	0	0	0	0	Bacteria	Proteobacteria	Alphaproteobacteria	Caulobacterales	Caulobacteraceae	Brevundimonas	vesicularis
	e604007e784a3c7e87645064e1173367	0.440959	0.01	0	0	5.27106e-05	0	Bacteria	Acidobacteria	Acidobacteria-6	CCU21
	e77e7ca09de4e691738c41f6d22c6fa7	0.471405	0.01	0	0	0	0	Bacteria	Firmicutes	Bacilli	Gemellales	Gemellaceae
	e8f606db75fd18c9cd2309c98d2908fa	0.408248	0.01	0	0	8.78511e-06	0	Bacteria	Proteobacteria	Deltaproteobacteria	Myxococcales	Haliangiaceae
	ebd8207e2101fba309325d29f74689f8	0.440959	0.01	0	0	0	0.000304378	Bacteria	Proteobacteria	Betaproteobacteria	Burkholderiales	Burkholderiaceae	Burkholderia
	f718b93f28cec2164d8ad303ace2aeba	0.471405	0.01	0	7.51127e-05	1.75702e-05	0	Bacteria	Firmicutes	Clostridia	Clostridiales	Clostridiaceae	Clostridium	butyricum
	f99ee5e3ce6351c04c082bfb0b69e256	0.471405	0.01	0	0	1.75702e-05	0	Bacteria	Proteobacteria	Gammaproteobacteria	Xanthomonadales	Xanthomonadaceae
	fd6c663aa171a5b22926e5ce65ce9a58	0.408248	0.01	0	0	4.39255e-05	0	Bacteria	Verrucomicrobia	[Spartobacteria]	[Chthoniobacterales]	[Chthoniobacteraceae]	Chthoniobacter
	fe2061726f708d0d438661cbd9128cc0	0.471405	0.01	0	8.34585e-05	0	0	Bacteria	Proteobacteria	Alphaproteobacteria	Sphingomonadales	Sphingomonadaceae	Novosphingobium
	fe89b1911631a45a6926b9badc1b48cd	0.408248	0.01	0	0	8.78511e-06	0	Bacteria	Proteobacteria	Alphaproteobacteria	Ellin329
	0307d969bd88d249990b08a196244860	0.372678	0.015	0	0	0	0	Bacteria	Proteobacteria	Betaproteobacteria	Burkholderiales	Oxalobacteraceae	Cupriavidus
	0e37606c473a0d3e570c379897bae26a	0.440959	0.015	0	0	8.78511e-06	0	Bacteria	Bacteroidetes	Bacteroidia	Bacteroidales
	19bcb88dd82d2fd9098c16d7577ec742	0.408248	0.015	9.27317e-06	0	0	0	Bacteria	Firmicutes	Clostridia	Clostridiales	Ruminococcaceae	Oscillospira
	1b06dbaad12eb0939a6bfe08896af29a	0.372678	0.015	3.70927e-05	8.34585e-06	0	0	Bacteria	Bacteroidetes	Bacteroidia	Bacteroidales
	1bfa5c0bbafb3a1bff066a17234ff32e	0.440959	0.015	0	0	0	4.90932e-05	Bacteria	Actinobacteria	Actinobacteria	Actinomycetales	Nocardioidaceae	Aeromicrobium
	23b870d0574883d71d3be8efbb227f91	0.408248	0.015	0	0	0	0	Bacteria	Proteobacteria	Gammaproteobacteria	Legionellales	Coxiellaceae
	2d21c7aa75f166d1817f6fea83caf6d6	0.5	0.015	0	8.34585e-06	0	0	Bacteria	Planctomycetes	Phycisphaerae	Phycisphaerales
	2e68829c1f1e3dfc74952aef6231da37	0.408248	0.015	0	0	8.78511e-06	0	Bacteria	Actinobacteria	Actinobacteria	Actinomycetales
	2f368d3d9caab7826069c7a3cb5d0c26	0.372678	0.015	0	0	4.39255e-05	0	Bacteria	Firmicutes	Clostridia	Clostridiales	Ruminococcaceae	Ruminococcus
	3096dd17accb0d82c359dfe03f2a6559	0.440959	0.015	0	0	0	0.00021601	Bacteria	Proteobacteria	Alphaproteobacteria	Rhizobiales
	3c96fcf9a081b81a4e89a1294fec6abb	0.440959	0.015	0	0	0.000254768	2.94559e-05	Bacteria	Bacteroidetes	[Saprospirae]	[Saprospirales]	Chitinophagaceae	Sediminibacterium
	3ddf979d19b34e87c800066f689dd4de	0.408248	0.015	0	0	6.14958e-05	0	Bacteria	Proteobacteria	Deltaproteobacteria	Myxococcales
	4bc95e53583d5039205887bcaba607a1	0.408248	0.015	0	0	0	3.92746e-05	Bacteria	Verrucomicrobia	Verrucomicrobiae	Verrucomicrobiales	Verrucomicrobiaceae
	4bf03fa8fb8cd66f79240593a6defce9	0.440959	0.015	0	0	3.51404e-05	0	Bacteria	Planctomycetes	Planctomycetia	Gemmatales	Isosphaeraceae
	50a441681cbe572232ba25cba721409c	0.408248	0.015	0	0	2.63553e-05	0	Bacteria	Proteobacteria	Alphaproteobacteria	Sphingomonadales	Sphingomonadaceae
	54651aef844df42a573e4c71c53fc2b5	0.408248	0.015	0	0	0	9.81865e-05	Bacteria	Proteobacteria	Alphaproteobacteria	Rhizobiales	Methylocystaceae
	5677b1435c0871005d8dce55f854ee29	0.408248	0.015	0	3.33834e-05	0	0	Bacteria	Bacteroidetes	Sphingobacteriia	Sphingobacteriales
	5a151d9ae26a1321984d816e4861fbd2	0.440959	0.015	0	0	3.51404e-05	0	Bacteria	Proteobacteria	Alphaproteobacteria	Caulobacterales	Caulobacteraceae	Mycoplana
	5b2279875da065eed5a0db265507f960	0.440959	0.015	0	0	8.78511e-06	0	Bacteria	Bacteroidetes	Flavobacteriia	Flavobacteriales	Cryomorphaceae	Fluviicola
Efts	5c6a716d746ce6913292730ede2a4fff	0.440959	0.015	0	0	0	1.96373e-05	Bacteria	Proteobacteria	Deltaproteobacteria	Myxococcales
	62f2aa8f317e13a84fcb75dce4a9acdc	0.372678	0.015	0	0	4.39255e-05	0	Bacteria	Actinobacteria	Thermoleophilia	Solirubrobacterales	Patulibacteraceae
	6325cdca702091f4ac12b36eed0178f5	0.440959	0.015	0	0	0	0.00014728	Bacteria	TM7	TM7-1
	6fb2929c808b0b32555b904732a4b73d	0.372678	0.015	0	8.34585e-06	0	0	Bacteria	Cyanobacteria	4C0d-2	MLE1-12
	776b3cb9d774b6e0c45c45ccc1764f1b	0.372678	0.015	0	0	8.78511e-06	0	Bacteria	Proteobacteria	Deltaproteobacteria	Myxococcales
	776e7edf02b98f56148b6ff8ce54f54d	0.408248	0.015	1.85463e-05	0	0	0	Bacteria	Bacteroidetes	Bacteroidia	Bacteroidales	Rikenellaceae	Alistipes	indistinctus
	78323b0f8a274c1b9969a8f84875204b	0.372678	0.015	0	0	0	0	Bacteria	Verrucomicrobia	[Pedosphaerae]	[Pedosphaerales]
	7a68de5cb85f1a1c69094d2bcc4652ca	0.440959	0.015	0	0	2.63553e-05	0	Bacteria	Verrucomicrobia	Verrucomicrobiae	Verrucomicrobiales	Verrucomicrobiaceae
	7b5afc21508102a6c81750cd6ebfd8f2	0.440959	0.015	0	0	3.51404e-05	0	Bacteria	Cyanobacteria	Oscillatoriophycideae	Oscillatoriales	Phormidiaceae	Phormidium
	8064bf76723584a4b6fd72a35373bdb0	0.408248	0.015	0	0	0	0	Bacteria	Proteobacteria	Alphaproteobacteria	Sphingomonadales	Sphingomonadaceae	Sphingobium
	85c11d410da103c1c61caff03f782c22	0.372678	0.015	0	0	0	0.000108005	Bacteria	Bacteroidetes	Flavobacteriia	Flavobacteriales	Flavobacteriaceae	Flavobacterium
	89f4e3454faff7e52c3a50132eb31bb3	0.408248	0.015	0	4.17293e-05	0	0	Bacteria	Proteobacteria	Alphaproteobacteria	Rhizobiales
	8d3811d36299479106ec78752b41b921	0.372678	0.015	0	0	0.000491966	0	Bacteria	Bacteroidetes	Flavobacteriia	Flavobacteriales	Flavobacteriaceae	Flavobacterium	succinicans
	928fb76dbec9031afb8bb3176546ef34	0.408248	0.015	0	0	0	2.94559e-05	Bacteria	Proteobacteria	Alphaproteobacteria	Sphingomonadales	Sphingomonadaceae	Sphingomonas	wittichii
	9f17495cea66ac6ad33628ced3c505de	0.372678	0.015	0	0	0	0.000176736	Bacteria	Proteobacteria	Deltaproteobacteria	Myxococcales
	a4d5e2e869973844944139728ef863d4	0.408248	0.015	9.27317e-06	0	0	0	Bacteria	OD1	ZB2
	aa096fe075f488610a156b0e290a017e	0.408248	0.015	0	0	3.51404e-05	0	Bacteria	Proteobacteria	Deltaproteobacteria	MIZ46
	aa0f2a526c71e08e42158d9bdc75fbc0	0.5	0.015	9.27317e-06	0.000108496	0	0	Bacteria	Verrucomicrobia	Verrucomicrobiae	Verrucomicrobiales	Verrucomicrobiaceae
	aa75fcc425c12ce3009d50d59234eab7	0.372678	0.015	0	2.50376e-05	0	0	Bacteria	Proteobacteria	Alphaproteobacteria	Rickettsiales
	b192bcf4602268b74f2f47ee1201f7ec	0.440959	0.015	9.27317e-06	0	0.0036546	0.0590003	Bacteria	Bacteroidetes	Sphingobacteriia	Sphingobacteriales	Sphingobacteriaceae	Pedobacter
	b2169de7b5980a96680c0a9cff5fbe7a	0.408248	0.015	0	0	3.51404e-05	0	Bacteria	Proteobacteria	Alphaproteobacteria	BD7-3
	b68280df770d24c08555edd016a98802	0.372678	0.015	0	0	0.000184487	0	Bacteria	Actinobacteria	MB-A2-108	0319-7L14
	baf65ccf5de5511d5aced3ce767b8b98	0.408248	0.015	0	0	0	8.83678e-05	Bacteria	Actinobacteria	Actinobacteria	Actinomycetales
	bba07e155731bdb3b578b22607f28ee6	0.408248	0.015	0	0	0	6.87305e-05	Bacteria	Proteobacteria	Alphaproteobacteria	Sphingomonadales	Sphingomonadaceae	Sphingomonas
	c9967be51d18a28c543bff61ca82b2f5	0.408248	0.015	0	0	4.39255e-05	0	Bacteria	Actinobacteria	Acidimicrobiia	Acidimicrobiales
	cd935c327cc0010e3dfb867a832a7a72	0.372678	0.015	0	0	1.75702e-05	0	Bacteria	Acidobacteria	Solibacteres	Solibacterales
	ce3c54076d11a2fa173c724be7979b53	0.372678	0.015	0	0	0.000210843	0.000176736	Bacteria	Bacteroidetes	[Saprospirae]	[Saprospirales]	Chitinophagaceae
	cfd39376aa7aa38e493dce9309f9df56	0.471405	0.015	0	0	0	1.96373e-05	Bacteria	Armatimonadetes	Armatimonadia	FW68
	d9934b364706e6fbd51db647c827fd7d	0.408248	0.015	0	0	4.39255e-05	0	Bacteria	Planctomycetes	Phycisphaerae	WD2101
	da49593b1a4e3fb8d7b8a22e3c3ed1b4	0.471405	0.015	0	6.67668e-05	0	0	Bacteria	Proteobacteria	Alphaproteobacteria	Rhizobiales	Xanthobacteraceae
	dc4494d247527e06766cb79e1e966190	0.408248	0.015	0	0	3.51404e-05	0	Bacteria	Proteobacteria	Deltaproteobacteria	Syntrophobacterales	Syntrophobacteraceae
	dd1b7f0afcfca1df0f341790f1a2c1e1	0.372678	0.015	0	0	2.63553e-05	0	Bacteria	Proteobacteria	Deltaproteobacteria	Spirobacillales
	e348dd0f8b01220a2d4fc152bc8feb4e	0.408248	0.015	0	0	0	0	Bacteria	Actinobacteria	Actinobacteria	Actinomycetales	Microbacteriaceae	Microbacterium
	e630e95789c62a8372e499eacc271c90	0.372678	0.015	0	0	0	0.000117824	Bacteria	Bacteroidetes	[Saprospirae]	[Saprospirales]	Chitinophagaceae	Sediminibacterium
	e6f464b07668d5571cc4d7c20cf87c2c	0.440959	0.015	0	0	6.14958e-05	0	Bacteria	Planctomycetes	Planctomycetia	Gemmatales	Gemmataceae	Gemmata
	ec69936c17f37d20d7eba29c621126dd	0.408248	0.015	0	3.33834e-05	0	0	Bacteria	Chlamydiae	Chlamydiia	Chlamydiales
	efb8602f3d0765aaf09b975799823da9	0.372678	0.015	0	0	1.75702e-05	0	Bacteria	Gemmatimonadetes	Gemm-1
	f10b12befc8b62351acf53047f2505f6	0.471405	0.015	0	0	2.63553e-05	3.92746e-05	Bacteria	Proteobacteria	Alphaproteobacteria	Rhodobacterales	Hyphomonadaceae	Woodsholea	maritima
	f18adc6e3477096c4e1b6bf0f2505e73	0.440959	0.015	0	0	8.78511e-06	0	Bacteria	OD1	ZB2
	f1a0641c7fa839475947041a331df4cf	0.372678	0.015	0	0	8.78511e-06	0	Bacteria	Proteobacteria	Deltaproteobacteria	Bdellovibrionales	Bdellovibrionaceae	Bdellovibrio
	f2e4355abb553aed0f53a97b59f2acf2	0.372678	0.015	0	0	0	0	Bacteria	Proteobacteria	Alphaproteobacteria	Rhizobiales	Bradyrhizobiaceae
	f349db171ea784f91de40596953d707a	0.408248	0.015	0	0	1.75702e-05	0	Bacteria	Verrucomicrobia	[Spartobacteria]	[Chthoniobacterales]	[Chthoniobacteraceae]	Candidatus Xiphinematobacter
	f5970a2d9ba0606eea9bf0c4962c1616	0.372678	0.015	0	0	8.78511e-06	0	Bacteria	Proteobacteria	Gammaproteobacteria
Efts	f59826440822617c0549eafebd9256cd	0.440959	0.015	0	0	0	0	Bacteria	Actinobacteria	Actinobacteria	Actinomycetales	Microbacteriaceae	Frondihabitans	australicus
	f5cd09e31828cb6860a21eba18622262	0.408248	0.015	0	0	8.78511e-06	0	Bacteria	Bacteroidetes	[Saprospirae]	[Saprospirales]	Chitinophagaceae
	fd85567aba862bc4b5cae656e394a048	0.440959	0.015	0	0	2.63553e-05	0	Bacteria	Proteobacteria	Gammaproteobacteria	Xanthomonadales	Sinobacteraceae
	00bd2abfc0ed50df84807134e1514569	0.408248	0.02	0	0	7.9066e-05	0	Bacteria	Acidobacteria	Solibacteres	Solibacterales
	03710ccf8854e6dcf7b44c9cafcbe714	0.372678	0.02	0	0	0	2.94559e-05	Bacteria	Firmicutes	Bacilli	Lactobacillales	Streptococcaceae	Streptococcus
	114159617d8501c001b0fee1fac85cf3	0.408248	0.02	0	0	1.75702e-05	0	Bacteria	Proteobacteria	Deltaproteobacteria	Spirobacillales
	19db83c5abb43a4aa6cbd748f8904477	0.408248	0.02	0	0	3.51404e-05	0	Bacteria	Proteobacteria	Alphaproteobacteria	Rhodospirillales
	27bbaaa84f69b816361a8550fa07bd57	0.408248	0.02	0	0	1.75702e-05	0	Bacteria	Proteobacteria	Deltaproteobacteria	Myxococcales
	2f3e5edecc51c0e893f8e73d293b1f2a	0.49475	0.02	0	0	0.000122992	5.89119e-05	Bacteria	Proteobacteria	Alphaproteobacteria	Sphingomonadales	Sphingomonadaceae	Sphingobium
	30248d5f67fbffb764be5be30bf8dabe	0.43707	0.02	0	0	0	0	Bacteria	Proteobacteria
	3558bc5e3381a3f199cf592d72c83055	0.372678	0.02	0	0	7.02809e-05	9.81865e-06	Bacteria	Planctomycetes	Planctomycetia	Pirellulales	Pirellulaceae	A17
	4649cd8e3f7206bfdf44e375cd468cc1	0.440959	0.02	0	0	0	9.81865e-06	Bacteria	Bacteroidetes	Sphingobacteriia	Sphingobacteriales
	4fa81e7c064c288139e8d1467fc01eb9	0.408248	0.02	0	0	6.14958e-05	0	Bacteria	Proteobacteria	Deltaproteobacteria	Myxococcales
	55283796d3df858727d0312b0abc0ab0	0.333333	0.02	0	3.33834e-05	0	0	Bacteria	Bacteroidetes	Flavobacteriia	Flavobacteriales	Flavobacteriaceae	Flavobacterium
	59dc7456fa6fafc7d7fde53b12198912	0.408248	0.02	0	0	0	0	Bacteria	Proteobacteria	Alphaproteobacteria	Sphingomonadales	Sphingomonadaceae	Sphingomonas	wittichii
	66458cd29e24459bd19c5975585d03fb	0.372678	0.02	0	0	5.27106e-05	0	Bacteria	Proteobacteria	Gammaproteobacteria	Pseudomonadales	Pseudomonadaceae	Pseudomonas
	6aa20aa407a1e0fa53df3312655b22e6	0.408248	0.02	3.70927e-05	0	0	0	Bacteria	Lentisphaerae	[Lentisphaeria]	Victivallales	Victivallaceae
	6cd4b3c253a2310eb42ca4e3b8dad994	0.408248	0.02	1.85463e-05	0	0	0	Bacteria	Proteobacteria	Alphaproteobacteria	Rhizobiales	Rhizobiaceae	Rhizobium
	7b0c7ae642d6e8c75ac9963a0ab94206	0.372678	0.02	0	0	0.000131777	0	Bacteria	Proteobacteria	Alphaproteobacteria	Rhodospirillales	Rhodospirillaceae
	7b18d62fecb8b2a08028e9b01cabecfd	0.333333	0.02	0	0	0.000114206	0	Bacteria	Proteobacteria	Gammaproteobacteria	Legionellales	Legionellaceae
	84e1b473435697603800db8f8191a13a	0.372678	0.02	0	0	0	9.81865e-06	Bacteria	Proteobacteria	Gammaproteobacteria	Legionellales
	858ec4a14eec3cafb6f856d0d0c9faa3	0.372678	0.02	0	0	2.63553e-05	9.81865e-06	Bacteria	Proteobacteria	Alphaproteobacteria	Rhizobiales	Methylobacteriaceae	Methylobacterium
	859d63ced6550bf4ada1b43364a2e6d9	0.408248	0.02	0	0	5.27106e-05	5.89119e-05	Bacteria	Proteobacteria
	90684dc87c6834a4fd274a1fc5092480	0.408248	0.02	0	0	0	9.81865e-06	Bacteria	Acidobacteria	Acidobacteriia	Acidobacteriales	Acidobacteriaceae
	9665c2fb825f6436777e43095bbc3d61	0.408248	0.02	0	0	0.000193272	0	Bacteria	Acidobacteria	Acidobacteria-6	iii1-15
	a26b1b65a4068412dd029467ead3585f	0.408248	0.02	0	0	5.27106e-05	0	Bacteria	Proteobacteria	Betaproteobacteria	IS-44
	a8cebd18b9e7fb3cccf52d400291aea2	0.408248	0.02	0	0	0	9.81865e-06	Bacteria	Verrucomicrobia	[Spartobacteria]	[Chthoniobacterales]	[Chthoniobacteraceae]	Candidatus Xiphinematobacter
	af5351a72b13aad79017934e342e3b9b	0.372678	0.02	0	0	1.75702e-05	0	Bacteria	Planctomycetes	Phycisphaerae	Phycisphaerales	Phycisphaeraceae
	b930584da817a4eb1bb386d6bfef83ac	0.372678	0.02	0	0	0	0.000108005	Bacteria	Chlamydiae	Chlamydiia	Chlamydiales	Parachlamydiaceae
	bade52f11283822ce38cab4f888c4092	0.372678	0.02	0	0	4.39255e-05	0	Bacteria	Proteobacteria	Deltaproteobacteria	Bdellovibrionales	Bdellovibrionaceae	Bdellovibrio
	bbe8b9ba7759b158c6724de59956de4a	0.408248	0.02	0	0	0.000114206	6.87305e-05	Bacteria	Acidobacteria	Acidobacteriia	Acidobacteriales	Acidobacteriaceae
	c074a2274e5729d65eb0663d1f173fb8	0.372678	0.02	0	2.50376e-05	0	0	Bacteria	GN02	BD1-5
	c4ba05f77a5da7168e3580be2e7224cc	0.408248	0.02	0	0	1.75702e-05	0	Bacteria	Gemmatimonadetes	Gemmatimonadetes	Ellin5290
	c9ab82aa315f88eec914c0914f0c9aff	0.372678	0.02	0	0	8.78511e-05	0	Bacteria	Acidobacteria	Acidobacteria-6	iii1-15
	cf9a0b07c2652133f50d2c7bea55a826	0.408248	0.02	0	0	0	2.94559e-05	Bacteria	Bacteroidetes	Flavobacteriia	Flavobacteriales	Flavobacteriaceae	Flavobacterium
	d0f57ae2a67f063bd64cf5500a14e066	0.408248	0.02	0	0	0	0	Bacteria	Proteobacteria	Deltaproteobacteria	Syntrophobacterales	Syntrophaceae	Desulfobacca
	d166e9ef252174e73c9210b1a2d7d7cc	0.408248	0.02	0	0	3.51404e-05	0	Bacteria	Proteobacteria	Gammaproteobacteria	Xanthomonadales	Xanthomonadaceae
	d65886bee0f292fbbf5fc64ff1bc0b24	0.408248	0.02	0	2.50376e-05	0	0	Bacteria	Verrucomicrobia	[Pedosphaerae]	[Pedosphaerales]	R4-41B
	da9e0b7dcd13078c97c04b43ef5abcb6	0.372678	0.02	0	0	7.02809e-05	0	Bacteria	Proteobacteria	Deltaproteobacteria	Myxococcales
	dc24aac4ce0f4a42b52a2f6b1754451a	0.372678	0.02	0	0	4.39255e-05	0	Bacteria	Planctomycetes	Planctomycetia	Gemmatales	Gemmataceae	Gemmata
	e230b0ad783a46327cee2f06a02986d0	0.372678	0.02	0	0	1.75702e-05	0	Bacteria	Proteobacteria	Alphaproteobacteria	Rhizobiales	Rhizobiaceae
	e4ed3dd48424a26a351e294178f27c2c	0.372678	0.02	0	0.000717743	0	0	Bacteria	Planctomycetes	Planctomycetia	Pirellulales	Pirellulaceae
	f25190bde5e3d655b623b6061fce8a5c	0.438669	0.02	0	1.66917e-05	0.000122992	0	Bacteria	Bacteroidetes	Cytophagia	Cytophagales	Cytophagaceae
Efts	f4ab08967f420d77c4df2ec76139d969	0.431336	0.02	0	0	0.0010015	0.00021601	Bacteria	Bacteroidetes	Sphingobacteriia	Sphingobacteriales	Sphingobacteriaceae
	fad3ccccd82fba631b55f0d4635e0cbc	0.408248	0.02	0	0	8.78511e-06	0	Bacteria	Bacteroidetes	Flavobacteriia	Flavobacteriales	Flavobacteriaceae	Flavobacterium
	fcd0a702122d9949d951118445802e43	0.372678	0.02	0	0	2.63553e-05	0	Bacteria	Verrucomicrobia	[Methylacidiphilae]	Methylacidiphilales
	ffb9f6cdc394005736db147e1d22e6e7	0.372678	0.02	0	0	0	4.90932e-05	Bacteria	Proteobacteria	Alphaproteobacteria	Rhizobiales	Methylobacteriaceae	Methylobacterium
	093d873a3a18c95b35baa7d66ee25bfa	0.372678	0.025	0	8.34585e-06	0	0	Bacteria	Proteobacteria	Alphaproteobacteria	Rickettsiales
	1349d393b150b4cea3ad09dc54c76810	0.408248	0.025	0	0	0	0	Archaea	[Parvarchaeota]	[Parvarchaea]	WCHD3-30
	1e3e0d23b489e92365b07a59b64792f7	0.372678	0.025	0	0	0.000184487	0	Bacteria	Firmicutes	Bacilli	Bacillales	Planococcaceae
	2075fa8f757531790127d480f5d74225	0.372678	0.025	0	0	0.000105421	0	Bacteria	Bacteroidetes	[Saprospirae]	[Saprospirales]	Chitinophagaceae
	237f1e3f176cec77abbb2b5687a9d871	0.372678	0.025	0	0	0	6.87305e-05	Bacteria	Bacteroidetes	Flavobacteriia	Flavobacteriales	Cryomorphaceae
	2400f0efafb36f429d1449190eec3836	0.408248	0.025	0	0	0.000316264	0	Bacteria	Proteobacteria	Betaproteobacteria	Burkholderiales	Oxalobacteraceae
	262dc7bf78e937b0c7065aef82e18d08	0.372678	0.025	0	0	7.02809e-05	0	Bacteria	Bacteroidetes	[Saprospirae]	[Saprospirales]	Chitinophagaceae
	290d00e82b7625c8ab79f9ad9ce480b8	0.372678	0.025	0	0	0	3.92746e-05	Bacteria	Bacteroidetes	[Saprospirae]	[Saprospirales]	Chitinophagaceae
	30172d4ca8cb7108b6de7c8badb8ec1d	0.372678	0.025	0	0	4.39255e-05	0	Bacteria	Chlamydiae	Chlamydiia	Chlamydiales	Rhabdochlamydiaceae	Candidatus Rhabdochlamydia
	34b7a010b5e4e10fad62871d787085c0	0.372678	0.025	0	0	0	0	Bacteria	Proteobacteria	Alphaproteobacteria	Caulobacterales	Caulobacteraceae	Caulobacter
	374c5b2e18f5b17b940837aa24372d4f	0.372678	0.025	0	0	0	0.000176736	Bacteria	Bacteroidetes	Sphingobacteriia	Sphingobacteriales
	395fb1168c1837ad0fe2049caacf274b	0.333333	0.025	0	0	1.75702e-05	0	Bacteria	Proteobacteria	Alphaproteobacteria	Rhodospirillales	Rhodospirillaceae
	3c5d5a7d54e6767b67cf6c62265e9b12	0.372678	0.025	1.85463e-05	0	0	0	Bacteria	Firmicutes	Clostridia	Clostridiales	Veillonellaceae
	4fbbe364adcde3a84f51a161ebfa54b7	0.408248	0.025	0	0	0	9.81865e-05	Bacteria	Bacteroidetes	[Saprospirae]	[Saprospirales]	Chitinophagaceae
	511125ab3084858213157deb6b92a56a	0.408248	0.025	0	0	0	2.94559e-05	Bacteria	Proteobacteria	Alphaproteobacteria	Caulobacterales	Caulobacteraceae	Phenylobacterium
	588b5ccdde9b0d39d61568731d7e223f	0.372678	0.025	0	0	0	0.000127642	Bacteria	Proteobacteria	Alphaproteobacteria	Rhizobiales	Methylocystaceae
	5f562440328c6e149909d8f8b8f4cdeb	0.372678	0.025	0	0	0.000131777	2.94559e-05	Bacteria	Bacteroidetes	[Saprospirae]	[Saprospirales]	Chitinophagaceae
	62f2ca0a35761f1dca706cd4bd60d153	0.372678	0.025	0	0	6.14958e-05	9.81865e-06	Bacteria	Acidobacteria	iii1-8	SJA-36
	6641dc432a02415dac36d463b3e3ae18	0.372678	0.025	0	0	1.75702e-05	0	Bacteria	Proteobacteria	Betaproteobacteria	Burkholderiales	Alcaligenaceae	Tetrathiobacter	kashmirensis
	684ecd569ea5f44a1a23cf0bd0f18d99	0.333333	0.025	0	0	6.14958e-05	0	Bacteria	Actinobacteria	MB-A2-108	0319-7L14
	701a7ad1a0da29ae48757fa5d3b7bb88	0.372678	0.025	0	0	0	0	Bacteria	Proteobacteria	Gammaproteobacteria	Legionellales	Legionellaceae	Legionella
	71bedb19b32a00fdea3bc9b2e942e404	0.333333	0.025	0	0	1.75702e-05	0	Bacteria	Firmicutes	Bacilli	Bacillales	Paenibacillaceae	Paenibacillus
	71e10420aa9bdff6250dc3be4597c4e3	0.372678	0.025	0	0	1.75702e-05	0	Bacteria	Proteobacteria	Alphaproteobacteria	Rhodospirillales	Acetobacteraceae	Roseococcus
	756d8f6e18b3311b00d8bf0e559e3e27	0.372678	0.025	0	0	0	1.96373e-05	Bacteria	Proteobacteria	Deltaproteobacteria	MIZ46
	75ab485ad7634a22dbee2770f0e2aea3	0.408248	0.025	0	0	8.78511e-06	0	Bacteria	Proteobacteria	Alphaproteobacteria	Rhizobiales
	9635838b901fef669bfc1cea54093b6d	0.372678	0.025	0	0	4.39255e-05	0	Bacteria	Proteobacteria	Alphaproteobacteria
	9bfe08c51b7a63c8130c31cf1c4c5665	0.463084	0.025	0	0	0	0	Bacteria	Bacteroidetes	Flavobacteriia	Flavobacteriales	Cryomorphaceae	Fluviicola
	a9d5dd12d9a14d5fbe7da7b7a6e9767f	0.408248	0.025	0	0	0.000263553	0	Bacteria	Actinobacteria	Actinobacteria	Actinomycetales	Pseudonocardiaceae	Pseudonocardia
	aadc95a76feee642e6de8695f991ccc9	0.372678	0.025	0	0	0	0	Bacteria	Proteobacteria	Gammaproteobacteria	Pseudomonadales	Pseudomonadaceae
	b3997a39a26f08d316eb5db73755b147	0.450546	0.025	0	0	0	1.96373e-05	Bacteria	Firmicutes	Bacilli	Bacillales	Bacillaceae	Bacillus	flexus
	b461243e6bb14125971064eeb300330a	0.408248	0.025	0	0	1.75702e-05	0	Bacteria	Proteobacteria	Deltaproteobacteria
	b5fa0288470ee344721780d98ae6a7ff	0.372678	0.025	0	0	4.39255e-05	0	Bacteria	Gemmatimonadetes	Gemm-3
	b7066c7a73e3d7e466159e3fd60ab97a	0.372678	0.025	1.85463e-05	0	0	0	Bacteria	Bacteroidetes	Cytophagia	Cytophagales	Cytophagaceae	Flectobacillus
	c094358e071298b3aa7103daeb3312de	0.372678	0.025	0	3.33834e-05	0	0	Bacteria	Proteobacteria	Alphaproteobacteria	Rhizobiales
	d741925b8c69408b61996dd11534f374	0.372678	0.025	0	9.18044e-05	0	0	Bacteria	Bacteroidetes	[Saprospirae]	[Saprospirales]	Chitinophagaceae
	d9b155801fa961a3082ced12215c9626	0.372678	0.025	0	0	0.000105421	0	Bacteria	Verrucomicrobia	[Pedosphaerae]	[Pedosphaerales]	[Pedosphaeraceae]	Pedosphaera
	e1f8d9e9b1b2ec73019021682cb6a721	0.372678	0.025	0	0	0.000650098	0	Bacteria	Proteobacteria	Betaproteobacteria	A21b	EB1003
	ebd912e12fbf0bda7a5393a9ff2a8b4e	0.372678	0.025	0	0	0	0.000137461	Bacteria	Bacteroidetes	[Saprospirae]	[Saprospirales]	Chitinophagaceae
	ef3312bbe2c56a7ae478328b274b3661	0.408248	0.025	0	0	3.51404e-05	0	Bacteria	Proteobacteria	Deltaproteobacteria	Myxococcales
Efts	f35fd86dac94d93b803ff026c4a4a402	0.372678	0.025	9.27317e-06	0	0	0	Bacteria	Proteobacteria	Deltaproteobacteria	Desulfuromonadales	Geobacteraceae	Geobacter
	f50dfbe13c672b08fe288bc45b9cca2a	0.372678	0.025	2.78195e-05	8.34585e-06	0	0	Bacteria	Proteobacteria	Alphaproteobacteria	Rhodospirillales	Rhodospirillaceae	Elstera	litoralis
	042953b8990e1f39e7208c639708cf6a	0.372678	0.03	0	0	4.39255e-05	0	Bacteria	Bacteroidetes	Flavobacteriia	Flavobacteriales	Flavobacteriaceae	Flavobacterium	succinicans
	0cec472e3a2ca3aeabd272364e07e6a6	0.372678	0.03	0	0	0	0.000255285	Bacteria	Proteobacteria	Gammaproteobacteria	Enterobacteriales	Enterobacteriaceae
	158d3f65eb4279a36ac4c29101f7a4d5	0.372678	0.03	0	0	0.000149347	0	Bacteria	Bacteroidetes	[Saprospirae]	[Saprospirales]	Chitinophagaceae
	2231cd9dfcd06df6c82158f2d90eb0f0	0.372678	0.03	0	0	0	0	Bacteria	Proteobacteria	Alphaproteobacteria	Caulobacterales	Caulobacteraceae	Phenylobacterium
	24ec734df673d0cd5e78f4d727d69630	0.333333	0.03	0	0	1.75702e-05	0	Bacteria	Chloroflexi	TK10	AKYG885	Dolo_23
	2c30bcf0c3caf77ba858facca91c1bfe	0.372678	0.03	0	0	0	0.000186554	Bacteria	Proteobacteria	Deltaproteobacteria	Myxococcales	Polyangiaceae
	3124a0ee5e26649d86360f38343a48bf	0.372678	0.03	0	0	9.66362e-05	6.87305e-05	Bacteria	Proteobacteria	Alphaproteobacteria	Rhizobiales	Phyllobacteriaceae
	398464854995d3a3fbd4cb7d7f9bfac4	0.372678	0.03	0	0	0	1.96373e-05	Bacteria	Bacteroidetes	Bacteroidia	Bacteroidales
	3caf30133a391f2f85e2365d24923375	0.372678	0.03	0	0	0	0	Bacteria	Proteobacteria	Betaproteobacteria	Burkholderiales	Comamonadaceae
	43a9071dee80af4d0ed15902c3135e5c	0.372678	0.03	0	0	1.75702e-05	0	Bacteria	Bacteroidetes	[Saprospirae]	[Saprospirales]	Chitinophagaceae
	460a04051b95be930be3e789d83d18cb	0.372678	0.03	0	0	0	5.89119e-05	Bacteria	Bacteroidetes	Cytophagia	Cytophagales	Cytophagaceae	Hymenobacter
	49be8941477533a32aa0bd60ce488306	0.333333	0.03	0	0	1.75702e-05	0	Bacteria	Proteobacteria	Gammaproteobacteria	Legionellales
[truncated: 355 more rows]
